# Supplementary material for: Transcriptional and Metabolic Networks Underlying Melanin Deposition in Silkie Chicken Muscle: A Multi-Omics Insights
Source: Animals (Basel). 2026 Jan 14;16(2):252. doi: 10.3390/ani16020252 (PMC12837500; doi:10.3390/ani16020252)
Supplement: Supplementary file 1 [file animals-16-00252-s001.zip]

Archive with 11 entries (10 files):
- Supplementary Files/
- Supplementary Files/Supplementary Figure S1.tif
- Supplementary Files/Supplementary Figure S2.tif
- Supplementary Files/Supplementary Table S1.xlsx
- Supplementary Files/Supplementary Table S2.xlsx
- Supplementary Files/Supplementary Table S3.xlsx
- Supplementary Files/Supplementary Table S4.xlsx
- Supplementary Files/Supplementary Table S5.xlsx
- Supplementary Files/Supplementary Table S6.xlsx
- Supplementary Files/Supplementary Table S7.xlsx
- Supplementary Files/Supplementary Table S8.xlsx
