# Supplementary material for: Transcriptional and Metabolic Networks Underlying Melanin Deposition in Silkie Chicken Muscle: A Multi-Omics Insights
Source: Animals (Basel). 2026 Jan 14;16(2):252. doi: 10.3390/ani16020252 (PMC12837500; doi:10.3390/ani16020252)
Supplement: Supplementary file 1 [file animals-16-00252-s001.zip › Supplementary Files/Supplementary Table S1.xlsx]

## Sheet: Sheet1
Supplementary Table S1. Primers for validation of pectoralis muscle transcriptomic data with qRT-PCR.
Gene Symbol	Gene Bank	Forward and reverse primer (5'-3')		Product length (bp)
TYR	NM_204160.2	F	TGCTCAGATGAACAACGGCT	121
		R	TCTCCACACATTGGAGCCAC
TYRP1	NM_205045.3	F	ACCAGCAGAAGCTCAGTTCC	128
		R	CCCTCCCTGTAGACACTCCA
DCT	NM_204935.2	F	TTTGGGTTGGGCTGAGCTAC	82
		R	TCTACCGTCATGCAGACACG
CRP	NM_001039564.2	F	TTCTCCTACGCCACCAAAGC	105
		R	GACGCGGAAGGTGACGTATT
GPNMB	XM_425991.7	F	GCTCCTGTCACGTACCACAA	101
		R	CACCGAGGGTCACTGTCTTC
PRLL	NM_001165912	F	ACTCTGGCAGTAGATGAAGCG	180
		R	CAGCCATACCCAACTCCCAC
TUBA8B	NM_205444.2	F	AATTTGCAGAGGCCCGAGAA	127
		R	GCACAGAAAACAAGGCAAAGTG
FGG	NM_204989.2	F	GGCAACGGCTGGACAGTATT	235
		R	TGAACACGGCATAGTCAGCA
PLGL	XM_426150.7	F	AGAGTGTGAGGAGCAGGTCA	217
		R	TTCACCGTCTGGATTACGGC
MYBPC1	XM_046910028.1	F	GCTGGACTTGGGGCTACTAC	130
		R	CTGGAGGCGGTAGAGCATTT
β-actin	NM_205518.2	F	GTCCACCGCAAATGCTTCTAA	78
		R	TGCGCATTTATGGGTTTTGTT
Note: F: forward primer; R: reverse primer.
