# Supplementary material for: Transcriptional and Metabolic Networks Underlying Melanin Deposition in Silkie Chicken Muscle: A Multi-Omics Insights
Source: Animals (Basel). 2026 Jan 14;16(2):252. doi: 10.3390/ani16020252 (PMC12837500; doi:10.3390/ani16020252)
Supplement: Supplementary file 1 [file animals-16-00252-s001.zip › Supplementary Files/Supplementary Table S2.xlsx]

## Sheet: Sheet1
Supplementary Table S2. Summary of transcriptomic data quality.
Sample name	Raw reads	Clean reads	Error rate (%)	Q20(%)	Q30(%)	GC content (%)
SK1	91277448	89274072	0.02	96.26	90.85	53.8
SK2	108000000	106000000	0.02	96.85	92.27	52.92
SK3	119988420	117527414	0.02	96.82	92.21	50.97
SK4	115002980	113015570	0.02	96.96	92.53	55.02
SK5	125000000	123000000	0.02	96.95	92.52	52.63
AA1	117000000	114000000	0.02	95.68	89.69	52.54
AA2	96141632	93905166	0.02	95.92	90.19	53.45
AA3	112000000	109000000	0.02	96.22	90.82	52.07
AA4	125000000	123000000	0.02	95.7	89.75	53.2
AA5	104000000	102000000	0.02	95.48	89.21	55.21
AA6	84962972	84962972	0.02	95.42	89.21	54.06
Note: SK: Silkie chickens; AA: Arbor Acres broilers.
