# Supplementary material for: Transcriptional and Metabolic Networks Underlying Melanin Deposition in Silkie Chicken Muscle: A Multi-Omics Insights
Source: Animals (Basel). 2026 Jan 14;16(2):252. doi: 10.3390/ani16020252 (PMC12837500; doi:10.3390/ani16020252)
Supplement: Supplementary file 1 [file animals-16-00252-s001.zip › Supplementary Files/Supplementary Table S3.xlsx]

## Sheet: All DEGs
Supplementary Table S3. Information about differentially expressed genes (DEGs) in SK vs AA.
Gene_id	Gene name	AA1(FPKM)	AA2(FPKM)	AA3(FPKM)	AA4(FPKM)	AA5(FPKM)	AA6(FPKM)	SK1(FPKM)	SK2(FPKM)	SK3(FPKM)	SK4(FPKM)	SK5(FPKM)	baseMean	AA(mean)	SK(mean)	log2FoldChange	pvalue	padj(FDR)	regulated
ENSGALG00000015205	TYRP1	0	0	0	0	0	0	11.679	68.7475	10.4744	30.0709	31.166	672.145	0	30.4276	12.9132	1.20052e-32	3.7309e-29	up
ENSGALG00000019756	MLANA	0.0523044	0	0	0	0	0.0730288	11.5245	66.4689	15.2876	37.7168	37.1355	245.72	0.0208889	33.6267	10.4987	7.57478e-29	1.56937e-25	up
ENSGALG00000003904	MLPH	0.0289144	0.0556653	0.0749064	0.0569511	0	0.0201856	3.91751	16.6344	11.0884	10.8777	18.359	324.018	0.0394371	12.1754	8.13318	2.80926e-54	1.7461e-50	up
ENSGALG00000017237	TYR	0.0349055	0.0223997	0	0.0343756	0	0	1.40921	7.27314	2.27922	5.30725	5.99742	98.0751	0.0152801	4.45325	8.00759	3.92358e-24	5.41934e-21	up
ENSGALG00000007466	EDNRB2	0.0702443	0.112694	0.0545929	0.242123	0	0.171635	11.2956	48.4736	18.9112	22.8922	35.0114	598.396	0.108548	27.3168	7.85861	2.35251e-59	2.92441e-55	up
ENSGALG00000010992	SLC6A15	0.0137487	0.0176458	0.0284942	0.02708	0.0173601	0	2.06973	8.89339	3.9045	3.84272	3.24476	122.373	0.0173881	4.39102	7.82145	2.39162e-32	5.94605e-29	up
ENSGALG00000016899	DCT	0.0162109	0.39531	0.0167985	0.0319296	0.0818761	0.0226341	5.59071	35.4298	12.1142	20.8965	19.9296	445.217	0.0941266	18.7922	7.53005	3.24741e-18	3.66987e-15	up
ENSGALG00000011052	SLC38A11	0	0.0173437	0	0	0	0	0.055481	0.680727	0.490212	1.17841	0.827327	18.3863	0.00289062	0.646431	7.23454	2.97264e-11	1.08685e-08	up
ENSGALG00000016740	OCA2	0.0311284	0.0199759	0	0.0919678	0.0196525	0.0651935	1.21412	7.41272	2.17778	3.20171	4.58	92.449	0.0379864	3.71727	6.49816	9.99488e-26	1.77495e-22	up
ENSGALG00000022137	CRP	13.8462	0.955425	2.98276	3.90998	0.626639	0.554336	159.608	405.508	248.649	362.418	424.441	2511.16	3.81256	320.125	6.39614	1.38944e-17	1.43934e-14	up
ENSGALG00000035350	PMEL	4.44362	0.0195985	0.0316474	0	0.0192812	0	13.8762	82.342	23.2497	43.8234	52.1122	1099.2	0.752357	43.0807	5.91801	0.000405608	0.00653971	up
ENSGALG00000010949	GPNMB	5.0334	0	0	0.0724972	0	0.0128478	11.1323	43.8779	22.3555	26.1098	35.2556	1194.41	0.853125	27.7462	5.10614	0.0069228	0.0469233	up
ENSGALG00000051054	ENSGALG00000051054	0.0641087	0.0411401	0.26573	0.0631356	0.0809483	0.0447551	2.41273	0.550472	0.265785	2.29353	8.32463	35.2557	0.093303	2.76943	4.80391	7.66735e-09	1.30566e-06	up
ENSGALG00000000059	TUBB3	0.0387285	0	0.0200662	0.0762813	0.146704	0.0811107	0.636022	1.77357	0.68239	1.21234	2.16074	27.2668	0.0604819	1.29301	4.33645	7.26847e-13	3.61417e-10	up
ENSGALG00000004885	SLC24A5	0.0656164	0.0842153	0.13599	0.150781	0.082852	0.0305385	0.897992	3.73108	0.906784	1.36936	2.28939	34.2436	0.0916655	1.83892	4.19893	8.20196e-15	6.13162e-12	up
ENSGALG00000003849	TRPM1	0.737736	0.099668	0.100589	0.697859	0.245136	0.433704	2.04582	14.025	6.92195	3.59213	8.34887	293.754	0.385782	6.98676	4.08943	1.90817e-14	1.24845e-11	up
ENSGALG00000027514	SCEL	0.00842949	0.0649129	0.0262052	0.0747138	0.0425747	0.023539	0.0576808	0.492185	0.0873683	0.160209	2.46386	32.4591	0.0400625	0.65226	3.92802	9.89294e-06	0.000404274	up
ENSGALG00000007284	SYNPR	0.438237	0.608058	0.355934	0.466578	0.284152	0.29767	2.91769	11.5397	5.30326	6.18388	6.6315	227.2	0.408438	6.5152	3.89269	1.57131e-34	6.51097e-31	up
ENSGALG00000027247	EOMES	0.0311142	0.0266223	0	0.0817117	0.104765	0.115847	0.170325	1.80484	1.60168	0.301472	0.215069	32.7718	0.06001	0.818676	3.62775	4.20603e-06	0.000209141	up
ENSGALG00000045875	PSCA	0.451604	0.724513	0.116994	0.92656	0.047519	0.945812	1.95713	12.9688	7.13806	7.61539	6.16889	79.6781	0.5355	7.16965	3.61999	4.08038e-10	1.12718e-07	up
ENSGALG00000009719	PCDH10	0.0300669	0.028942	0.0311568	0.0296105	0.056947	0.0419803	0.246888	0.55937	0.412912	0.436988	0.630914	25.8026	0.0364506	0.457414	3.57744	1.08618e-16	1.03864e-13	up
ENSGALG00000007803	SLC2A9L	0.169643	0.108864	0.22853	0.217188	0.0428407	0.094744	0.742926	3.30173	0.720896	1.4983	2.14421	42.069	0.143635	1.68161	3.4366	8.04594e-12	3.33397e-09	up
ENSGALG00000003310	SLC45A2	0.0687853	0.0220706	0.0178197	0.0677412	0	0.02401	0.164738	0.610316	0.26735	0.480632	0.42452	9.59558	0.0334045	0.389511	3.40223	6.04897e-07	4.30248e-05	up
ENSGALG00000014962	CALHM6	0.0855052	0	0.0177209	0.0336829	0.043186	0.0477539	0.210632	0.587355	1.06347	0.0573563	0.15198	10.2773	0.0379748	0.414159	3.34557	9.84701e-05	0.00239546	up
ENSGALG00000012290	SOX10	0.171646	0.349887	0.14648	0.338081	0.152988	0.22556	1.3818	2.35816	2.59531	1.88512	3.18052	98.2159	0.230774	2.28018	3.20591	1.83708e-24	2.8546e-21	up
ENSGALG00000011243	DAZL	0.158162	0	0.0204869	0.0194702	0.0249634	0.165623	0	1.26753	1.1475	0.176823	0.527107	13.5488	0.0647842	0.623792	3.16983	0.00220405	0.0211735	up
ENSGALG00000028018	RAB38	0.584352	0.477264	0.220194	0.15695	0.268307	0.370858	1.38132	4.74388	1.81697	3.08832	3.04251	23.4738	0.346321	2.8146	2.94334	2.8064e-10	8.1131e-08	up
ENSGALG00000002287	CRB1	0.238067	0.0898667	0.174139	0.165496	0.141459	0.117316	1.11157	0.160327	0.972474	3.19387	0.677592	39.0547	0.154391	1.22317	2.90094	7.64396e-07	5.24984e-05	up
ENSGALG00000047835	ENSGALG00000047835	0.32583	0.0760338	0.276252	0.204199	0.149606	0.33086	1.74312	0.339122	1.19734	4.43752	0.643492	25.562	0.22713	1.67212	2.78865	1.16067e-05	0.000455222	up
ENSGALG00000047990	SCRG1	0.0717412	0.107422	0.0991224	0.094203	0.105683	0.317196	0.55636	1.72483	0.495713	0.788691	1.26335	36.6637	0.132561	0.965788	2.75907	1.93421e-08	2.79584e-06	up
ENSGALG00000047591	TMSB4B	0.183118	0.0881336	0.166037	0.0450847	0.144512	0.255675	0.313258	1.62476	0.830353	1.48425	1.03973	20.859	0.147093	1.05847	2.75761	1.26918e-07	1.27236e-05	up
ENSGALG00000046794	BG2	0.557704	0.811221	0.77056	0.476006	0.328625	0.363384	0	4.89516	9.21007	2.32776	3.08399	47.0657	0.55125	3.9034	2.71124	0.000232669	0.00443167	up
ENSGALG00000009479	SAMD9L	0.773443	0.477954	0.259739	0.726439	0.705326	0.309972	4.03796	3.27141	4.63914	1.73741	4.41984	232.494	0.542145	3.62115	2.66048	1.27506e-16	1.13216e-13	up
ENSGALG00000011284	LRRC7	0.0685461	0.00977504	0.0315693	0.0375031	0	0.031902	0.0416927	0.261588	0.157879	0.366139	0.180499	11.971	0.0298826	0.201559	2.64955	0.000102335	0.00244645	up
ENSGALG00000010057	KIF6	0.0369979	0.0474849	0.0575085	0.163963	0.0233581	0.0258287	0.0253167	0.296505	0.766937	0.39295	0.493211	9.71334	0.0591902	0.394984	2.60777	0.000801028	0.0105595	up
ENSGALG00000028023	LRRC74B	0.192751	0.0549746	0.0443862	0.189825	0.0540847	0.089708	0.117239	0.980778	0.599336	0.622536	1.03627	14.3398	0.104288	0.671231	2.58389	2.93532e-05	0.000928472	up
ENSGALG00000023824	LIPML5	0.237751	0.0339046	0	0.312189	0.366913	0.0737676	0.325373	1.84487	0.684499	0.620206	1.72165	18.2409	0.170754	1.03932	2.50682	0.000655649	0.00918014	up
ENSGALG00000005253	C1QTNF8	1.37031	0.400722	0.52126	0.529555	2.10259	0.702338	1.89907	4.76607	3.99115	6.59338	10.4483	149.609	0.937796	5.53959	2.47124	1.87935e-07	1.71781e-05	up
ENSGALG00000030372	MPZ	0.975144	2.60457	1.2836	1.32371	0.732117	0.551969	3.49863	3.59063	12.0737	8.1323	9.44704	130.372	1.24519	7.34847	2.46366	4.4176e-09	8.4485e-07	up
ENSGALG00000008072	CHRDL1	1.22955	0.839786	0.588627	0.89223	1.94291	0.501967	0.826586	5.68832	3.16731	7.71716	11.4313	376.594	0.999178	5.76614	2.43367	9.85584e-07	6.55176e-05	up
ENSGALG00000001608	UNC5D	0.0340933	0.0729283	0.0235528	0.0895354	0.0860973	0.0317347	0.0933166	0.429357	0.3887	0.330338	0.33666	13.0758	0.0563236	0.315674	2.38559	1.21615e-05	0.000470964	up
ENSGALG00000005258	SSTR5	0.0458105	0.0391969	0.0632947	0.105269	0.173531	0.0426412	0.585142	0.36713	0.553942	0.239006	0.376969	13.3224	0.0782905	0.424438	2.34075	6.75465e-06	0.000303141	up
ENSGALG00000038225	SEMA3E	0.164045	0.360931	0.0485689	0.426966	0.384679	0.163603	0.224503	0.603676	0.631525	2.1353	3.39019	57.0405	0.258132	1.39704	2.3336	0.000352041	0.00596215	up
ENSGALG00000014853	CLVS2	0.365006	0.216215	0.0581903	0.0829536	0	0.0392024	0.153701	0.867915	0.494719	0.753364	1.02584	11.1117	0.126928	0.659108	2.3126	0.00163398	0.017199	up
ENSGALG00000008447	SH2D1A	0.581924	0.533478	0.258436	0.600381	0.524842	0.541665	0.606774	5.10775	6.00269	1.05333	0.629357	45.6068	0.506788	2.67998	2.28041	0.000136956	0.00303476	up
ENSGALG00000025899	LOC112532301	0.0473769	0.152015	0.122736	0.0466578	0.0897323	0.198447	0.745632	0.623766	0.589252	0.450218	0.374265	11.429	0.109494	0.556626	2.28025	9.70761e-06	0.000400915	up
ENSGALG00000028016	LOC124416954	0.148692	0.0785807	0.0362546	0.103366	0.0331323	0.0610612	0.0957611	0.24033	1.12412	0.273801	0.250472	21.492	0.0768478	0.396897	2.27671	0.000275782	0.00506387	up
ENSGALG00000016222	NDP	0.041397	0.0796964	0	0.183459	0.104542	0.173399	0.254942	0.308063	0.772315	0.485954	0.613172	11.4193	0.0970822	0.486889	2.22816	0.000487667	0.00741099	up
ENSGALG00000006368	PTPN5	0.654372	0.188967	0.169523	0.338331	0.309847	0.0685239	0.649266	2.56592	1.01735	1.24369	1.58312	41.4001	0.288261	1.41187	2.21571	2.3631e-06	0.000130559	up
ENSGALG00000031997	SFRP4	1.03371	0.984331	0.570142	0.82098	0.98945	0.302625	0.34226	0.839875	2.22919	9.65544	6.09157	111.257	0.783539	3.83167	2.20493	0.000451332	0.00704837	up
ENSGALG00000029264	PI15	2.98619	2.16199	1.90427	2.2622	12.7297	1.63925	8.48784	7.94799	14.5495	8.01816	57.5638	371.501	3.94727	19.3135	2.18715	0.00352543	0.0298736	up
ENSGALG00000030209	CPZ	1.9856	1.30912	0.66237	1.76795	2.85061	0.911456	3.31297	7.70727	10.4309	9.41166	7.13108	270.991	1.58118	7.59878	2.16369	1.28283e-09	3.12683e-07	up
ENSGALG00000012200	GCH1	10.4845	25.0742	6.44152	12.5822	16.8555	13.4388	132.233	29.7132	43.1403	72.5067	59.0067	1166.26	14.1461	67.32	2.15856	4.54426e-08	5.37997e-06	up
ENSGALG00000049068	ZNF831	0.124931	0.129801	0.0369885	0.128894	0.0826294	0.0498378	0.130266	0.790071	0.653597	0.432316	0.205609	35.7997	0.0921802	0.442372	2.15776	1.42614e-05	0.000533988	up
ENSGALG00000033351	CTHRC1	0.559542	0.957524	0.579825	1.12834	0.706518	0.334821	0.510507	0.457574	0.883723	8.96638	5.97257	61.7363	0.711095	3.35815	2.14435	0.00202844	0.0199175	up
ENSGALG00000052092	CHIR6B2	0.335265	0.251005	0.289515	0.275146	0.14111	0	1.64413	0.223904	1.7664	1.28064	0.0827656	17.5487	0.21534	0.999567	2.14238	0.00548126	0.0400103	up
ENSGALG00000040880	EDN3	1.19107	4.68158	1.61995	4.03216	1.87992	1.24726	6.52015	12.784	10.6476	16.0625	12.0555	76.1652	2.44199	11.6139	2.14089	6.63402e-08	7.36317e-06	up
ENSGALG00000022871	HHLA2	0.961421	1.0441	0.357636	1.27458	1.63418	0.688391	1.28201	3.55612	3.70484	7.35864	7.20548	183.976	0.993383	4.62142	2.11312	1.07398e-06	6.98987e-05	up
ENSGALG00000028256	CCL19	0.412598	0.0962815	0.213777	0.166228	0.165765	0.0785564	0.56466	1.26682	1.90495	0.23064	0.351868	22.3525	0.188868	0.863786	2.10722	0.000397537	0.00645984	up
ENSGALG00000017274	CD9	2.32976	3.53761	1.54713	2.43981	1.84375	1.8097	6.28695	12.2657	12.6177	10.9138	9.86647	310.515	2.25129	10.3901	2.10537	2.33264e-19	2.8997e-16	up
ENSGALG00000006217	S100B	0.480362	0.557803	0.260739	0.405489	0.0288828	0.223565	0.46957	0.8904	2.34713	2.40389	1.33267	31.8086	0.32614	1.48873	2.10114	0.000113663	0.00263119	up
ENSGALG00000016142	MX1	1.32095	1.18322	0.955328	1.55836	1.72004	1.65222	2.35388	3.51298	9.49819	3.16897	13.6825	231.147	1.39835	6.4433	2.09849	5.56164e-07	4.11529e-05	up
ENSGALG00000045085	IFIT5	4.88778	3.16706	3.4586	4.36183	6.15169	3.48953	16.5172	13.6004	21.7887	7.58661	36.3004	601.927	4.25275	19.1587	2.08397	4.36289e-10	1.17902e-07	up
ENSGALG00000011288	DACT2	0.741787	0.99738	0.756474	2.08722	2.49769	1.80837	0.837918	2.43991	4.61299	17.376	8.20853	281.432	1.48149	6.69507	2.04248	0.00289382	0.0259934	up
ENSGALG00000011609	ENSGALG00000011609	0.452608	0.629306	0.312676	0.742895	0.714369	0.315971	2.37442	1.89998	1.60279	2.10837	3.53823	30.6174	0.527971	2.30476	2.03787	2.24968e-08	3.03976e-06	up
ENSGALG00000028069	WNT16	0.0655742	0.252483	0.0906015	0.150684	0.496792	0.122075	0.209396	0.575568	0.54372	1.46622	1.51089	19.6964	0.196368	0.861159	2.02727	0.00156735	0.0167099	up
ENSGALG00000000400	KCNC4	0.263945	0.0736433	0.368647	0.248636	0.434707	0.128183	0.376926	0.945963	0.368722	1.00073	2.76501	47.6324	0.25296	1.09147	2.02325	0.0003635	0.00607423	up
ENSGALG00000030944	PAX3	0.845928	1.0857	0.449534	0.384502	0.0273879	0.393702	0.860848	3.62559	1.82099	2.06122	2.97718	51.9428	0.531126	2.26917	2.01279	0.000208029	0.00409178	up
ENSGALG00000005747	LOC101748744	1.5232	0.997421	0.612038	0.428593	1.64854	0.737845	2.38236	7.47372	1.86871	4.58745	4.81928	67.7769	0.991273	4.2263	2.00194	2.29175e-06	0.000127752	up
ENSGALG00000029151	ISLR2	0.128777	0.297501	0.1201	0.101458	0.390247	0.0719206	0.0352474	0.545502	0.854221	2.05878	0.483218	30.6812	0.185001	0.795394	1.98594	0.00504195	0.0377115	up
ENSGALG00000032453	PMP2	1.96415	1.42484	0.796439	0.798963	0.539146	0.834641	2.33741	2.8842	8.14304	6.20578	2.27684	51.1216	1.0597	4.36945	1.96067	4.93316e-06	0.00023769	up
ENSGALG00000015419	PENK	4.5364	8.43514	9.81444	10.5913	13.8589	6.58102	25.4994	11.8059	27.7292	107.964	13.9412	851.472	8.96955	37.388	1.94136	0.000858417	0.0110351	up
ENSGALG00000035136	SHOC1	0.330834	0.16727	0.31166	0.345558	0.151904	0.181968	1.11132	0.596838	1.19494	1.80451	0.366286	51.0555	0.248199	1.01478	1.93976	2.54085e-06	0.000138532	up
ENSGALG00000011742	ART4	0.413131	0.0589146	0.0356755	0.113017	0.202863	0.0801144	0.0785262	0.499258	0.261674	0.487535	1.64314	26.2278	0.150619	0.594027	1.93588	0.00724112	0.0483233	up
ENSGALG00000034196	WNT2B	0.36465	0.829652	0.73856	1.82822	1.02551	0.555418	0.884662	1.594	1.56332	6.57837	7.21795	109.798	0.890335	3.56766	1.89551	0.000610869	0.0087284	up
ENSGALG00000037856	CHL1	2.23034	0.885316	1.40577	0.943506	0.493558	1.04872	2.82156	6.97592	3.78921	3.85591	5.33567	301.628	1.16787	4.55565	1.8914	1.63349e-09	3.50102e-07	up
ENSGALG00000047061	ENSGALG00000047061	0.239053	0.122725	0.198175	0.258967	0.150923	0.166886	0.523449	0.766319	0.743308	0.748324	0.967833	15.9594	0.189455	0.749847	1.88223	5.20476e-07	3.94514e-05	up
ENSGALG00000013723	OASL	4.97573	3.06533	3.20824	2.0472	5.75218	3.02591	13.8309	12.8363	14.8297	6.05728	23.2784	329.944	3.6791	14.1665	1.86122	1.54674e-08	2.33843e-06	up
ENSGALG00000005031	DRP2	0.173468	0.306126	0.292104	0.26693	0.068448	0.272476	0.548986	0.446848	1.19113	0.945435	1.32753	42.2537	0.229925	0.891985	1.85828	6.17124e-06	0.000284128	up
ENSGALG00000047341	ENSGALG00000047341	0.832214	1.08684	0.741345	0.704552	0.368706	0.489246	0.859188	2.9252	4.20685	3.134	2.43651	94.5281	0.703817	2.71235	1.84774	2.83431e-07	2.46387e-05	up
ENSGALG00000003163	GNAO1	1.59629	0.585358	0.472615	0.384994	1.43971	0.272912	0.668754	5.66912	1.68825	4.66189	2.25183	46.6441	0.791979	2.98797	1.83191	0.001107	0.0131433	up
ENSGALG00000010875	ITGB8	0.411755	0.186517	0.22589	0.429358	0.963365	0.15218	0.596653	0.970543	1.60665	1.36747	2.87008	63.2953	0.394844	1.48228	1.81378	0.00030848	0.00545791	up
ENSGALG00000000560	PI16	1.72234	3.01887	2.90359	4.11391	5.61541	2.00997	4.50313	6.63664	10.7774	25.5639	13.6187	490.398	3.23068	12.22	1.80193	1.35148e-05	0.000507559	up
ENSGALG00000034505	CDKN2A	0.200861	0.114576	0.0925077	0.285729	0.281802	0.0311609	0.213802	0.536575	0.555159	1.1228	0.683184	14.3554	0.167773	0.622304	1.78926	0.0012864	0.0146404	up
ENSGALG00000035854	COL6A6	0.625276	0.606341	0.734334	0.916836	0.456167	0.543217	1.17899	2.09986	3.84524	2.73407	2.11301	88.8949	0.647028	2.39423	1.78288	1.36808e-09	3.26358e-07	up
ENSGALG00000010379	SNCA	1.49243	1.35209	1.06135	0.7493	0.739002	1.30747	1.96237	6.03052	4.85286	3.59878	3.49649	70.8904	1.11694	3.9882	1.73962	1.13001e-08	1.80091e-06	up
ENSGALG00000003930	APBA2	0.156896	0.143834	0.185809	0.176588	0.113205	0.140826	0.398765	0.705673	0.51108	0.751748	0.365191	25.4213	0.15286	0.546491	1.73241	1.38025e-07	1.35102e-05	up
ENSGALG00000052396	ENSGALG00000052396	0.568127	0.44744	0.3345	0.597651	0.766268	0.612953	1.85542	2.09912	1.53902	2.06427	2.24402	79.9573	0.55449	1.96037	1.73026	2.21664e-13	1.19805e-10	up
ENSGALG00000015910	CD109	1.23552	0.853081	1.09393	1.73274	2.52769	0.764271	1.16649	2.62312	5.58425	3.75923	10.9185	323.754	1.36787	4.81033	1.71567	0.000232795	0.00443167	up
ENSGALG00000026152	LOC121106469	11.5574	6.16541	4.73912	12.0803	6.69231	8.06841	9.09715	22.2018	71.2667	13.6345	26.1159	839.516	8.21716	28.4632	1.69183	6.63004e-05	0.00176331	up
ENSGALG00000012173	LGALS3	2.18093	0.46103	0.345645	0.758056	1.74947	0.501542	1.01831	2.32064	2.34023	4.64703	6.35944	68.8616	0.999447	3.33713	1.67653	0.00171213	0.0177956	up
ENSGALG00000047250	ENSGALG00000047250	2.16987	3.68175	1.14332	1.44877	3.4364	1.95129	20.5353	6.02108	4.87915	4.76954	2.46952	113.825	2.30523	7.73492	1.66646	0.000987231	0.012079	up
ENSGALG00000016964	EPSTI1	1.6684	0.947117	0.598458	1.57988	1.49896	0.895949	2.59065	3.12229	6.28509	2.08047	6.08304	66.6919	1.19813	4.03231	1.66404	7.7792e-06	0.000335775	up
ENSGALG00000040114	PTPRZ1	0.233103	0.24308	0.241552	0.291738	0.251409	0.210196	0.52504	0.71166	1.12747	0.857828	0.930314	90.6706	0.245179	0.830463	1.6627	6.61482e-14	4.11144e-11	up
ENSGALG00000014872	FGF10	3.29799	1.59022	1.114	3.69653	5.40665	2.11156	3.44119	6.25818	6.59095	7.4557	24.4698	282.664	2.86949	9.64317	1.65739	0.000627214	0.0089414	up
ENSGALG00000032746	ENPP2	3.3121	3.63355	2.87675	1.81363	3.83503	1.61184	8.82102	4.38983	9.18752	7.15993	17.8186	369.553	2.84715	9.47537	1.6555	9.78275e-07	6.53814e-05	up
ENSGALG00000031340	E2F7	0.195934	0.330056	0.253795	0.602999	0.340176	0.615529	0.670362	1.87867	0.825004	2.92982	0.423233	57.9959	0.389748	1.34542	1.65345	0.00111632	0.013191	up
ENSGALG00000015151	B4GALT6	0.444887	0.389723	0.424425	0.299044	0.534996	0.266213	0.541199	1.7463	1.32477	1.80003	1.19939	99.0172	0.393214	1.32234	1.64878	2.9111e-08	3.65534e-06	up
ENSGALG00000042356	FSTL3	4.02619	3.36592	3.63626	1.92797	3.31144	1.65034	9.09913	11.714	8.11626	5.7401	14.6628	142.706	2.98635	9.86644	1.64494	8.98844e-09	1.4898e-06	up
ENSGALG00000030173	WNT2	0.489992	0.559004	0.620588	0.75064	1.34052	0.722148	0.745086	1.43361	1.60821	4.80851	4.00521	49.3706	0.747148	2.52013	1.6441	0.000644861	0.00908873	up
ENSGALG00000016261	CYBB	1.60575	0.39844	0.210768	1.03317	1.33817	0.523131	1.20132	2.05898	2.50754	5.25398	2.94926	138.714	0.851572	2.79422	1.6366	0.000491698	0.00746313	up
ENSGALG00000047483	C1QTNF6	8.50271	5.62391	6.54056	5.7477	12.9022	5.85775	11.1387	31.8933	15.4126	38.2738	28.429	1428.7	7.52914	25.0295	1.62785	3.1001e-07	2.56916e-05	up
ENSGALG00000048325	GBP	2.2449	1.30964	0.193856	1.33989	1.35286	1.40098	2.28091	3.40736	9.1836	3.47945	3.174	134.388	1.30702	4.30506	1.62574	0.000431602	0.00685216	up
ENSGALG00000012989	NINJ2	0.260833	0.358677	0.444045	0.385311	0.352871	0.312156	0.637433	0.981182	1.19723	0.853995	2.09731	33.2702	0.352316	1.15343	1.61814	9.11842e-06	0.000380373	up
ENSGALG00000013548	GZMA	1.11968	0.595853	0.42449	0.645476	0.758622	0.266911	0.261619	3.93948	4.38729	0.946478	0.862947	40.0338	0.635173	2.07956	1.61444	0.00740641	0.0491035	up
ENSGALG00000019555	SERPINB1	0.128027	0.117369	0.113716	0.144096	0.254032	0.102146	0.250302	0.565361	1.02365	0.184028	0.325087	13.6874	0.143231	0.469686	1.61055	0.00314306	0.0276123	up
ENSGALG00000028982	CMPK2	6.42816	2.36836	1.32383	1.0784	2.43244	1.89696	8.40872	6.33793	7.83951	3.89936	14.1569	216.562	2.58802	8.12849	1.60862	0.000115538	0.00266962	up
ENSGALG00000027184	OLFML1	5.92611	3.80293	2.81362	6.26887	3.79827	2.87866	9.28197	18.6384	10.7313	8.9933	20.7484	651.588	4.24808	13.6787	1.60566	9.71792e-09	1.56888e-06	up
ENSGALG00000002318	LVRN	1.54298	0.670758	1.22927	0.694422	1.09983	0.637039	1.63482	2.1844	2.30428	3.617	5.84062	202.447	0.979051	3.11622	1.59755	2.27347e-06	0.000127304	up
ENSGALG00000001690	GABRB2	0.401327	0.558006	0.554499	0.713619	0.478592	0.420257	3.70733	1.09762	0.716374	1.40835	1.34301	81.3801	0.52105	1.65454	1.58613	7.81746e-05	0.00197713	up
ENSGALG00000039269	RNF213	2.75674	2.31207	1.57874	2.05594	3.50425	1.39416	5.63514	5.89503	9.60881	4.91417	10.1772	1899.14	2.26698	7.24607	1.58613	2.15006e-09	4.38154e-07	up
ENSGALG00000047663	ENSGALG00000047663	0.158328	0.142244	0.311728	0.109147	0.0399833	0.154743	0.130008	0.652556	0.771274	0.60183	0.312687	16.6034	0.152696	0.493671	1.58425	0.00360295	0.0302276	up
ENSGALG00000009368	RGS6	0.188957	0.0713284	0.0230361	0.0328392	0.112278	0.0931153	0.304231	0.369036	0.29953	0.0869859	0.296347	13.2174	0.0869256	0.271226	1.57264	0.00562699	0.0407392	up
ENSGALG00000016852	TNFSF13B	0.239596	0.153754	0.0798045	0.227532	0.183679	0.04779	0.117106	0.881699	0.744994	0.277432	0.439386	30.6751	0.155359	0.492123	1.56778	0.00258203	0.0239532	up
ENSGALG00000001391	PLLP	0.530953	0.31801	0.476839	0.557752	0.223473	0.395376	0.775076	1.86414	1.68762	1.38506	0.943735	20.1486	0.417067	1.33113	1.56604	2.65823e-05	0.000856073	up
ENSGALG00000023580	CLDN19	1.09	1.13248	1.18329	0.9201	0.655384	0.797175	2.41515	3.44659	3.12023	3.30763	2.92148	31.6554	0.963072	3.04222	1.56344	1.2377e-09	3.07718e-07	up
ENSGALG00000026311	C12orf75	2.6624	1.66969	0.877834	1.37058	4.08756	1.73193	2.56709	10.8762	3.88834	7.03543	8.06633	115.9	2.06667	6.48668	1.54548	0.000246109	0.0046075	up
ENSGALG00000012420	CG-1B	29.4448	30.6224	20.3414	23.1235	61.5544	23.8493	59.1462	58.7916	51.0325	124.583	198.55	991.82	31.4893	98.4207	1.54372	7.76351e-05	0.00197358	up
ENSGALG00000010901	ABCB5	0.0754178	0.019359	0.0234455	0.0965549	0.0857052	0.0315901	0.072249	0.103613	0.226686	0.151769	0.29789	12.2898	0.0553454	0.170441	1.53233	0.00724209	0.0483233	up
ENSGALG00000010583	VIT	0.267671	0.249849	0.151295	0.263608	0.184353	0.475656	0.333019	0.780052	0.933175	1.27863	0.792948	36.8493	0.265405	0.823564	1.53033	9.92039e-05	0.00239669	up
ENSGALG00000028459	FAM180A	0.68104	0.16389	0.264647	0.398229	0.161237	0.208006	0.436891	1.26702	1.08086	0.571045	1.40805	24.203	0.312841	0.952774	1.52782	0.000873927	0.0111508	up
ENSGALG00000045185	KNL1	0.736946	0.394096	0.397739	0.589679	1.14377	0.364417	1.40776	1.75773	1.59128	3.38141	1.15221	65.8707	0.604441	1.85808	1.52277	4.27294e-05	0.00125572	up
ENSGALG00000027355	TPBG	0.400538	0.321293	0.363175	0.443765	0.189655	0.699052	0.822232	0.515885	0.934068	2.35093	1.53263	13.5069	0.402913	1.23115	1.52219	0.00348355	0.0295793	up
ENSGALG00000015669	PTBP3	1.64964	1.16812	0.854718	1.06439	1.13126	0.714807	2.37438	2.49103	3.71436	2.989	5.0554	127.835	1.09716	3.32483	1.52084	1.58118e-09	3.44836e-07	up
ENSGALG00000007668	BMP7	0.373028	0.813896	0.734445	1.26741	1.36594	1.09375	3.31829	1.2385	2.43576	3.92018	3.60986	85.8748	0.941411	2.90452	1.51536	9.11119e-05	0.0022562	up
ENSGALG00000030571	ENSGALG00000030571	2.1216	1.49324	0.638275	1.68499	1.6419	1.43334	1.68591	4.93627	6.95153	2.37192	6.89324	36.3763	1.50222	4.56777	1.51436	0.000400903	0.00648899	up
ENSGALG00000004704	ENSGALG00000004704	0.340082	0.229725	0.324588	0.149833	0.293808	0.362372	1.01657	0.86067	1.13165	0.560306	0.715826	52.6595	0.283401	0.857005	1.50681	2.67545e-07	2.35115e-05	up
ENSGALG00000019761	CHAD	14.704	11.3872	8.53144	10.8721	20.4762	8.88261	14.2761	32.4188	25.4703	32.9301	83.577	1329.18	12.4756	37.7345	1.50412	6.04602e-05	0.0016482	up
ENSGALG00000013293	GLDN	1.89502	2.5379	1.56528	1.81216	0.936308	1.72557	4.66064	5.31384	6.49011	5.61892	4.31205	105.294	1.74537	5.27911	1.50242	1.66406e-11	6.46435e-09	up
ENSGALG00000007526	ES1ML2	0.672189	1.25813	0.986787	0.910231	0.848755	0.899423	1.22656	4.3609	1.88689	3.60093	3.09757	55.2724	0.929253	2.83457	1.50189	9.91903e-06	0.000404274	up
ENSGALG00000013575	IFI6	2.25889	2.5002	1.58915	2.40829	3.29709	2.11226	5.4454	7.16528	6.07867	3.40583	13.363	188.948	2.36098	7.09164	1.49078	4.05621e-06	0.00020632	up
ENSGALG00000011663	FNDC1	6.24234	10.2632	6.04367	8.76517	15.275	6.94501	5.19643	14.1108	19.6145	38.3582	57.6366	1956.56	8.9224	26.9833	1.48395	0.00128962	0.0146404	up
ENSGALG00000006563	SEMA3D	6.92847	5.11267	4.75462	5.01066	7.60296	3.81809	8.07854	19.1607	12.6589	19.7103	22.8747	689.157	5.53791	16.4966	1.48135	6.97581e-09	1.2388e-06	up
ENSGALG00000016400	RSAD2	0.984995	0.641529	0.56367	0.651521	1.74493	0.759481	2.09244	2.08707	2.87987	1.18339	4.92131	99.3953	0.891021	2.63282	1.47025	0.000204296	0.00403753	up
ENSGALG00000015075	B3GAT1L	0.823982	0.897305	0.633919	0.663934	0.630557	0.854134	1.3156	1.60084	2.89851	3.01484	2.25604	97.9916	0.750638	2.21717	1.46664	8.68523e-09	1.459e-06	up
ENSGALG00000006325	Ntn4l	2.21346	1.22725	0.660583	3.12156	2.59364	1.1373	1.45403	4.60197	4.2029	6.13705	10.4215	167.208	1.82563	5.36348	1.46418	0.00130839	0.0147726	up
ENSGALG00000046863	ENSGALG00000046863	0.510336	0.147901	0.119414	0.178338	0.18708	0.0689559	0.315415	0.659659	0.76782	0.478525	0.699012	19.4244	0.202004	0.584086	1.45899	0.00163083	0.017195	up
ENSGALG00000016556	GVINP1	1.1622	1.10977	2.41829	4.2074	1.67293	1.65515	4.69523	3.39562	12.7637	3.03003	6.23854	715.621	2.03762	6.02462	1.45769	0.000391843	0.00641765	up
ENSGALG00000010722	SERAF	0.468013	0.732067	0.454667	0.460909	0.240072	0.694293	2.0616	1.15535	1.27333	1.73321	1.19869	56.6646	0.508337	1.48444	1.4541	3.49225e-06	0.00018395	up
ENSGALG00000004336	INPPL1	0.246326	0.243189	0.186532	0.102633	0.143552	0.0793676	0.168554	0.759261	0.844476	0.317757	0.336791	28.0645	0.166933	0.485368	1.44626	0.00170376	0.0177531	up
ENSGALG00000049193	IQGAP3	0.969535	0.576649	0.39207	0.768512	1.49293	0.429219	1.53721	2.13877	2.4877	3.00063	1.96147	104.398	0.771487	2.22516	1.4327	1.69227e-05	0.000604957	up
ENSGALG00000050179	ENSGALG00000050179	0.633313	0.928942	0.168755	0.19602	0.251324	0.581077	0.792428	2.3202	1.78167	0.950791	0.786185	40.5439	0.459905	1.32625	1.42694	0.00361925	0.0302969	up
ENSGALG00000011434	SLC11A1	0.581924	0.373435	0.422113	0.573091	0.563331	0.406249	1.61933	1.70999	1.32691	1.12768	1.18757	40.0913	0.48669	1.39429	1.41875	1.20466e-08	1.89559e-06	up
ENSGALG00000013208	CENPE	0.878209	0.579856	0.394527	1.10484	1.96139	0.382738	1.93133	1.84233	2.29925	4.90913	1.6943	278.109	0.883594	2.53527	1.4182	0.000849017	0.0109939	up
ENSGALG00000011104	GCG	0.830735	0.51472	0.415582	0.846336	0.795752	0.43996	0.392035	2.09895	1.81112	1.92156	2.88527	35.3327	0.640514	1.82179	1.41517	0.00094821	0.0117099	up
ENSGALG00000041680	KCNT2	0.644359	0.779059	0.406436	1.07602	0.837197	0.4042	0.907396	2.18105	2.24553	1.80618	2.72956	117.663	0.691212	1.97394	1.41363	1.04921e-05	0.000424538	up
ENSGALG00000009854	NEK2	0.799214	0.350914	0.348709	0.724944	1.08881	0.264288	1.12255	1.17987	1.48232	3.6681	0.934575	44.4897	0.596147	1.67748	1.39903	0.00236972	0.0224015	up
ENSGALG00000043642	ANLN	1.04808	0.679108	0.569397	1.19251	2.89088	0.667745	1.62931	1.45621	2.75264	8.61172	2.28089	183.619	1.17462	3.34615	1.39719	0.00652628	0.0450808	up
ENSGALG00000015624	VCAN	8.27761	5.48533	4.99833	6.36796	8.94382	4.28688	7.50037	10.0006	12.1054	25.3565	34.1446	3262.88	6.39332	17.8215	1.39369	7.81207e-05	0.00197713	up
ENSGALG00000006016	PASK	0.325475	0.237347	0.268285	0.364244	0.280206	0.258203	0.678265	0.652098	0.751352	1.45551	0.511311	61.3396	0.28896	0.809707	1.3876	2.50853e-06	0.000137373	up
ENSGALG00000051628	ENSGALG00000051628	0.146823	0.452256	0.0912873	0.404865	0.296624	0.163999	0.642991	1.0758	0.5174	0.820734	0.579932	13.9252	0.259309	0.727372	1.38662	0.0040513	0.0324705	up
ENSGALG00000016868	NALCN	0.907635	0.557127	0.785143	0.932721	1.81374	0.617103	0.648074	2.015	3.05941	2.55887	4.832	186.452	0.935579	2.62267	1.38351	0.00109343	0.0130071	up
ENSGALG00000047143	HEBP2	2.20487	1.9824	1.62501	2.05528	1.26547	2.51877	3.24337	7.07342	5.82925	4.60049	6.4502	258.659	1.94197	5.43935	1.38323	1.84901e-09	3.86947e-07	up
ENSGALG00000023396	ASPHD2	0.463852	0.234524	0.364141	0.387598	0.905163	0.333634	0.500148	1.22303	0.582745	1.90146	2.02647	49.9503	0.448152	1.24677	1.37757	0.00239283	0.0225514	up
ENSGALG00000014603	C1S	10.4054	7.3923	5.2412	8.83209	11.4224	6.36194	9.36135	15.4331	27.1004	21.4602	40.9238	1155.67	8.27588	22.8558	1.3731	1.89036e-05	0.000665696	up
ENSGALG00000043257	LYGL	0.784137	0.422039	0.235905	0.398573	1.56501	0.317855	1.17698	1.24525	1.80897	1.55536	2.74755	38.1742	0.620586	1.70682	1.37236	0.00409226	0.0326514	up
ENSGALG00000013225	VAT1L	0.597108	0.689721	0.402189	0.793859	1.62099	0.541903	0.939745	3.38388	1.45436	3.13753	1.91628	40.6949	0.774296	2.16636	1.37151	0.00167752	0.0175385	up
ENSGALG00000003881	ERCC6L	0.25616	0.136042	0.173912	0.26097	0.434979	0.135663	0.447274	0.546089	0.567619	1.30354	0.36634	41.0816	0.232954	0.646172	1.37076	0.00104137	0.0125561	up
ENSGALG00000006110	PLK1	1.16168	0.784715	0.50686	0.842983	1.88371	0.597568	1.62329	1.65197	2.7376	6.20664	1.14712	122.647	0.962919	2.67332	1.37057	0.00223575	0.021379	up
ENSGALG00000015630	EDIL3	2.56377	4.24844	1.68146	3.10013	8.01104	4.05537	10.0596	7.468	10.3767	12.6805	14.629	385.526	3.94337	11.0427	1.36839	0.000113591	0.00263119	up
ENSGALG00000034673	HTRA3	6.23945	11.4718	5.46499	9.29026	10.2231	5.80779	9.75883	20.8632	21.0176	36.1791	24.2293	509.36	8.0829	22.4096	1.3595	8.76014e-06	0.000370399	up
ENSGALG00000008298	LRRC17	10.1028	10.0212	6.58055	9.1251	17.7863	8.82624	16.473	24.4218	16.7838	40.0483	45.3063	1123.02	10.407	28.6066	1.35438	2.21497e-05	0.00074417	up
ENSGALG00000050840	APCDD1	0.673032	0.734728	0.360739	1.37896	1.32845	0.756085	0.995185	3.11757	2.06064	2.98382	2.91811	175.816	0.871999	2.41507	1.35432	0.000220193	0.00426385	up
ENSGALG00000003819	ADAP1	1.5333	1.31194	1.01512	1.13252	0.860469	0.416273	1.63208	4.72992	2.95769	2.33323	2.56553	37.4469	1.04494	2.84369	1.35072	7.13389e-05	0.00185915	up
ENSGALG00000007886	PAMR1	2.27053	0.923282	1.44431	2.25821	3.26433	1.72633	1.10756	3.037	5.84834	6.53456	10.4112	135.762	1.98117	5.38773	1.34467	0.00343564	0.0292925	up
ENSGALG00000008095	KIF23	1.20569	0.815921	0.704202	1.52201	2.64342	0.673365	2.38506	2.50974	2.97643	6.66619	2.60844	177.237	1.26077	3.42917	1.33928	0.000717341	0.00978844	up
ENSGALG00000012018	UGT8	1.85912	3.00391	1.27287	1.53665	0.964136	1.22835	2.70331	3.78181	6.02158	5.30753	4.37646	151.348	1.64417	4.43814	1.33854	5.15674e-06	0.000245607	up
ENSGALG00000036589	GFRA4	0.475095	0.213416	0.147695	0.374307	0.839846	0.165835	0.617681	0.598316	1.40339	1.00919	1.31359	23.671	0.369366	0.988433	1.33232	0.0060956	0.0430615	up
ENSGALG00000031895	SDK2	0.552844	0.551869	0.406405	0.228018	0.548902	0.250701	0.581995	0.616706	1.06764	1.495	1.87571	135.953	0.423123	1.12741	1.33042	0.000190546	0.00382661	up
ENSGALG00000009157	ECT2	0.573934	0.308039	0.41091	0.534391	1.52844	0.364246	0.913984	1.36195	1.83866	3.34825	0.958306	91.3492	0.619993	1.68423	1.3287	0.00383095	0.0313719	up
ENSGALG00000027655	TRABD2B	0.843654	0.708732	0.794759	0.543828	1.08463	0.856678	1.44847	1.87907	2.68683	2.36656	2.34777	79.8527	0.80538	2.14574	1.32103	2.1277e-08	2.90654e-06	up
ENSGALG00000027207	PERP2	3.93975	3.8562	2.30933	6.81931	5.5776	2.16698	4.90158	11.5724	6.08385	19.9319	12.5356	314.153	4.11153	11.0051	1.32053	0.000475834	0.00727878	up
ENSGALG00000025996	MKI67	2.42344	1.5133	1.23535	2.70373	4.45542	0.978045	4.61465	4.96128	6.10588	10.7013	3.26093	774.584	2.21821	5.92881	1.31899	0.000519727	0.00777464	up
ENSGALG00000015307	ENSGALG00000015307	15.6717	14.067	10.8878	19.3942	30.7154	14.0095	21.3396	38.7731	49.6897	44.8489	77.6685	1347.8	17.4576	46.4639	1.30433	4.98579e-05	0.00142807	up
ENSGALG00000016675	PAQR8	0.626045	0.639821	0.336383	0.776387	0.936877	0.679856	0.840906	1.65912	1.68226	2.50153	2.15225	87.1264	0.665895	1.76721	1.30354	3.57077e-05	0.00108529	up
ENSGALG00000032997	EMILIN2	19.7329	16.7845	13.5316	19.3951	21.2534	12.8818	22.0132	34.0429	32.0661	62.3221	76.0357	2676.56	17.2632	45.296	1.2995	5.80903e-06	0.00027063	up
ENSGALG00000006785	IRF1	5.96206	4.98765	3.51072	5.54446	7.67492	4.54479	6.97751	12.9291	29.0382	8.83784	13.4638	488.13	5.37077	14.2493	1.2992	6.21455e-05	0.00168203	up
ENSGALG00000041630	NFIX	2.82145	4.54911	4.25767	2.86545	7.54819	2.11742	8.01217	7.02568	10.3813	12.9525	14.7837	346.386	4.02655	10.6311	1.297	6.59996e-05	0.00176244	up
ENSGALG00000007191	TK1	2.81304	1.69901	1.54324	2.91002	4.50709	1.2542	5.95259	3.24763	5.16968	14.1919	3.59477	155.973	2.45443	6.43131	1.29676	0.00199056	0.0196747	up
ENSGALG00000038411	CENPL	0.302186	0.172373	0.15657	0.314132	0.40276	0.14064	0.459506	0.518947	0.78301	1.18244	0.314976	22.1459	0.24811	0.651776	1.29352	0.00333448	0.0286671	up
ENSGALG00000001773	RFX2	1.26955	1.09642	0.614751	1.34376	2.42701	0.960836	1.15288	1.64364	3.62777	4.36413	6.11586	163.567	1.28539	3.38086	1.29239	0.00260753	0.0241356	up
ENSGALG00000012119	MARCO	2.61219	1.90867	2.17086	1.36268	4.11476	1.39027	6.97284	12.1698	4.63748	4.91552	0.996025	262.325	2.25991	5.93833	1.29164	0.00502232	0.0376326	up
ENSGALG00000026862	CLDN1	3.25898	4.14927	2.95835	3.15816	5.13555	3.07599	2.7474	8.71589	7.29606	7.92826	20.7377	418.57	3.62272	9.48506	1.2846	0.000752113	0.0101076	up
ENSGALG00000000516	FANCA	0.108301	0.0694993	0.0701417	0.0933248	0.205123	0.0472539	0.194532	0.162738	0.231515	0.454047	0.233939	21.743	0.0989406	0.255354	1.27509	0.00372532	0.0308069	up
ENSGALG00000029446	LOC419112	0.826163	0.997964	0.604313	0.861482	1.59544	1.22136	1.49644	3.81122	1.41035	2.63509	3.91108	62.9952	1.01779	2.65284	1.27458	0.000540035	0.00797289	up
ENSGALG00000029006	SYPL1	1.0553	0.654639	0.820167	0.831427	0.510792	0.908622	3.20138	0.926276	1.76828	1.76972	2.50098	67.3523	0.796825	2.03333	1.27385	9.77411e-05	0.00238239	up
ENSGALG00000009690	CENPF	0.816678	0.499592	0.415232	1.11622	1.77327	0.426268	1.37358	1.11849	2.57496	4.27932	1.59027	329.211	0.841211	2.18733	1.27375	0.00301769	0.0268077	up
ENSGALG00000046461	LRRC15	1.02318	0.952714	1.08106	0.652009	1.74792	0.868361	1.0708	1.90642	1.66351	5.2485	3.74426	78.3545	1.05421	2.7267	1.26945	0.00184239	0.0187421	up
ENSGALG00000015034	ANKRD29	2.45073	1.40419	1.557	1.93945	2.33927	1.44611	1.37751	2.65547	2.38889	5.7081	11.4807	187.641	1.85612	4.72213	1.26532	0.00424396	0.0334386	up
ENSGALG00000026736	OGN	113.1	79.0005	62.5442	87.2666	132.674	60.7377	115.657	253.33	148.4	261.048	360.893	6706.31	89.2205	227.866	1.26096	1.22937e-05	0.000473136	up
ENSGALG00000047320	MFAP5	38.2672	37.3051	21.6088	39.6427	66.9189	27.834	26.8212	62.9501	57.2059	140.737	208.233	4941.34	38.5961	99.1894	1.26032	0.00333462	0.0286671	up
ENSGALG00000007562	FGF4	0.638293	0.744741	0.84182	1.02862	0.659417	1.21527	3.57355	1.92656	1.98469	0.908222	2.52117	22.0209	0.854695	2.18284	1.25861	0.00243879	0.0228632	up
ENSGALG00000003922	TOP2A	2.2622	1.62559	1.31249	2.30853	4.94104	1.12616	3.7427	4.70371	6.05436	11.5959	3.02409	532.091	2.26267	5.82414	1.25608	0.00187193	0.0188573	up
ENSGALG00000004960	Fbn1	69.3777	83.7959	62.863	88.4466	131.676	63.9671	91.5	153.299	146.822	366.017	314.935	31366.5	83.3544	214.515	1.25515	0.000171724	0.0035168	up
ENSGALG00000014801	NDC80	0.712201	0.390278	0.422909	0.874767	1.48532	0.379881	1.4675	1.33759	1.83298	3.32807	1.13788	131.429	0.710893	1.8208	1.2545	0.00167169	0.0175154	up
ENSGALG00000002623	PCOLCE2	39.5063	21.5884	20.2685	43.0752	33.3605	21.6313	36.8014	84.2514	56.7175	97.8925	102.691	1580.38	29.905	75.6708	1.25061	6.69847e-06	0.000303141	up
ENSGALG00000011350	NEGR1	18.6568	11.8367	9.06354	10.9756	14.228	8.42043	17.1827	28.9507	19.8671	21.3115	65.473	1007.7	12.1969	30.557	1.25036	0.000142305	0.00310895	up
ENSGALG00000009315	PAPLN	1.70252	2.25232	2.34778	1.68957	1.2733	2.55995	3.35158	3.38855	6.01318	3.73358	8.6128	222.972	1.97091	5.01994	1.24681	3.18179e-05	0.000986574	up
ENSGALG00000052375	ZGRF1	0.488585	0.313537	0.253148	0.415555	0.448671	0.635664	1.12455	0.775487	1.59976	0.782105	1.10747	56.5824	0.42586	1.07787	1.24627	4.86466e-05	0.00140308	up
ENSGALG00000000112	PLP1	0.461106	0.66143	0.646464	0.654448	0.393859	0.700616	0.816647	0.993709	1.88356	2.0014	1.75435	63.7528	0.58632	1.48993	1.24358	3.93818e-05	0.00117682	up
ENSGALG00000013057	USP41	6.23624	3.69573	2.8134	3.87292	3.53202	2.43526	9.23267	9.49448	8.28844	6.65931	13.0961	330.943	3.76426	9.35419	1.24324	4.62736e-08	5.42668e-06	up
ENSGALG00000050112	ENSGALG00000050112	1.76094	1.00834	1.23523	2.26782	1.91563	1.73999	1.33473	2.76044	5.22273	4.57347	7.08924	89.7781	1.65466	4.19612	1.24253	0.000993126	0.0121273	up
ENSGALG00000051771	ENSGALG00000051771	0.595536	1.91085	1.74852	1.95499	1.37861	1.94017	2.30922	3.86361	4.938	2.66321	6.37078	23.6779	1.58811	4.02896	1.24196	0.00294111	0.026265	up
ENSGALG00000055117	ENSGALG00000055117	1.00481	1.21193	0.702517	1.66913	1.84961	1.04798	1.01064	1.92653	3.18707	3.47837	6.19237	151.853	1.24766	3.15899	1.23493	0.0022216	0.021309	up
ENSGALG00000007804	GXYLT2	13.4733	9.93158	9.08128	15.2063	18.9996	9.40589	16.3176	27.3285	19.6369	37.1776	58.928	1557.46	12.683	31.8777	1.23489	0.000107941	0.00252697	up
ENSGALG00000007755	NEXMIF	0.0883616	0.207914	0.0991949	0.123279	0.15806	0.113092	0.312395	0.151744	0.297646	0.477471	0.407185	26.234	0.13165	0.329288	1.23402	0.00148386	0.016012	up
ENSGALG00000007507	MASTL	0.429691	0.180486	0.218585	0.346229	0.493235	0.119989	0.833964	0.518774	0.639695	1.08306	0.6326	55.3034	0.298036	0.741618	1.23248	0.000498561	0.00753051	up
ENSGALG00000006525	NCAPG2	0.481428	0.453958	0.244349	0.47412	0.930437	0.466412	0.820209	0.978613	1.31364	2.5154	0.805258	76.0323	0.508451	1.28663	1.22956	0.00150172	0.0161767	up
ENSGALG00000013722	SEMA3B	1.13563	0.998089	0.741895	1.06977	0.95076	1.1375	1.94271	2.43072	3.01936	2.04244	3.12042	118.692	1.00561	2.51113	1.22864	4.80688e-10	1.27137e-07	up
ENSGALG00000037453	TERF1	1.17598	0.938714	0.891662	1.42647	1.86514	0.840988	2.84585	2.38073	2.39311	5.00238	2.29415	121.254	1.18983	2.98324	1.22789	2.22347e-05	0.000744175	up
ENSGALG00000032428	LOC100858381	2.10346	1.16366	1.54083	1.25006	2.33544	1.72164	2.63053	3.48773	7.85608	1.90565	5.15694	67.5183	1.68585	4.20739	1.2235	0.000809822	0.0106415	up
ENSGALG00000012481	TNFAIP6	0.904969	0.687407	1.03346	2.49181	1.2826	1.10882	1.18794	2.17787	3.21588	5.84334	3.26447	98.7616	1.25151	3.1379	1.21533	0.00287882	0.0259013	up
ENSGALG00000040478	CAPN5	2.10059	1.60219	1.23141	3.14443	3.60721	2.53068	2.64478	3.13325	5.73531	7.74313	10.3832	288.871	2.36942	5.92793	1.21509	0.00134481	0.0150442	up
ENSGALG00000015729	LPAR1	3.26259	1.5683	1.5828	1.79306	2.88525	1.38195	2.27431	4.25286	4.48339	5.6284	8.83251	243.603	2.07899	5.09429	1.21331	0.000156913	0.00329598	up
ENSGALG00000031149	CD55	2.1544	1.06348	1.43108	1.79528	3.83632	1.31119	1.9656	3.66814	3.00589	7.4728	7.80044	101.273	1.93196	4.78257	1.21101	0.00362619	0.0303142	up
ENSGALG00000025822	CYP1B1	0.535528	0.631893	0.41173	0.723047	1.1888	0.554759	1.14663	1.52289	2.21126	2.14378	1.37321	113.57	0.674292	1.67955	1.20645	4.70905e-05	0.00136772	up
ENSGALG00000013211	ST8SIA1	0.444459	0.820008	0.546927	1.149	1.05226	0.736922	0.836362	1.46294	2.0442	3.32302	2.19444	41.5036	0.791595	1.97219	1.20637	0.00207547	0.0202193	up
ENSGALG00000007439	PRELID3B	32.4342	20.0902	20.6955	14.7542	10.9351	14.8886	58.0619	55.0953	36.1529	45.3799	34.136	2241.01	18.9663	45.7652	1.20438	3.28816e-07	2.69594e-05	up
ENSGALG00000045534	PMLL	0.608977	0.403401	0.325704	0.406271	0.669721	0.521133	0.860298	0.922104	1.50669	0.966338	1.68764	35.6509	0.489201	1.18861	1.19862	0.000128946	0.00294656	up
ENSGALG00000048064	LOC107049660	589.655	686.434	537.181	519.519	722.178	550.497	1482.75	1763.74	1967.06	602.654	1583.49	12356.5	600.911	1479.94	1.19808	1.64515e-06	9.72605e-05	up
ENSGALG00000053742	LOC101748203	0.362473	0.441954	0.150245	0.303425	0.228842	0.0506094	0.520864	0.684725	0.601102	0.851004	0.465308	20.1087	0.256258	0.624601	1.19575	0.00415034	0.0329348	up
ENSGALG00000042001	LOC422513	4.10903	4.60581	3.61759	2.81878	3.46347	2.42201	8.91732	8.788	8.95594	4.53324	11.284	461.954	3.50612	8.4957	1.19239	2.29403e-07	2.06646e-05	up
ENSGALG00000004195	KIF4A	1.10079	0.666203	0.686271	1.21629	1.94366	0.662265	1.73919	1.50617	2.99609	4.97272	1.58189	167.558	1.04591	2.55921	1.18796	0.00184787	0.0187517	up
ENSGALG00000003085	CDK1	4.42259	2.7441	2.36733	4.81696	8.17302	2.20826	5.85211	7.64524	7.61949	23.8706	5.46617	201.6	4.12204	10.0907	1.18771	0.00632365	0.0441538	up
ENSGALG00000006388	IL16	1.28231	0.877747	0.391255	1.26986	0.998467	1.24333	0.887199	2.77304	3.13068	2.15837	3.41884	203.251	1.01049	2.47363	1.18711	0.000689409	0.00949063	up
ENSGALG00000002103	TPPP3	16.5599	28.7309	19.1092	20.2841	26.5861	20.1111	17.8919	22.8979	27.7662	82.7223	116.731	689.671	21.8969	53.6019	1.18661	0.00582723	0.0417753	up
ENSGALG00000034456	PRELP	4.25231	5.28609	5.99277	6.04234	11.2141	5.24169	7.44894	9.20813	11.8243	24.5715	24.9061	755.442	6.33822	15.5918	1.18627	0.000838322	0.0109008	up
ENSGALG00000014729	DEPDC1B	0.243076	0.202784	0.151132	0.263325	0.49108	0.152725	0.415826	0.528753	0.806204	0.951146	0.348042	29.4623	0.250687	0.609994	1.18061	0.00373344	0.0308375	up
ENSGALG00000015152	BOC	1.17786	1.58607	1.25057	2.15833	3.48651	1.92764	2.29902	2.59752	5.08336	5.06226	8.61836	289.551	1.93116	4.7321	1.17671	0.00195192	0.0194497	up
ENSGALG00000003015	SERPINF1	137.064	102.447	91.5208	120.388	201.825	103.469	141.748	282.095	220.019	468.99	418.078	8289.78	126.119	306.186	1.17633	7.23088e-05	0.00186488	up
ENSGALG00000009641	COL1A2	419.956	335.603	290.082	391.098	957.296	282.533	440.073	881.13	1051.95	1675.57	1385.82	77024.5	446.095	1086.91	1.17398	0.00120953	0.0140208	up
ENSGALG00000054344	ENSGALG00000054344	2.15734	1.2343	0.969631	0.691132	1.67379	0.725815	0.746997	3.80896	3.34052	4.01011	2.92595	66.7872	1.242	2.96651	1.16998	0.0037257	0.0308069	up
ENSGALG00000007579	APBB1IP	1.82418	0.916136	0.838308	2.14016	2.30334	0.996639	1.51959	2.41534	3.30459	4.85911	5.88951	133.932	1.50313	3.59763	1.16798	0.0021133	0.0205078	up
ENSGALG00000005265	SYT9	0.594146	0.787974	0.964571	0.838683	0.500141	0.774259	1.78886	1.51916	1.72427	2.03703	1.83832	53.3629	0.743296	1.78153	1.16356	4.51126e-07	3.50497e-05	up
ENSGALG00000010623	ORC1	0.588999	0.586246	0.398595	0.556382	0.698179	0.41958	1.49699	1.44499	1.35799	1.15572	1.00893	63.7495	0.54133	1.29292	1.16214	9.58134e-08	1.00089e-05	up
ENSGALG00000049529	ABI3BP	11.6782	9.07071	7.59953	12.7762	17.8172	8.0936	11.8086	20.1591	28.7988	26.7617	46.3904	1308.92	11.1726	26.7837	1.16214	0.000227412	0.00436933	up
ENSGALG00000010269	KCNAB1	0.50665	0.339908	0.310237	0.47628	0.537957	0.305468	0.866718	1.55559	0.859292	1.09424	0.568522	50.5698	0.41275	0.988872	1.15995	8.61569e-05	0.00215064	up
ENSGALG00000015363	HJURP	0.842387	0.489901	0.450101	1.08885	1.64535	0.661592	1.40503	1.37129	1.7462	4.07613	1.75464	93.0562	0.863029	2.07066	1.15782	0.00363743	0.0303497	up
ENSGALG00000049484	ENSGALG00000049484	0.172351	0.173115	0.170833	0.103317	0.217622	0.146477	0.389698	0.274531	0.528137	0.234574	0.510571	30.832	0.163952	0.387502	1.15775	0.000524387	0.00781614	up
ENSGALG00000001491	NCAPD3	0.381323	0.409505	0.274183	0.613119	1.12019	0.249909	0.639011	0.908771	1.55671	2.02717	0.968256	92.5821	0.508039	1.21998	1.15085	0.00626614	0.0439089	up
ENSGALG00000010448	LTBP1	9.45718	9.06003	6.00258	8.16763	13.7597	7.32479	8.28819	15.3024	18.2446	18.1128	46.5345	1969.77	8.96199	21.2965	1.15049	0.00132244	0.0148637	up
ENSGALG00000008233	BUB1	0.507215	0.456661	0.321637	0.551704	1.16619	0.327669	0.9946	0.90138	1.31819	2.556	0.852206	103.671	0.555179	1.32448	1.14801	0.00368911	0.0306341	up
ENSGALG00000034077	KCNK5	0.657909	0.698247	0.458875	0.984343	0.878649	0.688942	0.727229	0.970497	1.44247	2.75825	2.73608	81.1466	0.727828	1.72691	1.14593	0.00217655	0.020958	up
ENSGALG00000039705	GFPT2	7.33647	4.54565	4.65916	7.38365	8.97317	4.68819	4.73689	13.3757	12.4428	16.9184	26.3778	762.471	6.26438	14.7703	1.14199	0.000766507	0.0102346	up
ENSGALG00000035584	COL3A1	1307.91	900.827	840.183	1207.26	1624.27	782.58	1137.17	2618.91	1711.33	3878.65	3727.81	239959	1110.5	2614.78	1.13927	0.000144379	0.00313771	up
ENSGALG00000048771	SPAG5	0.42669	0.415796	0.253831	0.568066	0.798177	0.22065	0.811035	0.55183	1.03191	2.16432	0.710039	79.2924	0.447202	1.05383	1.13656	0.00588501	0.0420682	up
ENSGALG00000005291	LOC416530	0.564248	0.556069	0.438526	0.684681	1.06869	0.46425	1.24104	1.18816	1.49338	2.09523	1.39294	87.6923	0.629411	1.48215	1.13566	3.46545e-05	0.00105845	up
ENSGALG00000011687	Table	11.2173	10.3036	10.1509	11.9407	20.0716	7.70459	11.8518	19.196	24.7802	28.2981	55.7252	6362.12	11.8981	27.9703	1.13444	0.000945833	0.0116992	up
ENSGALG00000014970	FSTL1	82.3379	72.7499	55.1998	79.9505	111.046	60.4619	73.2512	117.243	118.333	284.447	308.352	14711.7	76.9577	180.325	1.13016	0.000868136	0.0111256	up
ENSGALG00000010402	HPGDS	4.85302	6.42528	1.87923	2.01236	3.48315	3.38795	3.35575	11.1999	5.48001	12.9929	9.91226	199.763	3.6735	8.58816	1.12538	0.00316353	0.0277138	up
ENSGALG00000036892	BUB1B	0.967266	0.737834	0.425517	1.09637	1.53244	0.662521	1.68591	1.82825	1.84428	3.90729	1.29755	137.993	0.903657	2.11266	1.12277	0.00138245	0.0153714	up
ENSGALG00000015691	SMC2	3.48581	2.08921	1.79757	3.58673	7.45338	1.92843	5.77185	5.56266	7.77116	15.3586	4.82222	571.457	3.39019	7.8573	1.10714	0.00532461	0.0391414	up
ENSGALG00000005961	DGUOK	3.84716	2.82151	1.87606	3.85244	7.59272	2.70833	9.73366	6.81034	7.00314	14.8189	5.17167	162.051	3.78304	8.70753	1.10206	0.00267881	0.0246209	up
ENSGALG00000015874	TTK	1.36938	1.09644	1.08054	1.60842	1.87185	1.08754	2.95724	2.25816	3.04696	5.42153	1.82363	148.324	1.35236	3.1015	1.09767	0.00013183	0.0029796	up
ENSGALG00000002515	OLFM1	1.92746	2.57601	1.6837	1.5217	3.74113	2.13514	5.49364	5.47114	2.70767	5.66322	6.65368	197.291	2.26419	5.19787	1.09705	0.000211901	0.00414826	up
ENSGALG00000037777	MSC	7.68652	13.6211	10.3102	10.0291	13.4498	21.7911	27.8737	21.5312	24.2239	43.0108	32.3257	461.152	12.8146	29.793	1.09238	0.000245416	0.00460147	up
ENSGALG00000023689	ASS1	8.50838	3.97863	4.46535	6.51717	7.02339	4.35893	6.28842	12.9125	16.6801	11.7982	18.0409	358.72	5.80864	13.144	1.09098	3.99933e-05	0.00119138	up
ENSGALG00000004859	ZNFX1	7.16921	4.62525	4.25654	5.33978	5.47014	3.94582	10.5235	11.0232	11.9491	7.97835	16.3328	1274.54	5.13446	11.5614	1.09066	6.96732e-09	1.2388e-06	up
ENSGALG00000026902	P2RX6	0.836309	0.935749	0.511086	0.802496	0.595683	0.598809	0.704325	1.86583	1.40022	2.06176	2.05398	45.3127	0.713355	1.61722	1.08946	0.000411456	0.00661683	up
ENSGALG00000016446	ATP6V1C2	2.20187	0.968164	0.549296	0.582269	0.695061	0.512386	1.67409	2.66091	1.26786	3.0315	1.53005	59.809	0.918175	2.03288	1.08633	0.00557978	0.0404917	up
ENSGALG00000003742	CPAMD8	2.62466	3.21422	3.41108	3.43565	6.44865	2.3591	2.52934	4.67011	6.46084	14.5433	12.8292	903.443	3.58223	8.20656	1.08531	0.0067152	0.045942	up
ENSGALG00000002781	BRCA1	0.621875	0.556282	0.416593	0.699042	1.4832	0.333278	1.32388	1.37359	1.82948	2.47199	0.824976	149.784	0.685045	1.56478	1.08494	0.00431325	0.0337401	up
ENSGALG00000008393	CREB3L1	4.70691	3.81406	4.62952	2.98555	5.96846	2.70117	6.08679	8.33438	8.37204	12.286	11.6198	282.359	4.13428	9.3398	1.08305	5.95385e-06	0.000275139	up
ENSGALG00000016580	SCARA5	26.1693	19.692	17.7569	17.6094	25.4586	12.4828	18.4486	34.945	29.6572	55.2342	84.6049	1156.51	19.8615	44.578	1.08227	0.000890592	0.0112624	up
ENSGALG00000050332	ENSGALG00000050332	2.50175	1.29905	0.791585	0.902759	0.819866	0.43996	1.67268	5.08339	1.47463	2.25249	1.93294	155.792	1.12583	2.48323	1.07973	0.00688086	0.046741	up
ENSGALG00000051101	ENSGALG00000051101	47.2236	34.9724	18.3059	52.4196	71.7284	16.6046	70.1582	103.636	115.961	83.1302	80.3798	472.711	40.2091	90.6529	1.07811	0.00115257	0.0135038	up
ENSGALG00000014425	NCAPG	1.40182	0.788863	1.01684	1.72036	2.17851	1.18941	1.94797	2.1481	3.2635	5.59375	2.71525	175.175	1.38263	3.13372	1.07602	0.000856671	0.0110241	up
ENSGALG00000044293	IGSF10	1.424	1.08403	0.716107	0.556828	0.907834	0.886903	0.525413	2.3895	2.55391	2.78602	2.21262	179.82	0.929284	2.09349	1.07587	0.00208671	0.0202973	up
ENSGALG00000011803	EMP1	18.3123	15.9421	9.54328	19.0837	16.1069	6.43986	10.3953	19.2574	23.1452	47.2937	58.5174	1259.97	14.238	31.7218	1.07472	0.00579488	0.0416154	up
ENSGALG00000032398	ASPM	1.62439	1.39525	1.40978	2.02055	2.7136	1.21955	2.93683	3.30216	3.66031	7.04639	2.64338	751.862	1.73052	3.91781	1.07415	0.000134324	0.0030204	up
ENSGALG00000006639	CEP55	0.466993	0.227344	0.21693	0.539198	0.650658	0.35974	0.572988	0.737445	0.867897	1.6923	0.747364	34.6182	0.410144	0.923599	1.07121	0.00638792	0.0443953	up
ENSGALG00000002546	COL5A1	46.1166	52.7191	45.3323	39.3829	81.3393	31.8212	68.6086	80.9017	84.8747	166.229	155.367	16374.6	49.4519	111.196	1.06807	0.000202748	0.00401972	up
ENSGALG00000030603	ANTXR1	3.36289	4.52899	2.85971	4.29203	7.48326	4.88485	4.14823	8.80511	11.4725	12.0883	15.323	415.996	4.56862	10.3674	1.06231	0.00114738	0.0134811	up
ENSGALG00000037611	Myo3al	0.434631	0.147995	0.110299	0.34068	0.279998	0.148615	0.291337	0.487442	0.790634	0.575161	0.551807	36.6157	0.243703	0.539276	1.06205	0.00542799	0.0397381	up
ENSGALG00000034168	WNT5A	2.9642	3.3535	3.02614	4.95183	5.7667	2.6365	3.24532	5.07787	7.3507	9.47541	17.1937	234.419	3.78315	8.4686	1.06138	0.00522	0.0386591	up
ENSGALG00000037625	FBN3	2.28183	3.57513	2.96445	1.92881	3.46504	1.92102	3.95108	3.83469	5.23268	10.1202	6.99727	972.479	2.68938	6.02718	1.06137	0.000161926	0.00337009	up
ENSGALG00000038433	SPON2	28.4596	20.1171	17.2457	24.4258	47.0338	17.465	26.9609	67.7865	29.6246	74.0632	90.0293	2274.42	25.7912	57.6929	1.06108	0.00222758	0.0213213	up
ENSGALG00000006511	BCL2A1	2.1742	1.14019	1.16284	2.32539	2.42059	1.04453	2.9435	6.15604	3.2954	3.16256	3.4859	98.4203	1.71129	3.80868	1.05885	0.000326865	0.00566703	up
ENSGALG00000046950	LOC107050958	1.36424	1.3647	1.03948	1.06692	1.03862	1.03643	2.99274	1.88345	2.74479	2.08594	3.01126	77.3991	1.15173	2.54364	1.0581	4.67852e-07	3.61234e-05	up
ENSGALG00000016815	ENSGALG00000016815	0.591092	0.758636	0.393762	0.33264	0.693044	0.471599	0.866718	1.78849	1.53161	0.896845	0.875525	17.1492	0.540129	1.19184	1.05486	0.00687778	0.046741	up
ENSGALG00000037889	PTPRT	0.899508	0.947463	0.398559	0.421544	0.556142	0.935442	2.51298	1.34232	1.60742	0.915478	1.2619	151.125	0.69311	1.52802	1.05297	0.00144465	0.0158085	up
ENSGALG00000041923	ESPL1	0.777962	0.580811	0.426792	0.75113	0.937368	0.418866	1.19689	0.972165	1.6917	2.17722	1.13474	171.363	0.648821	1.43454	1.05173	0.000112166	0.00260624	up
ENSGALG00000036807	NOD1	1.87239	0.914545	0.730543	1.51549	1.8282	0.825562	1.65989	3.66242	2.60064	3.0086	3.099	224.701	1.28112	2.80611	1.04225	0.000187387	0.00378686	up
ENSGALG00000041140	HTRA1	56.3518	41.9527	37.154	47.8491	75.2347	41.4296	51.2353	95.2338	68.8152	166.547	169.078	3095.44	49.9953	110.182	1.04082	0.000685896	0.00945274	up
ENSGALG00000002667	OLFML2B	10.8571	13.7581	12.1209	10.5118	25.2777	14.6473	17.1572	23.8634	30.4352	51.796	39.0088	1293.68	14.5288	32.4521	1.0401	0.00074236	0.0100198	up
ENSGALG00000037737	LOC121111974	8.45217	9.04725	5.60264	6.16708	5.66022	8.6478	20.0436	22.4874	12.378	12.5482	12.1308	284.732	7.26286	15.9176	1.03599	1.06444e-05	0.000428221	up
ENSGALG00000049122	ENSGALG00000049122	0.312309	0.277499	0.199157	0.331227	0.151671	0.368969	0.493165	0.660099	0.72209	0.510307	0.593066	15.1793	0.273472	0.595745	1.03499	0.00424817	0.0334446	up
ENSGALG00000052853	ENSGALG00000052853	15.8075	8.97358	10.0353	12.0178	18.3146	9.86316	11.3317	20.252	17.3441	44.7641	42.4683	1149.44	12.502	27.232	1.03023	0.00205019	0.0200676	up
ENSGALG00000046098	UBE2L6	1.73487	1.70707	1.07865	1.42378	2.7017	0.645938	2.13682	2.64827	4.13568	4.20238	3.65466	35.4897	1.54867	3.35556	1.02562	0.00325538	0.0281612	up
ENSGALG00000016279	RAB23	2.01524	1.69556	1.56622	1.83029	2.09221	1.54755	2.78859	3.64023	3.7945	4.43092	4.72067	212.248	1.79118	3.87498	1.02069	2.9706e-10	8.39263e-08	up
ENSGALG00000031754	KCNG2	1.48682	1.78731	1.55157	2.00046	1.71872	2.36832	6.96412	1.96594	3.41848	3.99173	3.36028	233.554	1.81886	3.94011	1.01988	0.00075087	0.0101018	up
ENSGALG00000030904	LRP1	18.1396	20.4809	16.8149	16.8159	26.3037	13.3632	24.935	30.5063	42.0698	48.106	56.8218	10800.2	18.653	40.4878	1.01793	9.67518e-06	0.000400907	up
ENSGALG00000008896	PPP1R1C	0.591924	0.891826	0.480037	0.658975	0.292463	0.682728	1.16228	1.5616	1.94721	1.00703	0.813224	30.9112	0.599659	1.29827	1.01589	0.0034077	0.0291342	up
ENSGALG00000020538	SLC49A3	1.32229	0.68661	0.732181	0.874774	0.688241	0.732851	0.870275	2.13789	1.72621	2.21182	2.06323	109.005	0.839491	1.80188	1.01506	5.10943e-05	0.00144026	up
ENSGALG00000030703	CYBRD1	11.6817	7.29062	7.16813	12.6097	16.8614	9.94606	15.0152	22.2114	18.6599	28.1942	33.9724	633.627	10.9263	23.6106	1.01111	0.000169338	0.00347367	up
ENSGALG00000004184	SPARC	414.495	362.973	282.034	361.413	596.961	268.871	413.214	709.415	670.473	1274.22	1045.91	31767	381.125	822.647	1.00919	0.000286447	0.00517561	up
ENSGALG00000007216	TVP23A	0.446652	0.611472	0.64798	1.02637	1.54153	0.582052	1.18178	1.97726	1.75916	1.86425	1.97004	36.1995	0.809343	1.7505	1.00588	0.00474076	0.0361327	up
ENSGALG00000050750	NRN1L	1.64253	1.46396	2.41126	1.61759	1.78592	2.29334	7.93001	3.34308	2.50633	3.3666	2.83839	54.5955	1.8691	3.99688	1.00416	0.00462238	0.0354478	up
ENSGALG00000036725	ASCL3	0.573852	0.453237	0.480297	0.586878	0.418031	0.493063	1.0874	0.783331	1.46406	0.740261	1.26409	29.8804	0.500893	1.06783	1.00203	0.000605977	0.00869955	up
ENSGALG00000038688	ADAMTS17	2.30122	2.9535	4.7068	2.30588	2.0048	2.00639	1.18272	1.96733	1.354	2.04471	0.684691	188.413	2.7131	1.44669	-1.01019	0.000940413	0.0116553	down
ENSGALG00000015677	SUSD1	10.7848	4.24652	6.56934	12.7602	8.08448	9.30987	4.16515	2.73258	6.29581	6.48042	3.15498	475.702	8.62587	4.56579	-1.01167	0.000671889	0.00934257	down
ENSGALG00000035963	METTL18	10.3784	5.0554	8.48445	2.96383	3.01767	3.92389	4.66378	3.06549	1.58256	3.41408	1.76997	173.722	5.63728	2.89917	-1.01574	0.00645246	0.0447104	down
ENSGALG00000042773	VOPP1	2.90114	1.37797	1.63334	3.30703	1.58642	1.56285	0.656513	0.810742	1.58632	1.14925	1.15042	62.0306	2.06146	1.07065	-1.02678	0.000865802	0.0111071	down
ENSGALG00000033558	ENSGALG00000033558	8.96675	5.93685	5.97329	3.43414	4.76246	3.47767	3.50612	1.87391	2.80286	2.78464	3.02173	52.266	5.42519	2.79785	-1.02951	0.00033898	0.00582288	down
ENSGALG00000005378	ARNTL	24.8491	21.515	34.6823	11.6032	6.69094	11.9144	13.7531	12.7946	7.73702	5.47227	7.64218	878.779	18.5425	9.47983	-1.03532	0.00482157	0.0365469	down
ENSGALG00000008349	LMCD1	10.6758	13.8623	10.1769	14.7644	11.6897	11.2376	3.45282	3.29431	8.19069	9.67417	6.75343	402.89	12.0678	6.27308	-1.04895	0.000150368	0.00321173	down
ENSGALG00000016708	ENPP4	24.1202	9.70584	18.9755	23.9212	20.5024	23.3029	6.76194	6.60677	11.5909	10.4997	16.3317	738.292	20.088	10.3582	-1.04916	0.000175775	0.00358207	down
ENSGALG00000004393	LOC428824	2.51991	2.23262	4.61601	2.20947	2.44281	1.63433	1.77993	1.58208	0.943612	0.799728	1.55721	110.681	2.60919	1.33251	-1.05549	0.000487079	0.00741099	down
ENSGALG00000014964	NT5DC1	21.4731	40.1384	17.6769	21.2738	22.766	27.0291	7.78179	18.3358	11.1799	20.6365	7.2514	1223.89	25.0596	13.0371	-1.06304	0.000456113	0.00709875	down
ENSGALG00000027166	ART7B	7.15053	6.35929	8.47688	9.70186	7.38494	17.553	6.43525	3.82627	4.53133	5.12671	4.48981	342.288	9.43774	4.88187	-1.06815	0.000296487	0.00529545	down
ENSGALG00000034860	BCHE	9.74409	6.66048	6.21275	11.5322	6.93811	8.23458	6.31669	2.57225	4.83453	5.25577	1.79658	463.67	8.22037	4.15516	-1.07124	0.00041923	0.00671578	down
ENSGALG00000054023	ENSGALG00000054023	31.8482	25.9211	34.4516	33.5068	30.3075	35.357	16.6902	20.0097	12.3182	18.5846	13.1933	283.855	31.8987	16.1592	-1.08391	1.19761e-10	4.02364e-08	down
ENSGALG00000013297	BBOX1	25.2906	29.0821	54.9612	31.7384	20.319	29.8462	14.91	12.8964	25.221	11.3293	15.9763	1010.14	31.8729	16.0666	-1.08751	4.94308e-05	0.00141992	down
ENSGALG00000029197	KIRREL3	0.57435	0.321321	0.717256	0.710666	0.409096	0.39068	0.342626	0.286628	0.320541	0.230503	0.130881	24.2066	0.520562	0.262236	-1.09751	0.0021956	0.021125	down
ENSGALG00000032329	NPM3	25.7286	19.9684	18.949	17.4448	21.1759	14.7171	11.9827	7.82664	8.65619	14.7586	5.45366	398.213	19.664	9.73557	-1.09941	2.40742e-06	0.000132419	down
ENSGALG00000008845	HAO1	0.520866	1.12691	0.92528	0.425023	0.526146	0.831139	0.407331	0.187416	0.509008	0.266204	0.44086	33.7921	0.725893	0.362164	-1.10022	0.00436798	0.0340428	down
ENSGALG00000018942	NRGN	55.0713	110.193	78.2106	82.2421	101.684	79.0349	28.6644	32.6617	44.5405	75.8005	30.3999	647.786	84.4059	42.4134	-1.11043	6.83698e-05	0.00179684	down
ENSGALG00000016456	LPIN1	40.3934	20.6078	34.7251	42.2503	29.4713	51.2494	13.6202	18.2123	24.6188	11.9972	22.3354	2190.52	36.4495	18.1568	-1.11053	1.14142e-05	0.000453323	down
ENSGALG00000041372	MYRIP	2.28711	1.6415	1.2006	1.17065	1.44394	1.13447	0.576583	0.775199	0.57703	0.857929	0.802342	66.4102	1.47971	0.717817	-1.12328	1.2924e-06	8.07327e-05	down
ENSGALG00000035466	CACNB4	7.276	5.8277	7.65313	10.5328	9.77436	7.37097	3.89318	3.19425	3.74229	5.44338	3.5924	202.45	8.0725	3.9731	-1.12353	7.60397e-08	8.21956e-06	down
ENSGALG00000004777	AIFM2	4.3963	1.76852	2.03985	5.7943	3.89405	2.10715	2.48444	1.1018	1.38285	1.73615	1.36067	103.197	3.33336	1.61318	-1.1247	0.00119242	0.0138662	down
ENSGALG00000006189	CRYGN	2.14792	3.67566	2.09485	0.912489	1.16993	2.35214	1.03748	1.01257	1.22225	0.941705	0.831764	33.5	2.05883	1.00915	-1.12524	0.0029938	0.0266399	down
ENSGALG00000010364	AADAC	7.13329	12.5038	9.98045	9.06144	5.11682	13.4281	5.75478	3.1777	4.17136	2.87035	7.44129	475.161	9.53732	4.6831	-1.12778	0.00040088	0.00648899	down
ENSGALG00000047771	PGF	13.808	17.456	20.4966	7.64333	8.99105	13.9662	6.75444	9.05805	4.90066	7.81338	5.07824	497.817	13.7269	6.72095	-1.12958	2.52041e-05	0.000824507	down
ENSGALG00000040842	HSPB2	35.1824	44.7139	54.0458	43.2428	29.587	39.7203	20.5949	20.3757	18.8024	30.3452	10.721	409.266	41.082	20.1678	-1.12961	3.14726e-06	0.000168636	down
ENSGALG00000002643	SELP	7.67131	10.1411	6.97559	14.3731	10.7519	11.6749	2.96584	4.34742	3.45869	6.68962	7.76454	368.854	10.2646	5.04522	-1.13417	9.63944e-05	0.00235503	down
ENSGALG00000004727	ULK2	92.8817	24.0881	54.613	40.192	23.1136	28.4753	16.5672	24.978	19.6048	21.513	20.8525	2565.33	43.8939	20.7031	-1.13728	9.87388e-05	0.00239669	down
ENSGALG00000041921	CWH43	0.360991	0.55917	0.490169	0.61295	0.110024	0.364983	0.187392	0.199518	0.219331	0.194833	0.208963	22.76	0.416381	0.202007	-1.13961	0.00519817	0.0385782	down
ENSGALG00000033207	HIBADH	114.429	74.8562	108.765	109.577	122.608	129.652	68.9583	49.0739	49.1099	45.8352	52.5691	3827.92	109.981	53.1093	-1.14656	1.87819e-10	5.83694e-08	down
ENSGALG00000049027	LOC107054036	19.989	16.2284	15.3277	19.4507	12.1357	24.9827	4.38441	6.28212	9.80256	10.8022	12.4354	722.434	18.019	8.74135	-1.14805	2.15852e-05	0.000735139	down
ENSGALG00000033083	ATOH8	67.1494	52.8072	77.2698	92.0837	37.7936	81.0235	16.2417	46.7059	23.1088	60.926	17.5356	1059.97	68.0212	32.9036	-1.15926	0.000765587	0.0102333	down
ENSGALG00000016954	RGCC	122.304	118.315	152.257	98.816	64.3982	101.181	29.0351	79.8222	32.8549	59.3445	59.646	888.303	109.545	52.1406	-1.16752	1.27956e-05	0.000489423	down
ENSGALG00000028005	GADD45G	48.6009	20.4045	28.0925	31.4923	17.426	24.9451	10.3826	15.9188	14.6798	15.1977	10.2273	731.115	28.4936	13.2813	-1.17811	8.2847e-08	8.80232e-06	down
ENSGALG00000001412	SEMA7A	29.1632	45.493	50.4536	22.0816	15.5372	34.4921	18.3372	16.1394	20.6693	11.1942	11.3277	2138.41	32.8701	15.5336	-1.18062	5.56352e-05	0.00153689	down
ENSGALG00000042611	LOC107049847	4.68969	3.96067	4.58271	6.62863	6.10563	6.14075	3.42518	2.19771	3.39995	2.77092	0.88779	150.015	5.35134	2.53631	-1.18593	0.000147399	0.0031756	down
ENSGALG00000010870	JUN	48.5732	32.7265	50.0867	49.9889	84.4444	190.027	28.0967	34.5856	27.0672	39.9727	54.5388	2673.95	75.9744	36.8522	-1.18895	0.00425837	0.0334979	down
ENSGALG00000053254	EHHADH	3.9996	7.51658	3.10843	3.49677	3.95512	3.7039	2.5134	2.09093	2.05156	1.90495	1.49112	285.197	4.29673	2.0104	-1.19588	1.64082e-06	9.72605e-05	down
ENSGALG00000009826	CLGN	2.23575	1.29328	1.87627	1.61259	0.914498	1.20907	0.754157	0.522744	0.65275	0.844914	0.715178	64.279	1.52358	0.697949	-1.20886	1.12775e-06	7.26377e-05	down
ENSGALG00000027483	GLRX	25.9632	21.546	20.2102	28.6487	22.2883	29.6439	14.697	13.1429	7.88957	13.1563	8.41049	405.85	24.7167	11.4592	-1.20925	7.63065e-09	1.30566e-06	down
ENSGALG00000003146	CCDC92	12.3376	10.7278	12.2264	3.82333	2.82607	4.43672	5.95591	3.71709	2.64912	2.17788	2.78311	368.032	7.72966	3.45662	-1.2162	0.00217406	0.0209501	down
ENSGALG00000002123	OSCP1	2.7692	0.683486	2.75922	1.03393	2.43993	0.552348	0.437283	0.644529	1.02506	1.07167	0.676111	73.6628	1.70635	0.770931	-1.21896	0.00524754	0.0387594	down
ENSGALG00000047827	TMEM86A	11.553	6.2495	8.53288	2.94749	3.19165	3.00959	1.48558	2.64533	2.86095	2.92996	3.27698	248.425	5.91401	2.63976	-1.22219	0.000441732	0.0069333	down
ENSGALG00000047764	HSPB3	27.3867	37.9554	50.3249	39.3298	31.7279	34.0663	22.9189	20.1408	18.9739	14.1602	8.36203	1702.02	36.7985	16.9112	-1.22378	1.02992e-06	6.77402e-05	down
ENSGALG00000051918	TTC24	3.59105	5.82637	4.5111	4.25385	4.64126	5.27407	2.80498	1.60961	0.719817	2.99212	2.55917	187.146	4.68295	2.13714	-1.23239	0.000150099	0.00321173	down
ENSGALG00000011391	AMN	0.577608	1.08348	0.851776	0.371934	0.280511	0.49629	0.425645	0.305209	0.253282	0.248369	0.153561	18.3943	0.610267	0.277213	-1.24308	0.00637093	0.0443432	down
ENSGALG00000055058	ENSGALG00000055058	22.1976	15.7607	24.6453	5.87912	6.05982	5.49731	6.05822	8.13815	6.30872	4.66354	4.15061	815.669	13.34	5.86385	-1.24802	0.00105948	0.0126947	down
ENSGALG00000007728	PRODH	13.0132	2.77921	3.98562	11.7392	9.726	2.95143	5.09437	3.02218	2.76806	2.28258	2.83068	465.558	7.36577	3.19957	-1.25614	0.00163543	0.0171997	down
ENSGALG00000034289	SLC41A3	8.12095	5.37354	12.5856	10.9124	10.2541	9.77647	3.21068	2.66527	5.63006	3.38954	6.37969	352.506	9.50384	4.25505	-1.25843	6.63327e-06	0.000302418	down
ENSGALG00000035927	ST8SIA5	2.93871	3.13812	2.65359	8.97855	2.31792	2.19694	1.04502	1.23628	2.03856	1.72464	2.19354	318.594	3.70397	1.64761	-1.26057	0.000553365	0.00813106	down
ENSGALG00000003973	TLCD1	7.72605	10.64	11.3611	5.09667	7.3708	7.05456	2.88672	3.28541	2.46588	4.19542	4.98926	221.764	8.20819	3.56454	-1.29675	3.41334e-07	2.77329e-05	down
ENSGALG00000014958	ANKDD1B	2.61264	2.19525	2.57101	1.48085	1.16293	1.57461	1.80062	0.602532	0.818215	0.252164	0.649614	67.4578	1.93288	0.82463	-1.30154	0.00170712	0.0177608	down
ENSGALG00000034661	ID1	40.5721	103.142	74.66	19.7627	19.7339	13.9656	22.5864	27.5192	12.5701	22.8194	11.945	951.161	45.306	19.488	-1.30259	0.00449879	0.0348005	down
ENSGALG00000007941	C5H11orf74	6.24789	2.86023	7.67028	7.05446	5.62785	6.11199	1.79725	2.87033	2.96974	2.447	2.75077	98.372	5.92878	2.56702	-1.30379	2.45992e-07	2.18424e-05	down
ENSGALG00000043591	PLA2G4F	3.04348	2.2043	3.61183	1.87797	1.45106	2.23931	1.15795	1.2434	1.60995	0.508269	0.660924	124.942	2.40466	1.0361	-1.30449	3.16773e-05	0.000986574	down
ENSGALG00000008398	MPP4	11.6551	8.92183	13.5226	2.52111	2.12865	3.923	3.7313	2.88318	4.12017	2.18723	2.09629	220.607	7.11206	3.00363	-1.30504	0.00281672	0.0254837	down
ENSGALG00000053468	ANKRD66	2.74889	3.93829	2.51731	3.0849	3.63238	3.12401	1.22483	0.805078	2.31905	1.28647	1.1994	32.9609	3.1743	1.36696	-1.30914	3.9096e-05	0.00117109	down
ENSGALG00000016348	SAT1	425.216	417.684	457.495	162.474	123.134	106.803	131.959	140.433	108.132	104.606	109.055	5487.51	282.134	118.837	-1.30999	0.000165647	0.00341485	down
ENSGALG00000003345	PIBPPDD4L	12.7097	3.47438	4.35176	6.37959	3.55848	2.21682	3.79167	1.68141	2.74818	1.41117	1.5835	435.945	5.44846	2.24319	-1.31079	0.000644621	0.00908873	down
ENSGALG00000007090	CPN1	33.7718	30.2992	24.0133	11.8279	23.5289	16.4657	2.2589	10.1447	11.21	13.233	13.1678	701.583	23.3178	10.0029	-1.31196	0.000292716	0.00524315	down
ENSGALG00000010175	HSP90AB1	83.2322	84.5751	92.4347	61.7238	53.3047	47.5904	37.1611	24.6049	32.0321	26.631	28.9617	3306.42	70.4768	29.8781	-1.31678	1.24193e-12	5.93788e-10	down
ENSGALG00000001109	GTSF1	10.6113	13.8935	4.45933	6.71238	9.82116	6.97874	5.26746	2.41748	5.76229	0.567767	4.56612	215.549	8.74608	3.71623	-1.31915	0.00352069	0.0298538	down
ENSGALG00000010050	LRFN2	0.700464	0.691545	0.348969	0.742895	0.527272	0.583042	0.22122	0.308439	0.125654	0.301196	0.319239	29.2687	0.599031	0.25515	-1.32207	7.22352e-05	0.00186488	down
ENSGALG00000012577	FRMD3	19.0866	19.7253	16.8187	21.353	18.347	20.5408	1.34948	13.6638	5.86191	10.5046	10.4533	1127.33	19.3119	8.36662	-1.32214	0.000551576	0.00812398	down
ENSGALG00000015167	PRUNE2	0.528365	0.339064	0.91767	0.868462	0.521506	0.571471	0.168042	0.170397	0.289241	0.232954	0.466628	110.531	0.624423	0.265453	-1.3244	7.75638e-05	0.00197358	down
ENSGALG00000009687	KCNK2	6.19891	2.51005	4.66843	2.88904	2.35918	2.82814	0.645224	1.79923	1.24879	2.53786	1.25873	132.018	3.57562	1.49796	-1.33238	4.5794e-05	0.0013363	down
ENSGALG00000006473	PLXNA4	1.88181	1.17544	3.13988	2.95264	2.45666	2.37933	1.02266	0.511222	1.37427	0.952589	1.07534	337.834	2.33096	0.987216	-1.33875	3.61491e-06	0.000188021	down
ENSGALG00000003518	GPAT4	44.1488	50.6753	75.1728	16.4649	12.6694	22.6335	18.2436	23.3031	12.7497	12.3249	10.2941	1838.5	36.9608	15.3831	-1.34251	0.00067379	0.00934715	down
ENSGALG00000043064	EXFABP	23.2144	2.92323	3.85802	6.98801	11.8908	3.54703	4.37586	4.26243	4.31278	2.44843	2.24909	125.726	8.73691	3.52972	-1.34804	0.00426572	0.0334979	down
ENSGALG00000023083	KIAA1958	2.66099	2.03068	2.26061	1.20406	1.11998	1.28865	0.295272	0.425411	1.14296	0.97825	0.804861	94.8531	1.76083	0.72935	-1.34898	0.000102251	0.00244645	down
ENSGALG00000000949	HBEGF	9.79468	8.62009	7.3948	4.2718	4.62897	6.2517	2.29791	2.30681	3.21957	3.87955	2.4318	158.369	6.82701	2.82713	-1.35651	2.45468e-08	3.28109e-06	down
ENSGALG00000006490	SCN3B	0.622083	0.409995	0.313605	0.413946	0.212294	0.422547	0.184076	0.230986	0.0174261	0.187968	0.199228	15.3812	0.399078	0.163937	-1.37176	0.004682	0.0358078	down
ENSGALG00000002421	SELENOU	14.7293	12.8677	11.5757	9.99557	23.9512	9.63468	6.09816	6.62483	3.75245	5.32763	6.60013	291.696	13.7924	5.68064	-1.37479	1.6948e-07	1.57224e-05	down
ENSGALG00000013035	SBK2	21.2975	41.3835	34.9116	26.0013	41.0717	48.3064	11.3715	15.909	11.3456	27.1394	8.79307	832.46	35.4953	14.9117	-1.38039	1.05187e-05	0.000424538	down
ENSGALG00000003701	SGMS1	46.2818	36.4234	48.2683	13.182	11.754	8.70364	12.6743	15.6927	9.52467	8.11517	8.72134	1460.65	27.4355	10.9456	-1.38176	0.000559048	0.0081952	down
ENSGALG00000005347	ADAMTS18	1.0138	1.26864	0.989272	1.00674	1.2481	0.648771	0.17343	0.531977	0.367769	0.82173	0.216904	79.2398	1.02922	0.422362	-1.39008	0.000103435	0.00246796	down
ENSGALG00000006064	TEKT1	5.17215	13.7748	5.24988	7.42316	4.92591	8.01019	5.194	1.6572	4.72037	2.26954	1.37706	277.209	7.42602	3.04363	-1.39085	0.000471097	0.00726576	down
ENSGALG00000012601	GOLM1	22.0827	12.4376	24.4414	16.7837	17.1237	17.613	8.30798	7.77904	5.8302	8.65488	6.73701	428.945	18.4137	7.46182	-1.39303	1.12081e-14	7.74042e-12	down
ENSGALG00000009725	SCG5	4.89599	6.83157	5.43772	6.87398	4.69201	5.74918	1.27136	2.78827	2.49822	3.03157	2.13219	149.47	5.74674	2.34432	-1.39827	2.60428e-10	7.70806e-08	down
ENSGALG00000006413	CEMIP	0.949876	0.342208	0.336737	0.21335	0.399794	0.255941	0.102628	0.0381574	0.319533	0.176992	0.181012	31.4985	0.416318	0.163664	-1.3984	0.00495959	0.0372524	down
ENSGALG00000030866	CPQ	6.9781	4.87451	3.5402	6.47846	6.08055	5.32821	0.547128	5.86695	2.7122	0.954863	1.23816	197.692	5.54667	2.26386	-1.40925	0.00225603	0.0215397	down
ENSGALG00000048409	TXNIP	297.019	319.348	492.558	181.33	118.885	127.575	92.642	103.026	88.0976	98.5996	118.41	9106.95	256.119	100.155	-1.42892	3.76403e-06	0.000194152	down
ENSGALG00000010323	BATF	4.51431	3.65759	4.07687	0.471899	0.85979	1.162	1.27703	1.32817	0.888729	0.394733	0.796911	61.2062	2.45708	0.937113	-1.44794	0.00741122	0.0491078	down
ENSGALG00000035673	ADAM11	0.271255	0.746016	0.65587	0.419787	0.407745	0.396768	0.0176774	0.236611	0.0937148	0.346582	0.2551	24.2638	0.482907	0.189937	-1.44953	0.00532759	0.0391414	down
ENSGALG00000016285	Gk2	12.0845	5.12982	2.78064	3.4188	2.2983	2.1222	1.69492	1.31048	2.19774	1.40558	2.07532	152.804	4.63905	1.73681	-1.4509	0.00022063	0.00426539	down
ENSGALG00000015172	SPIRE1L	0.305381	0.433198	0.566281	0.142459	0.22324	0.269294	0.197966	0.110407	0.13327	0.0718764	0.0952275	12.8734	0.323309	0.121749	-1.51484	0.00254687	0.02368	down
ENSGALG00000009758	SLC7A11	2.95277	1.30181	1.19122	0.510556	0.426914	0.692368	0.740336	0.490308	0.513965	0.201597	0.178062	32.1517	1.17927	0.424854	-1.52155	0.00450967	0.0348414	down
ENSGALG00000004071	NETO2	2.07119	0.846882	1.65244	0.920597	1.43491	2.1497	0.376264	0.461659	0.550925	1.02459	0.398187	52.6019	1.51262	0.562325	-1.52512	2.26329e-05	0.000751175	down
ENSGALG00000013993	VNN1	9.73032	11.8802	6.48195	14.9962	14.0214	13.2549	6.55012	4.99129	3.76554	3.77918	2.76084	478.005	11.7275	4.36939	-1.53094	2.74552e-08	3.51851e-06	down
ENSGALG00000009495	FGFR2	1.03097	0.326714	1.16066	2.61977	0.385711	0.373195	0.296121	0.204007	0.395762	0.512271	0.377054	48.3068	0.982837	0.357043	-1.53545	0.00370351	0.0306806	down
ENSGALG00000040434	RAB18L	9.33503	4.59166	4.10387	4.98177	15.4009	4.18197	1.86735	2.38133	1.8109	2.2696	4.48578	269.928	7.09921	2.56299	-1.5572	4.94592e-05	0.00141992	down
ENSGALG00000029819	SCG2	0.808228	1.26783	0.949195	1.96337	0.612316	0.351079	0.19664	0.349564	0.372309	0.401595	0.461123	34.7197	0.992003	0.356246	-1.56422	0.000242578	0.00455566	down
ENSGALG00000016164	ABCG1	5.49156	1.63018	2.6582	3.54415	1.93398	3.26867	0.579423	1.19755	1.32937	1.19727	1.16816	154.242	3.08779	1.09436	-1.57395	1.0925e-07	1.12238e-05	down
ENSGALG00000014930	ENC1	8.66858	32.7124	38.9918	7.34711	6.48986	9.93435	3.75323	7.37745	6.30118	8.06185	5.795	573.397	17.3574	6.25774	-1.57818	0.000552535	0.00812847	down
ENSGALG00000032958	AMPH	3.44544	10.5993	2.57064	1.40946	3.70793	6.11319	1.21871	1.65066	3.03266	0.296305	2.22979	281.419	4.641	1.68562	-1.58489	0.00272756	0.0249311	down
ENSGALG00000024083	TCIM	29.5573	36.922	26.4903	38.5523	54.6477	56.797	19.5421	16.5608	12.6583	14.874	9.03346	1119.83	40.4944	14.5337	-1.59726	5.02395e-09	9.32129e-07	down
ENSGALG00000027192	NTS	1.7101	1.06083	0.472558	0.814004	2.7711	0.477539	0.468072	0.163154	0.738523	0.477969	0.2533	26.6837	1.21769	0.420204	-1.62242	0.00316293	0.0277138	down
ENSGALG00000031496	SPIK5	6.14313	27.4193	5.07515	2.88981	6.13078	2.77064	3.29353	2.80357	3.3039	2.0061	3.16857	250.887	8.4048	2.91513	-1.62477	0.00147609	0.0159559	down
ENSGALG00000017287	FGF6	0.31373	0.348968	0.173388	0.535544	0.739457	1.28491	0.0858708	0.239454	0.390202	0.163681	0.123919	17.5202	0.566	0.200625	-1.63212	0.00686361	0.0466748	down
ENSGALG00000053886	ENSGALG00000053886	0.238424	0.408006	0.463249	0.117402	0.426489	0.332893	0.0815735	0.147856	0.175041	0.122171	0.049049	21.0905	0.331077	0.115138	-1.6347	0.000474786	0.00727823	down
ENSGALG00000008439	CD36	153.11	49.3893	105.998	59.966	78.1637	35.3621	20.0723	41.5812	20.8435	20.5221	31.4148	3237.22	80.3316	26.8868	-1.63914	1.53034e-07	1.4747e-05	down
ENSGALG00000042652	ENSGALG00000042652	2.49767	1.65138	1.76468	4.39774	3.20152	7.60867	1.45013	1.51641	0.902134	1.56541	0.747382	59.8344	3.52028	1.23629	-1.64311	0.000217103	0.00422349	down
ENSGALG00000002397	PSPH	526.801	171.525	117.382	421.757	78.0948	62.6571	129.38	95.3317	53.4785	47.9697	46.5929	4056.63	229.703	74.5506	-1.6472	0.00588066	0.0420613	down
ENSGALG00000016826	ENSGALG00000016826	4.77963	1.07026	5.85916	5.90889	1.95178	5.39556	2.50512	1.35055	0.653493	1.25062	1.20504	127.539	4.16088	1.39297	-1.66111	0.000184231	0.00372993	down
ENSGALG00000025921	LOC431653	9.11366	12.8188	14.2415	13.455	11.0579	17.5615	3.7218	2.4278	7.91916	3.0404	5.11513	509.44	13.0414	4.44486	-1.66749	2.5302e-08	3.34434e-06	down
ENSGALG00000010950	PPP4R4	0.76384	0.432018	0.603708	0.369748	0.277901	0.46998	0.0885891	0.103754	0.228114	0.202635	0.178978	23.0735	0.486199	0.160414	-1.6688	9.41724e-06	0.000391524	down
ENSGALG00000008661	CYR61	18.7708	15.8756	12.7594	20.581	29.8347	54.835	3.40111	10.8421	7.37618	13.7869	7.8827	863.574	25.4427	8.65779	-1.70356	2.7604e-05	0.000884395	down
ENSGALG00000015835	GRIK1	2.50706	0.627447	1.8835	0.790081	3.14976	0.927612	0.171551	0.459242	0.662609	0.784801	0.594152	80.5914	1.64758	0.534471	-1.70954	0.000194898	0.00388888	down
ENSGALG00000037828	SLC47A1	6.43068	2.06336	3.89176	1.06416	0.665561	1.19593	1.3165	0.769421	0.505349	0.707156	0.663635	114.862	2.55191	0.792412	-1.71211	0.000495382	0.00750072	down
ENSGALG00000054028	ENSGALG00000054028	5.35178	3.40166	3.1162	2.86115	1.93073	3.13125	0.34877	0.992007	1.10938	1.36759	1.40925	39.4185	3.29879	1.0454	-1.72525	3.00295e-07	2.52147e-05	down
ENSGALG00000002182	NR5A2	1.22251	1.67649	4.8764	0.808132	0.803533	0.467644	0.412536	0.479321	0.607505	0.411897	0.678009	59.8374	1.64245	0.517854	-1.74506	0.00080916	0.0106415	down
ENSGALG00000055021	GREM2	2.80386	2.54605	3.04331	2.0737	2.71474	3.91483	0.409505	1.3703	0.735138	0.867304	1.19285	159.886	2.84942	0.915019	-1.74797	8.48004e-10	2.19615e-07	down
ENSGALG00000043584	COL19A1	7.21204	4.0282	4.61325	4.6912	2.19229	4.16461	0.91389	1.47808	1.4304	1.59269	1.45071	121.747	4.4836	1.37315	-1.78393	1.61805e-12	7.44962e-10	down
ENSGALG00000011219	GCGR	1.61996	1.01594	1.16363	0.362584	2.1617	0.616864	0.251931	0.505813	0.228958	0.246968	0.52716	38.2143	1.15678	0.352166	-1.79734	0.000104978	0.00248405	down
ENSGALG00000021304	RANBP3L	3.72794	2.12884	2.87603	0.549893	0.497673	0.366875	0.404552	0.695667	0.357449	0.293765	0.713538	60.4027	1.69121	0.492994	-1.81635	0.001279	0.0146267	down
ENSGALG00000026584	PLA2G4EL2	1.43354	0.357256	0.490359	0.0959459	0.281178	0.291486	0.095236	0.159341	0.24523	0.10892	0.0962036	20.5148	0.491627	0.140986	-1.84114	0.00212412	0.0205966	down
ENSGALG00000048048	ENSGALG00000048048	0.179976	0.12405	0.117426	0.0361054	0.0336669	0.0232674	0.00456123	0.0228944	0.0241809	0.0596182	0.0131645	15.1074	0.0857488	0.0248839	-1.84194	0.00606329	0.0429229	down
ENSGALG00000006482	FAH	1.14575	3.08518	1.81584	0.420368	1.21977	1.53699	0.276707	0.385804	0.349271	0.351628	0.909546	41.9927	1.53732	0.454591	-1.85166	0.000162553	0.00337009	down
ENSGALG00000014268	CHRNA9	7.57834	1.32371	3.08236	1.11876	1.50989	1.31481	0.388668	0.752966	0.914051	0.852262	0.841323	102.739	2.65464	0.749854	-1.85483	5.09715e-05	0.00144026	down
ENSGALG00000010785	ACOT11	28.6892	29.1528	65.1795	7.68413	5.57064	13.7277	11.558	8.80306	4.96458	6.6375	4.0951	1186.64	25.0007	7.21164	-1.85903	0.00191711	0.0192151	down
ENSGALG00000032618	DUSP5	5.70701	1.78835	1.48999	1.41604	0.748683	0.641601	0.669455	0.57701	0.414824	0.430882	0.629416	76.3291	1.96528	0.544317	-1.87154	6.60684e-05	0.00176244	down
ENSGALG00000037665	LMBR1L	0.799111	0.42734	0.310529	0.147559	0.210211	0.0464892	0.205054	0.07624	0.0517654	0.0372248	0.0821974	11.3217	0.32354	0.0904963	-1.89427	0.00643274	0.0445987	down
ENSGALG00000034478	CCL4	22.6304	3.8035	4.00151	2.38788	1.13392	2.94656	0.368699	1.02813	4.04886	1.45578	1.41884	77.2581	6.15062	1.66406	-1.89617	0.00454286	0.0350324	down
ENSGALG00000049461	BG8	0.944951	0.909597	0.621418	1.14536	0.711309	1.06564	0.149217	0.166438	0.357859	0.0609487	0.538331	29.979	0.899714	0.254559	-1.89862	3.1825e-05	0.000986574	down
ENSGALG00000051882	ENSGALG00000051882	0.2812	0.217905	0.137449	0.0940521	0.0334965	0.185197	0.0580883	0.0485943	0.0384937	0.0593165	0.0157175	17.7342	0.158217	0.0440421	-1.93607	0.000369647	0.00613495	down
ENSGALG00000001405	IRF6	0.560092	0.410771	0.601123	0.177297	0.227318	0.195504	0	0.137407	0.186593	0.0223634	0.138268	10.6142	0.362017	0.0969264	-1.95535	0.00290404	0.0260463	down
ENSGALG00000042606	LOC768760	0.387748	0.256367	0.280045	0.254575	0.697307	0.114839	0.096482	0.0403565	0.133962	0.0788177	0.0812186	16.7342	0.331813	0.0861673	-2.03218	9.6429e-05	0.00235503	down
ENSGALG00000043754	GLUL	479.314	300.298	585.714	148.439	109.097	157.23	78.3737	108.251	63.013	55.0802	73.6175	9129.61	296.682	75.6671	-2.03226	4.32688e-08	5.22208e-06	down
ENSGALG00000040432	PAPPA2	0.181154	0.456062	0.108301	0.130373	0.272727	0.282117	0	0.0558381	0.129987	0.0545269	0.0619213	20.4958	0.238456	0.0604547	-2.08342	0.000487304	0.00741099	down
ENSGALG00000047605	ENSGALG00000047605	5.25884	2.67546	2.25834	2.37955	1.79465	2.41444	0.324188	0.813608	0.908429	0.662085	0.701746	68.2146	2.79688	0.682011	-2.10334	7.65629e-12	3.28191e-09	down
ENSGALG00000028037	FOS	46.6222	57.585	44.2365	28.38	42.6329	137.921	22.4621	29.7537	3.98242	6.88322	12.5327	2389.64	59.5629	15.1228	-2.10954	0.000346004	0.00591634	down
ENSGALG00000016864	METTL21C	6.33651	2.72296	4.66083	10.8927	3.60756	10.5455	1.31626	1.61931	1.61256	2.62493	0.921802	135.875	6.46102	1.61897	-2.11077	1.00536e-07	1.04147e-05	down
ENSGALG00000053511	APOLD1	7.01533	3.89839	3.99039	2.59082	11.6663	20.353	1.35664	2.72087	1.4753	1.98918	2.89897	395.245	8.25238	2.08819	-2.12826	8.98022e-06	0.000377139	down
ENSGALG00000008148	MYBPC3	56.0393	9.36784	32.5158	53.2418	21.4593	18.3963	2.70535	3.52279	8.30676	15.9403	7.3488	2038.27	31.8367	7.5648	-2.13977	2.71944e-06	0.000147622	down
ENSGALG00000014261	UCH-L1	15.4037	8.8549	15.1677	8.61119	6.17069	7.05751	2.45886	1.28904	1.66357	5.43684	0.946227	245.017	10.2109	2.35891	-2.1871	4.4821e-08	5.3574e-06	down
ENSGALG00000017418	NPTX1	1.80436	1.51501	0.803824	0.29893	0.191634	0.188358	0.0923122	0.328205	0.227214	0.0754113	0.18317	26.6662	0.800353	0.181262	-2.19173	0.000734919	0.00995183	down
ENSGALG00000037467	NEU2	1.43096	0.306094	0.617846	0.645901	0.602278	0.971223	0.190394	0.341306	0.144194	0.155536	0.058876	22.1403	0.762384	0.178061	-2.19659	7.75031e-06	0.000335694	down
ENSGALG00000009507	PLEKHH1	1.38168	0.310088	1.39265	0.178454	0.104867	0.17921	0.134326	0.198812	0.148684	0.059087	0.119289	43.6284	0.591158	0.132039	-2.19819	0.000673832	0.00934715	down
ENSGALG00000002266	OGDHL	0.408478	0.52426	0.423285	0.319759	0.198374	0.350971	0.0430016	0.10792	0.0759897	0.0702574	0.12411	20.5501	0.370855	0.0842559	-2.21019	3.87089e-08	4.76426e-06	down
ENSGALG00000002207	ATP6V1G3	1.87545	2.43712	2.35641	1.8008	1.30244	0.851028	0.128332	0.832019	0.510254	0.183463	0.30094	43.3422	1.77054	0.391002	-2.27172	1.65541e-07	1.55897e-05	down
ENSGALG00000012061	GPD1L2	7.00415	11.4931	2.54668	3.22201	12.8586	3.58149	0.567563	1.81128	0.732321	1.51116	2.91215	257.101	6.78435	1.50689	-2.27199	3.32719e-06	0.000176001	down
ENSGALG00000005541	GJB1	2.43598	6.82136	1.50801	0.0934677	0.519299	0.265027	0.476251	0.941702	0.262317	0.106106	0.281156	34.9447	1.94052	0.413506	-2.31466	0.0063809	0.0443878	down
ENSGALG00000004778	SLC47A2	2.95113	0.388474	3.02674	1.93756	0.439513	1.20444	0.248539	0.554448	0.141172	0.43991	0.20922	60.7169	1.65798	0.318658	-2.44738	7.17716e-06	0.000315966	down
ENSGALG00000042570	ENSGALG00000042570	7.63356	13.8526	8.11309	8.70179	4.55454	4.41163	1.98988	2.30491	1.3911	1.56304	0.248501	159.202	7.87786	1.49949	-2.49008	5.78989e-09	1.05844e-06	down
ENSGALG00000026945	CIDEC	3.19579	4.05161	1.53466	0.921156	4.3305	1.46921	0.0533365	0.713907	0.121182	0.0871429	1.42393	37.4808	2.58382	0.4799	-2.50633	0.00045957	0.00711446	down
ENSGALG00000035803	THRSP	10.1204	11.9607	3.36467	5.68938	23.9602	6.06429	0.115419	1.35177	0.611882	0.330006	7.12042	138.019	10.1933	1.9059	-2.51248	0.00590416	0.0421324	down
ENSGALG00000001709	MUSTN1	70.8657	60.2981	106.797	203.382	112.403	84.7137	9.63844	8.41371	37.6315	27.9251	14.8162	1379.68	106.41	19.685	-2.54604	1.61379e-10	5.14386e-08	down
ENSGALG00000023354	FSCN2	0.988929	0.649378	0.500472	0.407686	0.348472	0.0963327	0.125897	0.0526603	0.0476738	0.154271	0.0681303	11.8804	0.498545	0.0897266	-2.55211	4.01569e-05	0.00119138	down
ENSGALG00000006436	AQP12A	0.853694	0.288335	1.93224	0.199122	0.198567	0.156836	0	0	0.256132	0.0502326	0.22184	14.7247	0.604798	0.105641	-2.55674	0.00697507	0.0471234	down
ENSGALG00000048954	DMP1	1.025	2.34732	1.14546	2.29598	0.507544	0.617351	0.0275051	0.7133	0.437447	0	0.0396922	36.9618	1.32311	0.243589	-2.56013	0.00174287	0.0180246	down
ENSGALG00000002637	RBP7	45.2959	24.8666	25.0554	22.6681	85.6576	14.9632	1.15598	5.25834	6.78495	2.18379	17.3595	387.945	36.4178	6.54852	-2.56478	0.000162239	0.00337009	down
ENSGALG00000007539	ANKRD2	4.55985	0.73696	1.22504	2.16216	2.04715	1.74492	0.323575	0.03867	0.315074	0.830762	0.30018	33.7718	2.07934	0.361652	-2.58248	4.01864e-06	0.00020632	down
ENSGALG00000007948	LRRC4C	3.5924	6.98281	1.94224	1.99966	8.94056	7.37832	0.409697	0.774882	2.06405	1.3242	0.167086	227.777	5.13933	0.947983	-2.58645	3.13278e-06	0.000168587	down
ENSGALG00000051843	ENSGALG00000051843	0.954631	0.720717	0.872855	0.663629	0.957218	0.548834	0	0.032145	0.0873033	0.0313902	0.471333	15.4872	0.786314	0.124434	-2.68905	0.000128441	0.00294042	down
ENSGALG00000023395	PLIN1	16.2491	8.77982	5.7853	10.9624	31.9399	11.6204	0.0471636	1.40066	1.08943	0.558665	8.59271	463.094	14.2228	2.33773	-2.69863	0.00362182	0.030298	down
ENSGALG00000053690	PNMT	1.15512	0.765179	1.2356	0.807318	0.846891	1.09255	0.305968	0.0853201	0.193102	0.208292	0.0367948	14.7677	0.983776	0.165895	-2.70505	2.62835e-08	3.40344e-06	down
ENSGALG00000041257	ACVR1C	1.30097	0.463811	0.47434	0.782966	2.61614	0.672757	0.0659419	0.193075	0.0998814	0.0808035	0.40443	24.331	1.05183	0.168826	-2.71319	1.34784e-05	0.000507559	down
ENSGALG00000052924	DPF1	1.46811	1.05701	0.890533	0.846336	0.497345	0.0499955	0.196017	0	0.185566	0.200162	0.0353587	12.0402	0.801556	0.123421	-2.76922	0.00032043	0.00560233	down
ENSGALG00000039385	LOC107054425	2.184	1.62844	1.55188	0.245811	0.472744	0.58083	0.170794	0.166693	0.301817	0.162779	0.0410785	28.7593	1.11062	0.168632	-2.78716	3.19302e-06	0.000170354	down
ENSGALG00000041280	FOSB	1.02224	2.17158	1.24194	1.11087	1.86938	12.4026	0.144723	0.201783	1.13259	0.512315	0.69616	55.0576	3.3031	0.537513	-2.7985	0.000138864	0.00306611	down
ENSGALG00000003751	ASAH2	2.05297	2.737	3.77652	0.579897	0.582748	0.622166	0.304916	0.346181	0.247421	0.142337	0.172865	58.5625	1.72522	0.242744	-2.90786	7.18291e-08	7.90184e-06	down
ENSGALG00000038728	ENSGALG00000038728	0.649001	0.434587	0.935689	0.444626	0.0356294	0.984948	0.0772337	0	0.0877387	0	0.22291	11.2872	0.580747	0.0775765	-2.96559	0.000870757	0.0111362	down
ENSGALG00000010926	SPP1	5.04273	0.408763	0.550056	2.37854	2.31234	0.185284	0	0.303857	0.192559	0.504427	0.183456	35.5023	1.81295	0.23686	-2.97275	0.0001666	0.00342882	down
ENSGALG00000010375	SLC30A2	3.42037	1.11817	3.91217	3.36845	3.34096	6.71289	0.264959	0.110827	0.56855	0.505048	0.89217	62.3347	3.6455	0.468311	-3.05904	9.51391e-10	2.41362e-07	down
ENSGALG00000000293	A2ML4	0.041934	5.55244	0.622841	0.103244	0.414766	0.0975823	0.086083	0.32006	0.188339	0.0234408	0.069014	89.3778	1.1388	0.137387	-3.18818	0.00594431	0.0423703	down
ENSGALG00000054262	ITPRID1	0.508072	0.380382	0.691017	0.62545	0.547972	0.428586	0.0724292	0.157538	0.0548538	0	0.0313565	27.0231	0.530247	0.0632354	-3.1894	9.41942e-11	3.34551e-08	down
ENSGALG00000037687	Grhl2	0.337048	0.123595	1.24738	0.663864	0.729568	2.08407	0	0.165376	0.0499053	0.269154	0	9.94672	0.864253	0.096887	-3.30633	0.00041364	0.00664336	down
ENSGALG00000007367	WFIKKN2	1.00044	1.15918	0.201582	0.519996	2.64928	1.10584	0.019016	0.15908	0.115213	0.108741	0.192092	43.3024	1.10605	0.118829	-3.32627	5.49727e-08	6.32746e-06	down
ENSGALG00000002688	NME4	0.871796	11.9583	1.46802	0.321961	1.71999	0.0760766	0.149137	0.561428	0.338843	0.30458	0.107609	27.1165	2.73602	0.29232	-3.34943	0.000385487	0.00633024	down
ENSGALG00000027583	PLN	13.8771	6.3022	4.86713	55.2966	7.27847	8.34641	2.04524	1.22212	1.77023	1.90947	1.26491	39.6409	15.9947	1.64239	-3.372	1.59966e-07	1.51797e-05	down
ENSGALG00000016318	PCYT1B	0.35337	0.907063	0.984106	0.413257	0.167321	0.462548	0.0604504	0.101141	0.0228908	0.0740743	0.0218088	13.2774	0.547944	0.056073	-3.41786	6.0569e-07	4.30248e-05	down
ENSGALG00000009262	FGB	0.228744	15.4032	1.40641	0.195235	1.94478	0.255502	0.166958	0.541223	0.39514	0.272781	0.240935	114.93	3.23898	0.323408	-3.45758	0.00122297	0.014142	down
ENSGALG00000039011	DPYS	0.0601161	4.16642	0.249181	0.138142	0.683162	0.279786	0.0548478	0.114709	0.207693	0.022403	0.0395751	25.1001	0.929468	0.0878456	-3.53516	0.000290452	0.00523277	down
ENSGALG00000016667	AvBD10	0.0464372	8.70155	0.433084	0	0.0586349	3.11217	0.44486	0.265823	0.0481303	0.155749	0.0458551	24.3629	2.05865	0.192083	-3.56983	0.00441154	0.0342749	down
ENSGALG00000004103	FAM81A	2.07536	2.53176	0.702669	0.141654	0.207565	0.0286899	0.0562423	0.164675	0.0851894	0	0.101453	23.471	0.94795	0.081512	-3.58414	0.000156964	0.00329598	down
ENSGALG00000009468	LOC425001	0.972343	2.13538	0.918026	5.00071	0.927633	2.47387	0.29571	0.0989518	0.0223954	0.386513	0.0640103	51.119	2.07133	0.173516	-3.70142	1.23218e-08	1.91465e-06	down
ENSGALG00000004196	UGT1A1	0.479497	1.68333	0.131527	0.0277776	0.160265	0.0984539	0.0193004	0.016146	0.0730852	0.0157668	0.0417783	15.8968	0.430141	0.0332153	-3.76364	0.000106871	0.00251701	down
ENSGALG00000012783	MYBPC1	2.84346	1.9852	4.34782	41.2565	1.54374	10.2163	0.430971	0.24389	1.51677	1.15975	0.768264	591.044	10.3655	0.823928	-3.76532	1.76444e-05	0.000626678	down
ENSGALG00000009268	FGG	0.200587	11.3077	1.08726	0.0911735	1.20793	0.0215435	0.29563	0.194317	0.159924	0.051751	0.21331	80.0907	2.31937	0.182986	-3.77131	0.00191826	0.0192151	down
ENSGALG00000028886	PLGL	0.0276317	1.36536	0.38655	0.0816369	0.104669	0.270061	0.056723	0.0158174	0.0143196	0.015446	0.0409281	14.4318	0.372651	0.0286468	-3.82726	7.91667e-05	0.00199619	down
ENSGALG00000044811	LOC100858647	1.79742	10.8754	1.22398	1.71956	9.59696	0.573624	0.140563	0.176384	0.266136	0.401899	0.608534	44.4204	4.29782	0.318703	-3.85414	2.87836e-07	2.48478e-05	down
ENSGALG00000008332	F2	0.0220856	5.58411	0.846788	0.0652511	0.48802	0.0462548	0.0604504	0.126426	0.1259	0.0123457	0.0872351	56.3202	1.17542	0.0824713	-3.95685	0.00135752	0.0151408	down
ENSGALG00000015623	HGFAC	0.459795	1.22094	0.0492892	0.0780717	0.100098	0.0442744	0.0433966	0	0.0164331	0.0177257	0.0313126	10.5408	0.325412	0.0217736	-3.97957	0.000236541	0.0044849	down
ENSGALG00000000893	TAT	0.44934	6.11656	0.719606	0.0134097	0.223509	0.171104	0.0372692	0.296191	0.0423384	0	0.0134457	49.1498	1.28225	0.0778488	-4.17937	0.00240577	0.0226438	down
ENSGALG00000027654	C5orf49	0.668878	1.86002	0.288802	0.384256	3.44868	5.91473	0.152565	0.063815	0.288861	0	0.110082	20.4562	2.09423	0.123065	-4.24884	5.10734e-06	0.00024419	down
ENSGALG00000002395	ENSGALG00000002395	0.386404	1.3886	0.120123	6.14569	0.14637	0.134877	0.0528812	0.110596	0.0600738	0.0431995	0.0763121	36.6299	1.38701	0.0686124	-4.42834	4.07278e-06	0.00020632	down
ENSGALG00000009266	FGA	0.108994	13.709	0.840812	0.0119266	1.55973	0.0338178	0.0994422	0.207974	0.163176	0.0270786	0.0956692	116.407	2.71072	0.118668	-4.64351	0.000632759	0.00898226	down
ENSGALG00000013045	TUBA8B	0.148993	13.4176	0.0514646	7.89904	11.5699	0.346713	0.067968	0.0284296	0.10295	0.111048	0.0245209	114.257	5.57229	0.0669834	-6.50809	2.05566e-07	1.86525e-05	down
ENSGALG00000009603	PRLL	6.17474	8.24355	0	10.7564	1.1362	1.60296	0	0	0.0321602	0.10407	0	73.1393	4.6523	0.027246	-7.48724	1.21854e-06	7.72841e-05	down

## Sheet: Highly-ex DEGs
Supplementary Table S3. Highly-expressed DEGs in SK vs AA.
Gene_id	Gene name	AA1(FPKM)	AA2(FPKM)	AA3(FPKM)	AA4(FPKM)	AA5(FPKM)	AA6(FPKM)	SK1(FPKM)	SK2(FPKM)	SK3(FPKM)	SK4(FPKM)	SK5(FPKM)	AA(mean)	SK(mean)	log2FoldChange	pvalue	padj(FDR)	regulated
ENSGALG00000015205	TYRP1	0	0	0	0	0	0	11.679	68.7475	10.4744	30.0709	31.166	0	30.4276	12.9132	1.20052e-32	3.7309e-29	up
ENSGALG00000019756	MLANA	0.0523044	0	0	0	0	0.0730288	11.5245	66.4689	15.2876	37.7168	37.1355	0.0208889	33.6267	10.4987	7.57478e-29	1.56937e-25	up
ENSGALG00000003904	MLPH	0.0289145	0.0556653	0.0749064	0.0569511	0	0.0201856	3.91751	16.6344	11.0884	10.8777	18.359	0.0394371	12.1754	8.13318	2.80926e-54	1.7461e-50	up
ENSGALG00000017237	TYR	0.0349055	0.0223997	0	0.0343756	0	0	1.40921	7.27314	2.27922	5.30725	5.99742	0.0152801	4.45325	8.00759	3.92358e-24	5.41934e-21	up
ENSGALG00000007466	EDNRB2	0.0702443	0.112694	0.0545929	0.242123	0	0.171635	11.2956	48.4736	18.9112	22.8922	35.0114	0.108548	27.3168	7.85861	2.35251e-59	2.92441e-55	up
ENSGALG00000010992	SLC6A15	0.0137487	0.0176458	0.0284942	0.02708	0.0173601	0	2.06973	8.89339	3.9045	3.84272	3.24476	0.0173881	4.39102	7.82145	2.39162e-32	5.94605e-29	up
ENSGALG00000016899	DCT	0.0162109	0.39531	0.0167985	0.0319296	0.0818761	0.0226341	5.59071	35.4298	12.1142	20.8965	19.9296	0.0941266	18.7922	7.53005	3.24741e-18	3.66987e-15	up
ENSGALG00000011052	SLC38A11	0	0.0173437	0	0	0	0	0.055481	0.680727	0.490212	1.17841	0.827327	0.00289062	0.646431	7.23454	2.97264e-11	1.08685e-08	up
ENSGALG00000016740	OCA2	0.0311284	0.0199759	0	0.0919678	0.0196525	0.0651935	1.21412	7.41272	2.17778	3.20171	4.58	0.0379864	3.71727	6.49816	9.99488e-26	1.77495e-22	up
ENSGALG00000022137	CRP	13.8462	0.955425	2.98276	3.90998	0.626639	0.554336	159.608	405.508	248.649	362.418	424.441	3.81256	320.125	6.39614	1.38944e-17	1.43934e-14	up
ENSGALG00000035350	PMEL	4.44362	0.0195985	0.0316474	0	0.0192812	0	13.8762	82.342	23.2497	43.8234	52.1122	0.752357	43.0807	5.91801	0.000405608	0.00653971	up
ENSGALG00000010949	GPNMB	5.0334	0	0	0.0724972	0	0.0128478	11.1323	43.8779	22.3555	26.1098	35.2556	0.853125	27.7462	5.10614	0.0069228	0.0469233	up
ENSGALG00000000059	TUBB3	0.0387285	0	0.0200662	0.0762813	0.146704	0.0811107	0.636022	1.77357	0.68239	1.21234	2.16074	0.0604819	1.29301	4.33645	7.26847e-13	3.61417e-10	up
ENSGALG00000004885	SLC24A5	0.0656164	0.0842153	0.13599	0.150781	0.082852	0.0305385	0.897992	3.73108	0.906784	1.36936	2.28939	0.0916655	1.83892	4.19893	8.20196e-15	6.13162e-12	up
ENSGALG00000003849	TRPM1	0.737736	0.099668	0.100589	0.697859	0.245136	0.433704	2.04582	14.025	6.92195	3.59213	8.34887	0.385782	6.98676	4.08943	1.90817e-14	1.24845e-11	up
ENSGALG00000007284	SYNPR	0.438237	0.608058	0.355934	0.466578	0.284152	0.29767	2.91769	11.5397	5.30326	6.18388	6.6315	0.408438	6.5152	3.89269	1.57131e-34	6.51097e-31	up
ENSGALG00000027247	EOMES	0.0311142	0.0266223	0	0.0817117	0.104765	0.115847	0.170325	1.80484	1.60168	0.301472	0.215069	0.06001	0.818676	3.62775	4.20603e-06	0.000209141	up
ENSGALG00000045875	PSCA	0.451604	0.724513	0.116994	0.92656	0.047519	0.945812	1.95713	12.9688	7.13806	7.61539	6.16889	0.5355	7.16965	3.61999	4.08038e-10	1.12718e-07	up
ENSGALG00000009719	PCDH10	0.0300669	0.028942	0.0311568	0.0296105	0.056947	0.0419803	0.246888	0.55937	0.412912	0.436988	0.630914	0.0364506	0.457414	3.57744	1.08618e-16	1.03864e-13	up
ENSGALG00000007803	SLC2A9L	0.169643	0.108864	0.22853	0.217188	0.0428407	0.094744	0.742926	3.30173	0.720896	1.4983	2.14421	0.143635	1.68161	3.4366	8.04594e-12	3.33397e-09	up
ENSGALG00000003310	SLC45A2	0.0687853	0.0220706	0.0178197	0.0677412	0	0.02401	0.164738	0.610316	0.26735	0.480632	0.42452	0.0334045	0.389511	3.40223	6.04897e-07	4.30248e-05	up
ENSGALG00000012290	SOX10	0.171646	0.349887	0.14648	0.338081	0.152988	0.22556	1.3818	2.35816	2.59531	1.88512	3.18052	0.230774	2.28018	3.20591	1.83708e-24	2.8546e-21	up
