# Supplementary material for: Transcriptional and Metabolic Networks Underlying Melanin Deposition in Silkie Chicken Muscle: A Multi-Omics Insights
Source: Animals (Basel). 2026 Jan 14;16(2):252. doi: 10.3390/ani16020252 (PMC12837500; doi:10.3390/ani16020252)
Supplement: Supplementary file 1 [file animals-16-00252-s001.zip › Supplementary Files/Supplementary Table S4.xlsx]

## Sheet: Downregulated genes GO term 
Supplementary Table S4. Information on downregulated DEGs for GO classification in SK vs AA (Figure 2A).
Category	ID	Description	GeneRatio	BgRatio	pvalue	p.adjust	geneID	Count
BP	GO:0061036	positive regulation of cartilage development	3/24	13/2073	0.000361749	0.15087	MUSTN1/CYR61/EXFABP	3
BP	GO:0042060	wound healing	4/24	33/2073	0.000452384	0.15087	HBEGF/CYR61/FGA/FGB	4
BP	GO:0009611	response to wounding	4/24	45/2073	0.00150037	0.155045	HBEGF/CYR61/FGA/FGB	4
BP	GO:0042127	regulation of cell population proliferation	7/24	163/2073	0.0017973	0.155045	MUSTN1/HBEGF/CYR61/SAT1/FGFR2/JUN/EXFABP	7
BP	GO:0071310	cellular response to organic substance	8/24	212/2073	0.00181142	0.155045	HSP90AB1/CYR61/FOS/NR5A2/FGFR2/EXFABP/CCL4/ARNTL	8
BP	GO:0051240	positive regulation of multicellular organismal process	7/24	165/2073	0.00193114	0.155045	MUSTN1/HBEGF/CYR61/SPP1/FOS/EXFABP/ARNTL	7
BP	GO:0009888	tissue development	8/24	217/2073	0.0021099	0.155045	MUSTN1/HBEGF/CYR61/SPP1/FOS/NR5A2/EXFABP/ARNTL	8
BP	GO:0009719	response to endogenous stimulus	7/24	170/2073	0.00230023	0.155045	HSP90AB1/CYR61/FOS/NR5A2/FGFR2/EXFABP/ARNTL	7
BP	GO:0061035	regulation of cartilage development	3/24	24/2073	0.00235418	0.155045	MUSTN1/CYR61/EXFABP	3
BP	GO:0051239	regulation of multicellular organismal process	9/24	277/2073	0.0024922	0.155045	HSP90AB1/MUSTN1/HBEGF/MYBPC3/CYR61/SPP1/FOS/EXFABP/ARNTL	9
BP	GO:0070887	cellular response to chemical stimulus	9/24	278/2073	0.00255697	0.155045	HSP90AB1/HBEGF/CYR61/FOS/NR5A2/FGFR2/EXFABP/CCL4/ARNTL	9
BP	GO:0006950	response to stress	10/24	359/2073	0.00422378	0.211875	HBEGF/CYR61/FOS/SGMS1/FGA/FGB/EXFABP/AvBD10/CCL4/ARNTL	10
BP	GO:0008284	positive regulation of cell population proliferation	5/24	98/2073	0.00442262	0.211875	MUSTN1/HBEGF/CYR61/FGFR2/EXFABP	5
BP	GO:0071495	cellular response to endogenous stimulus	6/24	142/2073	0.00446355	0.211875	HSP90AB1/CYR61/FOS/NR5A2/FGFR2/ARNTL	6
BP	GO:0008283	cell population proliferation	7/24	193/2073	0.00476481	0.211875	MUSTN1/HBEGF/CYR61/SAT1/FGFR2/JUN/EXFABP	7
BP	GO:0050817	coagulation	2/24	10/2073	0.00546407	0.227783	FGA/FGB	2
BP	GO:0006643	membrane lipid metabolic process	2/24	11/2073	0.00663122	0.256065	CYR61/SGMS1	2
BP	GO:0045597	positive regulation of cell differentiation	5/24	110/2073	0.00725733	0.256065	MUSTN1/CYR61/FOS/EXFABP/ARNTL	5
BP	GO:0010033	response to organic substance	8/24	264/2073	0.00729422	0.256065	HSP90AB1/CYR61/FOS/NR5A2/FGFR2/EXFABP/CCL4/ARNTL	8
BP	GO:0002011	morphogenesis of an epithelial sheet	2/24	13/2073	0.00927222	0.281117	HBEGF/CYR61	2
BP	GO:0035914	skeletal muscle cell differentiation	2/24	13/2073	0.00927222	0.281117	FOS/ARNTL	2
BP	GO:0050878	regulation of body fluid levels	2/24	13/2073	0.00927222	0.281117	FGA/FGB	2
BP	GO:0009612	response to mechanical stimulus	2/24	14/2073	0.0107414	0.311502	CHRNA9/FOS	2
BP	GO:0007166	cell surface receptor signaling pathway	8/24	291/2073	0.0130897	0.347658	HSP90AB1/HBEGF/CYR61/CHRNA9/FOS/FGFR2/CCL4/ARNTL	8
BP	GO:0043085	positive regulation of catalytic activity	5/24	130/2073	0.0145133	0.347658	HBEGF/MYBPC3/CYR61/FGFR2/CCL4	5
BP	GO:0071363	cellular response to growth factor stimulus	4/24	85/2073	0.0149332	0.347658	HSP90AB1/CYR61/FOS/FGFR2	4
BP	GO:0007167	enzyme linked receptor protein signaling pathway	5/24	131/2073	0.0149714	0.347658	HSP90AB1/HBEGF/CYR61/FOS/FGFR2	5
BP	GO:0032330	regulation of chondrocyte differentiation	2/24	17/2073	0.0157169	0.347658	MUSTN1/EXFABP	2
BP	GO:0007178	transmembrane receptor protein serine/threonine kinase signaling pathway	3/24	47/2073	0.0158352	0.347658	HSP90AB1/CYR61/FOS	3
BP	GO:0009967	positive regulation of signal transduction	5/24	133/2073	0.0159172	0.347658	HSP90AB1/HBEGF/CYR61/CCL4/ARNTL	5
BP	GO:0070848	response to growth factor	4/24	87/2073	0.0161627	0.347658	HSP90AB1/CYR61/FOS/FGFR2	4
BP	GO:0045087	innate immune response	3/24	48/2073	0.0167633	0.347658	EXFABP/AvBD10/CCL4	3
BP	GO:0090100	positive regulation of transmembrane receptor protein serine/threonine kinase signaling pathway	2/24	18/2073	0.0175573	0.347658	HSP90AB1/CYR61	2
BP	GO:0051216	cartilage development	3/24	49/2073	0.0177217	0.347658	MUSTN1/CYR61/EXFABP	3
BP	GO:0061448	connective tissue development	3/24	50/2073	0.0187105	0.355496	MUSTN1/CYR61/EXFABP	3
BP	GO:0007179	transforming growth factor beta receptor signaling pathway	2/24	19/2073	0.0194851	0.355496	HSP90AB1/FOS	2
BP	GO:0009755	hormone-mediated signaling pathway	2/24	20/2073	0.0214982	0.355496	NR5A2/ARNTL	2
BP	GO:0030522	intracellular receptor signaling pathway	2/24	20/2073	0.0214982	0.355496	NR5A2/ARNTL	2
BP	GO:0034599	cellular response to oxidative stress	2/24	20/2073	0.0214982	0.355496	FOS/ARNTL	2
BP	GO:0042493	response to drug	2/24	20/2073	0.0214982	0.355496	FOS/EXFABP	2
BP	GO:0051094	positive regulation of developmental process	5/24	144/2073	0.0218521	0.355496	MUSTN1/CYR61/FOS/EXFABP/ARNTL	5
BP	GO:0042221	response to chemical	9/24	386/2073	0.0228934	0.361646	HSP90AB1/HBEGF/CYR61/FOS/NR5A2/FGFR2/EXFABP/CCL4/ARNTL	9
BP	GO:0031325	positive regulation of cellular metabolic process	9/24	390/2073	0.0243963	0.361646	MUSTN1/HBEGF/CYR61/DPF1/FOS/NR5A2/FGFR2/CCL4/ARNTL	9
BP	GO:0006473	protein acetylation	2/24	22/2073	0.0257722	0.361646	DPF1/ARNTL	2
BP	GO:0006954	inflammatory response	3/24	57/2073	0.0264897	0.361646	SGMS1/EXFABP/CCL4	3
BP	GO:0010647	positive regulation of cell communication	5/24	152/2073	0.0269921	0.361646	HSP90AB1/HBEGF/CYR61/CCL4/ARNTL	5
BP	GO:0062197	cellular response to chemical stress	2/24	23/2073	0.028029	0.361646	FOS/ARNTL	2
BP	GO:0071559	response to transforming growth factor beta	2/24	23/2073	0.028029	0.361646	HSP90AB1/FOS	2
BP	GO:0071560	cellular response to transforming growth factor beta stimulus	2/24	23/2073	0.028029	0.361646	HSP90AB1/FOS	2
BP	GO:0023056	positive regulation of signaling	5/24	154/2073	0.0283908	0.361646	HSP90AB1/HBEGF/CYR61/CCL4/ARNTL	5
BP	GO:0051247	positive regulation of protein metabolic process	5/24	154/2073	0.0283908	0.361646	MUSTN1/HBEGF/CYR61/CCL4/ARNTL	5
BP	GO:0044093	positive regulation of molecular function	5/24	156/2073	0.029836	0.361646	HBEGF/MYBPC3/CYR61/FGFR2/CCL4	5
BP	GO:0031214	biomineral tissue development	2/24	24/2073	0.0303631	0.361646	CYR61/SPP1	2
BP	GO:0043543	protein acylation	2/24	24/2073	0.0303631	0.361646	DPF1/ARNTL	2
BP	GO:0070372	regulation of ERK1 and ERK2 cascade	2/24	24/2073	0.0303631	0.361646	CYR61/CCL4	2
BP	GO:0110148	biomineralization	2/24	24/2073	0.0303631	0.361646	CYR61/SPP1	2
BP	GO:0002062	chondrocyte differentiation	2/24	25/2073	0.0327725	0.37271	MUSTN1/EXFABP	2
BP	GO:0007519	skeletal muscle tissue development	2/24	25/2073	0.0327725	0.37271	FOS/ARNTL	2
BP	GO:0051345	positive regulation of hydrolase activity	3/24	62/2073	0.0329684	0.37271	MYBPC3/CYR61/CCL4	3
BP	GO:0060538	skeletal muscle organ development	2/24	26/2073	0.0352553	0.384862	FOS/ARNTL	2
BP	GO:0070371	ERK1 and ERK2 cascade	2/24	26/2073	0.0352553	0.384862	CYR61/CCL4	2
BP	GO:0033674	positive regulation of kinase activity	3/24	64/2073	0.0357743	0.384862	HBEGF/CYR61/FGFR2	3
BP	GO:0001649	osteoblast differentiation	2/24	27/2073	0.0378097	0.38984	CYR61/SPP1	2
BP	GO:0009893	positive regulation of metabolic process	9/24	420/2073	0.0381102	0.38984	MUSTN1/HBEGF/CYR61/DPF1/FOS/NR5A2/FGFR2/CCL4/ARNTL	9
BP	GO:0042327	positive regulation of phosphorylation	4/24	113/2073	0.0381854	0.38984	HBEGF/CYR61/FGFR2/CCL4	4
BP	GO:0048871	multicellular organismal homeostasis	2/24	28/2073	0.0404339	0.38984	SPP1/ARNTL	2
BP	GO:0009605	response to external stimulus	6/24	230/2073	0.0422358	0.38984	HBEGF/CHRNA9/FOS/EXFABP/AvBD10/CCL4	6
BP	GO:0031401	positive regulation of protein modification process	4/24	117/2073	0.04262	0.38984	HBEGF/CYR61/CCL4/ARNTL	4
BP	GO:0044419	interspecies interaction between organisms	4/24	117/2073	0.04262	0.38984	JUN/EXFABP/AvBD10/CCL4	4
BP	GO:0042176	regulation of protein catabolic process	2/24	29/2073	0.0431259	0.38984	HSP90AB1/ARNTL	2
BP	GO:0060326	cell chemotaxis	2/24	29/2073	0.0431259	0.38984	HBEGF/CCL4	2
BP	GO:0006952	defense response	4/24	118/2073	0.0437735	0.38984	SGMS1/EXFABP/AvBD10/CCL4	4
BP	GO:0042592	homeostatic process	5/24	173/2073	0.044063	0.38984	GLRX/CHRNA9/SPP1/EXFABP/ARNTL	5
BP	GO:0051347	positive regulation of transferase activity	3/24	70/2073	0.0449197	0.38984	HBEGF/CYR61/FGFR2	3
BP	GO:0006979	response to oxidative stress	2/24	30/2073	0.0458841	0.38984	FOS/ARNTL	2
BP	GO:0043161	proteasome-mediated ubiquitin-dependent protein catabolic process	2/24	30/2073	0.0458841	0.38984	HSP90AB1/ARNTL	2
BP	GO:0048545	response to steroid hormone	2/24	30/2073	0.0458841	0.38984	EXFABP/ARNTL	2
BP	GO:0045944	positive regulation of transcription by RNA polymerase II	5/24	175/2073	0.0459717	0.38984	CYR61/DPF1/FOS/NR5A2/ARNTL	5
BP	GO:0050790	regulation of catalytic activity	6/24	236/2073	0.0470964	0.38984	HBEGF/PLN/MYBPC3/CYR61/FGFR2/CCL4	6
BP	GO:0010562	positive regulation of phosphorus metabolic process	4/24	121/2073	0.0473419	0.38984	HBEGF/CYR61/FGFR2/CCL4	4
BP	GO:0045937	positive regulation of phosphate metabolic process	4/24	121/2073	0.0473419	0.38984	HBEGF/CYR61/FGFR2/CCL4	4
BP	GO:0051173	positive regulation of nitrogen compound metabolic process	8/24	368/2073	0.048355	0.393327	MUSTN1/HBEGF/CYR61/DPF1/FOS/NR5A2/CCL4/ARNTL	8
BP	GO:0090092	regulation of transmembrane receptor protein serine/threonine kinase signaling pathway	2/24	32/2073	0.0515918	0.401057	HSP90AB1/CYR61	2
BP	GO:0048584	positive regulation of response to stimulus	5/24	183/2073	0.0541136	0.401057	HSP90AB1/HBEGF/CYR61/CCL4/ARNTL	5
BP	GO:0031589	cell-substrate adhesion	2/24	33/2073	0.054538	0.401057	CYR61/FGB	2
BP	GO:0010557	positive regulation of macromolecule biosynthetic process	6/24	245/2073	0.0550442	0.401057	MUSTN1/CYR61/DPF1/FOS/NR5A2/ARNTL	6
BP	GO:0010498	proteasomal protein catabolic process	2/24	34/2073	0.0575435	0.401057	HSP90AB1/ARNTL	2
BP	GO:0090287	regulation of cellular response to growth factor stimulus	2/24	34/2073	0.0575435	0.401057	HSP90AB1/CYR61	2
BP	GO:1902531	regulation of intracellular signal transduction	4/24	129/2073	0.05765	0.401057	HBEGF/CYR61/CCL4/ARNTL	4
BP	GO:0061061	muscle structure development	3/24	78/2073	0.0587742	0.401057	FOS/EXFABP/ARNTL	3
BP	GO:0045595	regulation of cell differentiation	5/24	189/2073	0.0607577	0.401057	MUSTN1/CYR61/FOS/EXFABP/ARNTL	5
BP	GO:0051270	regulation of cellular component movement	3/24	80/2073	0.0625258	0.401057	HBEGF/MYBPC3/CYR61	3
BP	GO:0031328	positive regulation of cellular biosynthetic process	6/24	254/2073	0.0637972	0.401057	MUSTN1/CYR61/DPF1/FOS/NR5A2/ARNTL	6
BP	GO:0009725	response to hormone	3/24	81/2073	0.0644438	0.401057	NR5A2/EXFABP/ARNTL	3
BP	GO:0044255	cellular lipid metabolic process	3/24	81/2073	0.0644438	0.401057	CYR61/SGMS1/EXFABP	3
BP	GO:0010604	positive regulation of macromolecule metabolic process	8/24	390/2073	0.0651009	0.401057	MUSTN1/HBEGF/CYR61/DPF1/FOS/NR5A2/CCL4/ARNTL	8
BP	GO:0098542	defense response to other organism	3/24	82/2073	0.0663896	0.401057	EXFABP/AvBD10/CCL4	3
BP	GO:0009891	positive regulation of biosynthetic process	6/24	257/2073	0.0668962	0.401057	MUSTN1/CYR61/DPF1/FOS/NR5A2/ARNTL	6
BP	GO:0051258	protein polymerization	2/24	37/2073	0.0668996	0.401057	FGA/FGB	2
BP	GO:0006816	calcium ion transport	2/24	38/2073	0.0701262	0.401057	PLN/CHRNA9	2
BP	GO:0071396	cellular response to lipid	2/24	38/2073	0.0701262	0.401057	EXFABP/ARNTL	2
BP	GO:0007517	muscle organ development	2/24	39/2073	0.0734041	0.401057	FOS/ARNTL	2
BP	GO:0042742	defense response to bacterium	2/24	39/2073	0.0734041	0.401057	EXFABP/AvBD10	2
BP	GO:0001501	skeletal system development	3/24	88/2073	0.0786362	0.401057	MUSTN1/CYR61/EXFABP	3
BP	GO:0043066	negative regulation of apoptotic process	3/24	88/2073	0.0786362	0.401057	CYR61/SGMS1/EXFABP	3
BP	GO:0044057	regulation of system process	2/24	41/2073	0.0801082	0.401057	HBEGF/MYBPC3	2
BP	GO:0043069	negative regulation of programmed cell death	3/24	89/2073	0.0807704	0.401057	CYR61/SGMS1/EXFABP	3
BP	GO:0010628	positive regulation of gene expression	6/24	271/2073	0.0825704	0.401057	MUSTN1/CYR61/DPF1/FOS/NR5A2/ARNTL	6
BP	GO:2000026	regulation of multicellular organismal development	5/24	207/2073	0.0834758	0.401057	MUSTN1/CYR61/FOS/EXFABP/ARNTL	5
BP	GO:0032270	positive regulation of cellular protein metabolic process	4/24	147/2073	0.0850105	0.401057	HBEGF/CYR61/CCL4/ARNTL	4
BP	GO:0035556	intracellular signal transduction	5/24	209/2073	0.0862572	0.401057	HBEGF/CYR61/JUN/CCL4/ARNTL	5
BP	GO:0065009	regulation of molecular function	6/24	276/2073	0.0886537	0.401057	HBEGF/PLN/MYBPC3/CYR61/FGFR2/CCL4	6
BP	GO:0045893	positive regulation of transcription, DNA-templated	5/24	212/2073	0.0905247	0.401057	CYR61/DPF1/FOS/NR5A2/ARNTL	5
BP	GO:0032879	regulation of localization	5/24	213/2073	0.0919725	0.401057	HBEGF/PLN/MYBPC3/CYR61/ARNTL	5
BP	GO:0051246	regulation of protein metabolic process	6/24	279/2073	0.0924261	0.401057	HSP90AB1/MUSTN1/HBEGF/CYR61/CCL4/ARNTL	6
BP	GO:0014706	striated muscle tissue development	2/24	45/2073	0.0940684	0.401057	FOS/ARNTL	2
BP	GO:0070838	divalent metal ion transport	2/24	45/2073	0.0940684	0.401057	PLN/CHRNA9	2
BP	GO:0072511	divalent inorganic cation transport	2/24	45/2073	0.0940684	0.401057	PLN/CHRNA9	2
BP	GO:0060548	negative regulation of cell death	3/24	96/2073	0.0964221	0.401057	CYR61/SGMS1/EXFABP	3
BP	GO:0001934	positive regulation of protein phosphorylation	3/24	97/2073	0.0987566	0.401057	HBEGF/CYR61/CCL4	3
BP	GO:0006511	ubiquitin-dependent protein catabolic process	2/24	47/2073	0.101302	0.401057	HSP90AB1/ARNTL	2
BP	GO:0008610	lipid biosynthetic process	2/24	47/2073	0.101302	0.401057	CYR61/SGMS1	2
BP	GO:0030335	positive regulation of cell migration	2/24	47/2073	0.101302	0.401057	HBEGF/CYR61	2
BP	GO:0043549	regulation of kinase activity	3/24	99/2073	0.103497	0.401057	HBEGF/CYR61/FGFR2	3
BP	GO:0007155	cell adhesion	4/24	158/2073	0.104473	0.401057	MYBPC3/CYR61/SPP1/FGB	4
BP	GO:0022610	biological adhesion	4/24	158/2073	0.104473	0.401057	MYBPC3/CYR61/SPP1/FGB	4
BP	GO:0006915	apoptotic process	4/24	160/2073	0.108224	0.401057	CYR61/SGMS1/FGFR2/EXFABP	4
BP	GO:0043207	response to external biotic stimulus	3/24	101/2073	0.10833	0.401057	EXFABP/AvBD10/CCL4	3
BP	GO:0051707	response to other organism	3/24	101/2073	0.10833	0.401057	EXFABP/AvBD10/CCL4	3
BP	GO:0019941	modification-dependent protein catabolic process	2/24	49/2073	0.108691	0.401057	HSP90AB1/ARNTL	2
BP	GO:0043632	modification-dependent macromolecule catabolic process	2/24	49/2073	0.108691	0.401057	HSP90AB1/ARNTL	2
BP	GO:0045860	positive regulation of protein kinase activity	2/24	49/2073	0.108691	0.401057	HBEGF/CYR61	2
BP	GO:0060537	muscle tissue development	2/24	49/2073	0.108691	0.401057	FOS/ARNTL	2
BP	GO:2000147	positive regulation of cell motility	2/24	49/2073	0.108691	0.401057	HBEGF/CYR61	2
BP	GO:1902680	positive regulation of RNA biosynthetic process	5/24	224/2073	0.108726	0.401057	CYR61/DPF1/FOS/NR5A2/ARNTL	5
BP	GO:1903508	positive regulation of nucleic acid-templated transcription	5/24	224/2073	0.108726	0.401057	CYR61/DPF1/FOS/NR5A2/ARNTL	5
BP	GO:0003170	heart valve development	1/24	10/2073	0.110152	0.401057	CYR61	1
BP	GO:0003231	cardiac ventricle development	1/24	10/2073	0.110152	0.401057	CYR61	1
BP	GO:0008016	regulation of heart contraction	1/24	10/2073	0.110152	0.401057	HBEGF	1
BP	GO:0008652	cellular amino acid biosynthetic process	1/24	10/2073	0.110152	0.401057	GLUL	1
BP	GO:0010469	regulation of signaling receptor activity	1/24	10/2073	0.110152	0.401057	HBEGF	1
BP	GO:0010811	positive regulation of cell-substrate adhesion	1/24	10/2073	0.110152	0.401057	CYR61	1
BP	GO:0010831	positive regulation of myotube differentiation	1/24	10/2073	0.110152	0.401057	EXFABP	1
BP	GO:0030048	actin filament-based movement	1/24	10/2073	0.110152	0.401057	MYBPC3	1
BP	GO:0030166	proteoglycan biosynthetic process	1/24	10/2073	0.110152	0.401057	MUSTN1	1
BP	GO:0031016	pancreas development	1/24	10/2073	0.110152	0.401057	ARNTL	1
BP	GO:0042177	negative regulation of protein catabolic process	1/24	10/2073	0.110152	0.401057	HSP90AB1	1
BP	GO:0043280	positive regulation of cysteine-type endopeptidase activity involved in apoptotic process	1/24	10/2073	0.110152	0.401057	CYR61	1
BP	GO:0045444	fat cell differentiation	1/24	10/2073	0.110152	0.401057	ARNTL	1
BP	GO:0045639	positive regulation of myeloid cell differentiation	1/24	10/2073	0.110152	0.401057	FOS	1
BP	GO:0046890	regulation of lipid biosynthetic process	1/24	10/2073	0.110152	0.401057	CYR61	1
BP	GO:0048771	tissue remodeling	1/24	10/2073	0.110152	0.401057	SPP1	1
BP	GO:0050792	regulation of viral process	1/24	10/2073	0.110152	0.401057	JUN	1
BP	GO:0055088	lipid homeostasis	1/24	10/2073	0.110152	0.401057	EXFABP	1
BP	GO:0061041	regulation of wound healing	1/24	10/2073	0.110152	0.401057	HBEGF	1
BP	GO:0071604	transforming growth factor beta production	1/24	10/2073	0.110152	0.401057	HSP90AB1	1
BP	GO:1901607	alpha-amino acid biosynthetic process	1/24	10/2073	0.110152	0.401057	GLUL	1
BP	GO:2001056	positive regulation of cysteine-type endopeptidase activity	1/24	10/2073	0.110152	0.401057	CYR61	1
BP	GO:0009607	response to biotic stimulus	3/24	102/2073	0.110781	0.401057	EXFABP/AvBD10/CCL4	3
BP	GO:0001503	ossification	2/24	50/2073	0.11244	0.401057	CYR61/SPP1	2
BP	GO:1901565	organonitrogen compound catabolic process	3/24	103/2073	0.113254	0.401057	HSP90AB1/SAT1/ARNTL	3
BP	GO:0048513	animal organ development	7/24	365/2073	0.11353	0.401057	MUSTN1/CYR61/CHRNA9/SPP1/FOS/EXFABP/ARNTL	7
BP	GO:0042325	regulation of phosphorylation	4/24	164/2073	0.115918	0.401057	HBEGF/CYR61/FGFR2/CCL4	4
BP	GO:0040017	positive regulation of locomotion	2/24	51/2073	0.116224	0.401057	HBEGF/CYR61	2
BP	GO:0012501	programmed cell death	4/24	166/2073	0.119859	0.401057	CYR61/SGMS1/FGFR2/EXFABP	4
BP	GO:0051272	positive regulation of cellular component movement	2/24	52/2073	0.120042	0.401057	HBEGF/CYR61	2
BP	GO:0006029	proteoglycan metabolic process	1/24	11/2073	0.120504	0.401057	MUSTN1	1
BP	GO:0007569	cell aging	1/24	11/2073	0.120504	0.401057	ARNTL	1
BP	GO:0015718	monocarboxylic acid transport	1/24	11/2073	0.120504	0.401057	EXFABP	1
BP	GO:0021545	cranial nerve development	1/24	11/2073	0.120504	0.401057	HBEGF	1
BP	GO:0030500	regulation of bone mineralization	1/24	11/2073	0.120504	0.401057	CYR61	1
BP	GO:0032006	regulation of TOR signaling	1/24	11/2073	0.120504	0.401057	ARNTL	1
BP	GO:0042246	tissue regeneration	1/24	11/2073	0.120504	0.401057	MUSTN1	1
BP	GO:0043903	regulation of symbiotic process	1/24	11/2073	0.120504	0.401057	JUN	1
BP	GO:0045669	positive regulation of osteoblast differentiation	1/24	11/2073	0.120504	0.401057	CYR61	1
BP	GO:0045834	positive regulation of lipid metabolic process	1/24	11/2073	0.120504	0.401057	CYR61	1
BP	GO:0050796	regulation of insulin secretion	1/24	11/2073	0.120504	0.401057	ARNTL	1
BP	GO:0061097	regulation of protein tyrosine kinase activity	1/24	11/2073	0.120504	0.401057	HBEGF	1
BP	GO:0061136	regulation of proteasomal protein catabolic process	1/24	11/2073	0.120504	0.401057	HSP90AB1	1
BP	GO:1903522	regulation of blood circulation	1/24	11/2073	0.120504	0.401057	HBEGF	1
BP	GO:0001525	angiogenesis	2/24	53/2073	0.123892	0.401057	CYR61/SAT1	2
BP	GO:0032870	cellular response to hormone stimulus	2/24	53/2073	0.123892	0.401057	NR5A2/ARNTL	2
BP	GO:0034097	response to cytokine	2/24	53/2073	0.123892	0.401057	EXFABP/CCL4	2
BP	GO:0051726	regulation of cell cycle	3/24	108/2073	0.125945	0.401057	HSP90AB1/JUN/ARNTL	3
BP	GO:0051254	positive regulation of RNA metabolic process	5/24	235/2073	0.126958	0.401057	CYR61/DPF1/FOS/NR5A2/ARNTL	5
BP	GO:0006629	lipid metabolic process	3/24	109/2073	0.128546	0.401057	CYR61/SGMS1/EXFABP	3
BP	GO:0051338	regulation of transferase activity	3/24	109/2073	0.128546	0.401057	HBEGF/CYR61/FGFR2	3
BP	GO:0032922	circadian regulation of gene expression	1/24	12/2073	0.130741	0.401057	ARNTL	1
BP	GO:0034614	cellular response to reactive oxygen species	1/24	12/2073	0.130741	0.401057	FOS	1
BP	GO:0048747	muscle fiber development	1/24	12/2073	0.130741	0.401057	EXFABP	1
BP	GO:0050906	detection of stimulus involved in sensory perception	1/24	12/2073	0.130741	0.401057	CHRNA9	1
BP	GO:0051896	regulation of protein kinase B signaling	1/24	12/2073	0.130741	0.401057	HBEGF	1
BP	GO:0060411	cardiac septum morphogenesis	1/24	12/2073	0.130741	0.401057	CYR61	1
BP	GO:0070167	regulation of biomineral tissue development	1/24	12/2073	0.130741	0.401057	CYR61	1
BP	GO:0071248	cellular response to metal ion	1/24	12/2073	0.130741	0.401057	FOS	1
BP	GO:0090263	positive regulation of canonical Wnt signaling pathway	1/24	12/2073	0.130741	0.401057	ARNTL	1
BP	GO:0110149	regulation of biomineralization	1/24	12/2073	0.130741	0.401057	CYR61	1
BP	GO:1902107	positive regulation of leukocyte differentiation	1/24	12/2073	0.130741	0.401057	FOS	1
BP	GO:0002009	morphogenesis of an epithelium	2/24	55/2073	0.131685	0.401057	HBEGF/CYR61	2
BP	GO:0009617	response to bacterium	2/24	55/2073	0.131685	0.401057	EXFABP/AvBD10	2
BP	GO:0040007	growth	3/24	111/2073	0.133809	0.401057	MUSTN1/JUN/EXFABP	3
BP	GO:0016049	cell growth	2/24	56/2073	0.135626	0.401057	JUN/EXFABP	2
BP	GO:0006955	immune response	3/24	112/2073	0.13647	0.401057	EXFABP/AvBD10/CCL4	3
BP	GO:0043408	regulation of MAPK cascade	2/24	57/2073	0.139595	0.401057	CYR61/CCL4	2
BP	GO:0051603	proteolysis involved in cellular protein catabolic process	2/24	57/2073	0.139595	0.401057	HSP90AB1/ARNTL	2
BP	GO:0003279	cardiac septum development	1/24	13/2073	0.140863	0.401057	CYR61	1
BP	GO:0006606	protein import into nucleus	1/24	13/2073	0.140863	0.401057	ARNTL	1
BP	GO:0007050	cell cycle arrest	1/24	13/2073	0.140863	0.401057	HSP90AB1	1
BP	GO:0007173	epidermal growth factor receptor signaling pathway	1/24	13/2073	0.140863	0.401057	HBEGF	1
BP	GO:0007568	aging	1/24	13/2073	0.140863	0.401057	ARNTL	1
BP	GO:0009581	detection of external stimulus	1/24	13/2073	0.140863	0.401057	CHRNA9	1
BP	GO:0009582	detection of abiotic stimulus	1/24	13/2073	0.140863	0.401057	CHRNA9	1
BP	GO:0010830	regulation of myotube differentiation	1/24	13/2073	0.140863	0.401057	EXFABP	1
BP	GO:0031960	response to corticosteroid	1/24	13/2073	0.140863	0.401057	EXFABP	1
BP	GO:0045661	regulation of myoblast differentiation	1/24	13/2073	0.140863	0.401057	EXFABP	1
BP	GO:0048641	regulation of skeletal muscle tissue development	1/24	13/2073	0.140863	0.401057	ARNTL	1
BP	GO:0051155	positive regulation of striated muscle cell differentiation	1/24	13/2073	0.140863	0.401057	EXFABP	1
BP	GO:0051384	response to glucocorticoid	1/24	13/2073	0.140863	0.401057	EXFABP	1
BP	GO:0051924	regulation of calcium ion transport	1/24	13/2073	0.140863	0.401057	PLN	1
BP	GO:0071383	cellular response to steroid hormone stimulus	1/24	13/2073	0.140863	0.401057	ARNTL	1
BP	GO:0097529	myeloid leukocyte migration	1/24	13/2073	0.140863	0.401057	CCL4	1
BP	GO:1903050	regulation of proteolysis involved in cellular protein catabolic process	1/24	13/2073	0.140863	0.401057	HSP90AB1	1
BP	GO:0008219	cell death	4/24	177/2073	0.142598	0.401057	CYR61/SGMS1/FGFR2/EXFABP	4
BP	GO:0060429	epithelium development	3/24	115/2073	0.144568	0.401057	HBEGF/CYR61/ARNTL	3
BP	GO:0006357	regulation of transcription by RNA polymerase II	6/24	315/2073	0.14471	0.401057	CYR61/DPF1/FOS/NR5A2/JUN/ARNTL	6
BP	GO:0065008	regulation of biological quality	7/24	389/2073	0.146977	0.401057	GLRX/CHRNA9/SPP1/FGA/FGB/EXFABP/ARNTL	7
BP	GO:0003206	cardiac chamber morphogenesis	1/24	14/2073	0.150873	0.401057	CYR61	1
BP	GO:0010634	positive regulation of epithelial cell migration	1/24	14/2073	0.150873	0.401057	HBEGF	1
BP	GO:0010950	positive regulation of endopeptidase activity	1/24	14/2073	0.150873	0.401057	CYR61	1
BP	GO:0038127	ERBB signaling pathway	1/24	14/2073	0.150873	0.401057	HBEGF	1
BP	GO:0043491	protein kinase B signaling	1/24	14/2073	0.150873	0.401057	HBEGF	1
BP	GO:0051149	positive regulation of muscle cell differentiation	1/24	14/2073	0.150873	0.401057	EXFABP	1
BP	GO:0051170	import into nucleus	1/24	14/2073	0.150873	0.401057	ARNTL	1
BP	GO:0060395	SMAD protein signal transduction	1/24	14/2073	0.150873	0.401057	FOS	1
BP	GO:0090276	regulation of peptide hormone secretion	1/24	14/2073	0.150873	0.401057	ARNTL	1
BP	GO:0097305	response to alcohol	1/24	14/2073	0.150873	0.401057	EXFABP	1
BP	GO:1903362	regulation of cellular protein catabolic process	1/24	14/2073	0.150873	0.401057	HSP90AB1	1
BP	GO:0030162	regulation of proteolysis	2/24	60/2073	0.151657	0.401057	HSP90AB1/CYR61	2
BP	GO:0044257	cellular protein catabolic process	2/24	60/2073	0.151657	0.401057	HSP90AB1/ARNTL	2
BP	GO:0051336	regulation of hydrolase activity	3/24	119/2073	0.155623	0.401057	MYBPC3/CYR61/CCL4	3
BP	GO:0045935	positive regulation of nucleobase-containing compound metabolic process	5/24	251/2073	0.155975	0.401057	CYR61/DPF1/FOS/NR5A2/ARNTL	5
BP	GO:0006366	transcription by RNA polymerase II	6/24	322/2073	0.15632	0.401057	CYR61/DPF1/FOS/NR5A2/JUN/ARNTL	6
BP	GO:0050793	regulation of developmental process	5/24	252/2073	0.157881	0.401057	MUSTN1/CYR61/FOS/EXFABP/ARNTL	5
BP	GO:0031399	regulation of protein modification process	4/24	184/2073	0.157956	0.401057	HBEGF/CYR61/CCL4/ARNTL	4
BP	GO:0009894	regulation of catabolic process	2/24	62/2073	0.159818	0.401057	HSP90AB1/ARNTL	2
BP	GO:0003015	heart process	1/24	15/2073	0.16077	0.401057	HBEGF	1
BP	GO:0006937	regulation of muscle contraction	1/24	15/2073	0.16077	0.401057	MYBPC3	1
BP	GO:0010038	response to metal ion	1/24	15/2073	0.16077	0.401057	FOS	1
BP	GO:0010952	positive regulation of peptidase activity	1/24	15/2073	0.16077	0.401057	CYR61	1
BP	GO:0022900	electron transport chain	1/24	15/2073	0.16077	0.401057	GLRX	1
BP	GO:0030510	regulation of BMP signaling pathway	1/24	15/2073	0.16077	0.401057	CYR61	1
BP	GO:0030595	leukocyte chemotaxis	1/24	15/2073	0.16077	0.401057	CCL4	1
BP	GO:0031929	TOR signaling	1/24	15/2073	0.16077	0.401057	ARNTL	1
BP	GO:0034250	positive regulation of cellular amide metabolic process	1/24	15/2073	0.16077	0.401057	CYR61	1
BP	GO:0042752	regulation of circadian rhythm	1/24	15/2073	0.16077	0.401057	ARNTL	1
BP	GO:0045844	positive regulation of striated muscle tissue development	1/24	15/2073	0.16077	0.401057	ARNTL	1
BP	GO:0048636	positive regulation of muscle organ development	1/24	15/2073	0.16077	0.401057	ARNTL	1
BP	GO:0060047	heart contraction	1/24	15/2073	0.16077	0.401057	HBEGF	1
BP	GO:0070374	positive regulation of ERK1 and ERK2 cascade	1/24	15/2073	0.16077	0.401057	CCL4	1
BP	GO:0071241	cellular response to inorganic substance	1/24	15/2073	0.16077	0.401057	FOS	1
BP	GO:1901863	positive regulation of muscle tissue development	1/24	15/2073	0.16077	0.401057	ARNTL	1
BP	GO:0042981	regulation of apoptotic process	3/24	121/2073	0.161255	0.401057	CYR61/SGMS1/EXFABP	3
BP	GO:0072359	circulatory system development	3/24	121/2073	0.161255	0.401057	CYR61/SAT1/EXFABP	3
BP	GO:0000165	MAPK cascade	2/24	63/2073	0.163932	0.401057	CYR61/CCL4	2
BP	GO:0018108	peptidyl-tyrosine phosphorylation	2/24	63/2073	0.163932	0.401057	HBEGF/FGFR2	2
BP	GO:0014070	response to organic cyclic compound	2/24	64/2073	0.168066	0.401057	EXFABP/ARNTL	2
BP	GO:0018212	peptidyl-tyrosine modification	2/24	64/2073	0.168066	0.401057	HBEGF/FGFR2	2
BP	GO:0023014	signal transduction by protein phosphorylation	2/24	64/2073	0.168066	0.401057	CYR61/CCL4	2
BP	GO:0048514	blood vessel morphogenesis	2/24	64/2073	0.168066	0.401057	CYR61/SAT1	2
BP	GO:0019220	regulation of phosphate metabolic process	4/24	189/2073	0.169318	0.401057	HBEGF/CYR61/FGFR2/CCL4	4
BP	GO:0051174	regulation of phosphorus metabolic process	4/24	189/2073	0.169318	0.401057	HBEGF/CYR61/FGFR2/CCL4	4
BP	GO:0043067	regulation of programmed cell death	3/24	124/2073	0.169826	0.401057	CYR61/SGMS1/EXFABP	3
BP	GO:0000302	response to reactive oxygen species	1/24	16/2073	0.170557	0.401057	FOS	1
BP	GO:0003205	cardiac chamber development	1/24	16/2073	0.170557	0.401057	CYR61	1
BP	GO:0007605	sensory perception of sound	1/24	16/2073	0.170557	0.401057	CHRNA9	1
BP	GO:0008654	phospholipid biosynthetic process	1/24	16/2073	0.170557	0.401057	SGMS1	1
BP	GO:0009064	glutamine family amino acid metabolic process	1/24	16/2073	0.170557	0.401057	GLUL	1
BP	GO:0017038	protein import	1/24	16/2073	0.170557	0.401057	ARNTL	1
BP	GO:0030177	positive regulation of Wnt signaling pathway	1/24	16/2073	0.170557	0.401057	ARNTL	1
BP	GO:0045778	positive regulation of ossification	1/24	16/2073	0.170557	0.401057	CYR61	1
BP	GO:0050830	defense response to Gram-positive bacterium	1/24	16/2073	0.170557	0.401057	AvBD10	1
BP	GO:0050954	sensory perception of mechanical stimulus	1/24	16/2073	0.170557	0.401057	CHRNA9	1
BP	GO:0060079	excitatory postsynaptic potential	1/24	16/2073	0.170557	0.401057	CHRNA9	1
BP	GO:0009966	regulation of signal transduction	5/24	259/2073	0.171519	0.401057	HSP90AB1/HBEGF/CYR61/CCL4/ARNTL	5
BP	GO:0016310	phosphorylation	5/24	259/2073	0.171519	0.401057	HBEGF/CYR61/SGMS1/FGFR2/CCL4	5
BP	GO:0001568	blood vessel development	2/24	66/2073	0.176392	0.401057	CYR61/SAT1	2
BP	GO:0002065	columnar/cuboidal epithelial cell differentiation	1/24	17/2073	0.180235	0.401057	ARNTL	1
BP	GO:0014902	myotube differentiation	1/24	17/2073	0.180235	0.401057	EXFABP	1
BP	GO:0021675	nerve development	1/24	17/2073	0.180235	0.401057	HBEGF	1
BP	GO:0030073	insulin secretion	1/24	17/2073	0.180235	0.401057	ARNTL	1
BP	GO:0032496	response to lipopolysaccharide	1/24	17/2073	0.180235	0.401057	EXFABP	1
BP	GO:0043281	regulation of cysteine-type endopeptidase activity involved in apoptotic process	1/24	17/2073	0.180235	0.401057	CYR61	1
BP	GO:0045667	regulation of osteoblast differentiation	1/24	17/2073	0.180235	0.401057	CYR61	1
BP	GO:0050829	defense response to Gram-negative bacterium	1/24	17/2073	0.180235	0.401057	AvBD10	1
BP	GO:0051153	regulation of striated muscle cell differentiation	1/24	17/2073	0.180235	0.401057	EXFABP	1
BP	GO:0099565	chemical synaptic transmission, postsynaptic	1/24	17/2073	0.180235	0.401057	CHRNA9	1
BP	GO:1903034	regulation of response to wounding	1/24	17/2073	0.180235	0.401057	HBEGF	1
BP	GO:1903708	positive regulation of hemopoiesis	1/24	17/2073	0.180235	0.401057	FOS	1
BP	GO:2000116	regulation of cysteine-type endopeptidase activity	1/24	17/2073	0.180235	0.401057	CYR61	1
BP	GO:0007507	heart development	2/24	67/2073	0.180582	0.401057	CYR61/EXFABP	2
BP	GO:0002376	immune system process	4/24	194/2073	0.180987	0.401057	FOS/EXFABP/AvBD10/CCL4	4
BP	GO:0051049	regulation of transport	3/24	130/2073	0.187381	0.40565	PLN/MYBPC3/ARNTL	3
BP	GO:0032268	regulation of cellular protein metabolic process	5/24	267/2073	0.187703	0.40565	HSP90AB1/HBEGF/CYR61/CCL4/ARNTL	5
BP	GO:0006475	internal protein amino acid acetylation	1/24	18/2073	0.189804	0.40565	DPF1	1
BP	GO:0010959	regulation of metal ion transport	1/24	18/2073	0.189804	0.40565	PLN	1
BP	GO:0015849	organic acid transport	1/24	18/2073	0.189804	0.40565	EXFABP	1
BP	GO:0016573	histone acetylation	1/24	18/2073	0.189804	0.40565	DPF1	1
BP	GO:0018393	internal peptidyl-lysine acetylation	1/24	18/2073	0.189804	0.40565	DPF1	1
BP	GO:0018394	peptidyl-lysine acetylation	1/24	18/2073	0.189804	0.40565	DPF1	1
BP	GO:0030856	regulation of epithelial cell differentiation	1/24	18/2073	0.189804	0.40565	ARNTL	1
BP	GO:0046942	carboxylic acid transport	1/24	18/2073	0.189804	0.40565	EXFABP	1
BP	GO:0090257	regulation of muscle system process	1/24	18/2073	0.189804	0.40565	MYBPC3	1
BP	GO:0010941	regulation of cell death	3/24	131/2073	0.190357	0.40565	CYR61/SGMS1/EXFABP	3
BP	GO:0016477	cell migration	3/24	132/2073	0.193347	0.410708	HBEGF/CYR61/CCL4	3
BP	GO:0001944	vasculature development	2/24	71/2073	0.197502	0.411487	CYR61/SAT1	2
BP	GO:0001894	tissue homeostasis	1/24	19/2073	0.199266	0.411487	SPP1	1
BP	GO:0002573	myeloid leukocyte differentiation	1/24	19/2073	0.199266	0.411487	FOS	1
BP	GO:0010632	regulation of epithelial cell migration	1/24	19/2073	0.199266	0.411487	HBEGF	1
BP	GO:0016032	viral process	1/24	19/2073	0.199266	0.411487	JUN	1
BP	GO:0030282	bone mineralization	1/24	19/2073	0.199266	0.411487	CYR61	1
BP	GO:0030307	positive regulation of cell growth	1/24	19/2073	0.199266	0.411487	JUN	1
BP	GO:0035270	endocrine system development	1/24	19/2073	0.199266	0.411487	ARNTL	1
BP	GO:1902105	regulation of leukocyte differentiation	1/24	19/2073	0.199266	0.411487	FOS	1
BP	GO:0006928	movement of cell or subcellular component	4/24	202/2073	0.20025	0.412242	HBEGF/MYBPC3/CYR61/CCL4	4
BP	GO:0006468	protein phosphorylation	4/24	203/2073	0.202706	0.416014	HBEGF/CYR61/FGFR2/CCL4	4
BP	GO:0030334	regulation of cell migration	2/24	73/2073	0.206046	0.41662	HBEGF/CYR61	2
BP	GO:0048729	tissue morphogenesis	2/24	73/2073	0.206046	0.41662	HBEGF/CYR61	2
BP	GO:0002237	response to molecule of bacterial origin	1/24	20/2073	0.208622	0.41662	EXFABP	1
BP	GO:0010810	regulation of cell-substrate adhesion	1/24	20/2073	0.208622	0.41662	CYR61	1
BP	GO:0030072	peptide hormone secretion	1/24	20/2073	0.208622	0.41662	ARNTL	1
BP	GO:0042472	inner ear morphogenesis	1/24	20/2073	0.208622	0.41662	CHRNA9	1
BP	GO:0045445	myoblast differentiation	1/24	20/2073	0.208622	0.41662	EXFABP	1
BP	GO:0045637	regulation of myeloid cell differentiation	1/24	20/2073	0.208622	0.41662	FOS	1
BP	GO:1901654	response to ketone	1/24	20/2073	0.208622	0.41662	EXFABP	1
BP	GO:0050801	ion homeostasis	2/24	74/2073	0.210336	0.417541	CHRNA9/EXFABP	2
BP	GO:1902533	positive regulation of intracellular signal transduction	2/24	74/2073	0.210336	0.417541	HBEGF/CCL4	2
BP	GO:0033993	response to lipid	2/24	75/2073	0.214636	0.420517	EXFABP/ARNTL	2
BP	GO:0001818	negative regulation of cytokine production	1/24	21/2073	0.217873	0.420517	HSP90AB1	1
BP	GO:0002064	epithelial cell development	1/24	21/2073	0.217873	0.420517	ARNTL	1
BP	GO:0007160	cell-matrix adhesion	1/24	21/2073	0.217873	0.420517	FGB	1
BP	GO:0007204	positive regulation of cytosolic calcium ion concentration	1/24	21/2073	0.217873	0.420517	CHRNA9	1
BP	GO:0009636	response to toxic substance	1/24	21/2073	0.217873	0.420517	EXFABP	1
BP	GO:0031668	cellular response to extracellular stimulus	1/24	21/2073	0.217873	0.420517	FOS	1
BP	GO:0042471	ear morphogenesis	1/24	21/2073	0.217873	0.420517	CHRNA9	1
BP	GO:0051147	regulation of muscle cell differentiation	1/24	21/2073	0.217873	0.420517	EXFABP	1
BP	GO:2000145	regulation of cell motility	2/24	76/2073	0.218947	0.420517	HBEGF/CYR61	2
BP	GO:0001932	regulation of protein phosphorylation	3/24	141/2073	0.220807	0.420517	HBEGF/CYR61/CCL4	3
BP	GO:0030001	metal ion transport	2/24	77/2073	0.223267	0.420517	PLN/CHRNA9	2
BP	GO:0030163	protein catabolic process	2/24	77/2073	0.223267	0.420517	HSP90AB1/ARNTL	2
BP	GO:0008543	fibroblast growth factor receptor signaling pathway	1/24	22/2073	0.227021	0.420517	FGFR2	1
BP	GO:0016202	regulation of striated muscle tissue development	1/24	22/2073	0.227021	0.420517	ARNTL	1
BP	GO:0031099	regeneration	1/24	22/2073	0.227021	0.420517	MUSTN1	1
BP	GO:0033002	muscle cell proliferation	1/24	22/2073	0.227021	0.420517	HBEGF	1
BP	GO:0044403	symbiotic process	1/24	22/2073	0.227021	0.420517	JUN	1
BP	GO:0048634	regulation of muscle organ development	1/24	22/2073	0.227021	0.420517	ARNTL	1
BP	GO:0060078	regulation of postsynaptic membrane potential	1/24	22/2073	0.227021	0.420517	CHRNA9	1
BP	GO:1901861	regulation of muscle tissue development	1/24	22/2073	0.227021	0.420517	ARNTL	1
BP	GO:0006508	proteolysis	3/24	143/2073	0.227031	0.420517	HSP90AB1/CYR61/ARNTL	3
BP	GO:0048870	cell motility	3/24	143/2073	0.227031	0.420517	HBEGF/CYR61/CCL4	3
BP	GO:0048589	developmental growth	2/24	78/2073	0.227596	0.420517	MUSTN1/EXFABP	2
BP	GO:0098609	cell-cell adhesion	2/24	78/2073	0.227596	0.420517	CYR61/FGB	2
BP	GO:0051674	localization of cell	3/24	144/2073	0.230158	0.423646	HBEGF/CYR61/CCL4	3
BP	GO:0040012	regulation of locomotion	2/24	79/2073	0.231933	0.423646	HBEGF/CYR61	2
BP	GO:0007049	cell cycle	4/24	216/2073	0.235503	0.423646	HSP90AB1/TUBA8B/JUN/ARNTL	4
BP	GO:0019221	cytokine-mediated signaling pathway	1/24	23/2073	0.236066	0.423646	CCL4	1
BP	GO:0031330	negative regulation of cellular catabolic process	1/24	23/2073	0.236066	0.423646	HSP90AB1	1
BP	GO:0034504	protein localization to nucleus	1/24	23/2073	0.236066	0.423646	ARNTL	1
BP	GO:0044344	cellular response to fibroblast growth factor stimulus	1/24	23/2073	0.236066	0.423646	FGFR2	1
BP	GO:0050900	leukocyte migration	1/24	23/2073	0.236066	0.423646	CCL4	1
BP	GO:0051606	detection of stimulus	1/24	23/2073	0.236066	0.423646	CHRNA9	1
BP	GO:0001775	cell activation	2/24	80/2073	0.236276	0.423646	FGA/FGB	2
BP	GO:0045859	regulation of protein kinase activity	2/24	80/2073	0.236276	0.423646	HBEGF/CYR61	2
BP	GO:0006935	chemotaxis	2/24	81/2073	0.240627	0.427805	HBEGF/CCL4	2
BP	GO:0042330	taxis	2/24	81/2073	0.240627	0.427805	HBEGF/CCL4	2
BP	GO:1901566	organonitrogen compound biosynthetic process	4/24	219/2073	0.243279	0.427805	MUSTN1/GLUL/CYR61/SGMS1	4
BP	GO:0010948	negative regulation of cell cycle process	1/24	24/2073	0.24501	0.427805	HSP90AB1	1
BP	GO:0019216	regulation of lipid metabolic process	1/24	24/2073	0.24501	0.427805	CYR61	1
BP	GO:0045862	positive regulation of proteolysis	1/24	24/2073	0.24501	0.427805	CYR61	1
BP	GO:0050708	regulation of protein secretion	1/24	24/2073	0.24501	0.427805	ARNTL	1
BP	GO:0050731	positive regulation of peptidyl-tyrosine phosphorylation	1/24	24/2073	0.24501	0.427805	HBEGF	1
BP	GO:0071774	response to fibroblast growth factor	1/24	24/2073	0.24501	0.427805	FGFR2	1
BP	GO:0072593	reactive oxygen species metabolic process	1/24	24/2073	0.24501	0.427805	CYR61	1
BP	GO:0010646	regulation of cell communication	5/24	295/2073	0.24873	0.433167	HSP90AB1/HBEGF/CYR61/CCL4/ARNTL	5
BP	GO:0007169	transmembrane receptor protein tyrosine kinase signaling pathway	2/24	84/2073	0.253709	0.436392	HBEGF/FGFR2	2
BP	GO:0019725	cellular homeostasis	2/24	84/2073	0.253709	0.436392	GLRX/CHRNA9	2
BP	GO:0030278	regulation of ossification	1/24	25/2073	0.253853	0.436392	CYR61	1
BP	GO:0046883	regulation of hormone secretion	1/24	25/2073	0.253853	0.436392	ARNTL	1
BP	GO:0071496	cellular response to external stimulus	1/24	25/2073	0.253853	0.436392	FOS	1
BP	GO:0006811	ion transport	3/24	152/2073	0.255493	0.437168	PLN/CHRNA9/EXFABP	3
BP	GO:0023051	regulation of signaling	5/24	298/2073	0.255616	0.437168	HSP90AB1/HBEGF/CYR61/CCL4/ARNTL	5
BP	GO:1901701	cellular response to oxygen-containing compound	2/24	85/2073	0.258078	0.440251	FOS/EXFABP	2
BP	GO:0007623	circadian rhythm	1/24	26/2073	0.262597	0.44568	ARNTL	1
BP	GO:0070588	calcium ion transmembrane transport	1/24	26/2073	0.262597	0.44568	CHRNA9	1
BP	GO:1905114	cell surface receptor signaling pathway involved in cell-cell signaling	2/24	87/2073	0.266825	0.451706	CHRNA9/ARNTL	2
BP	GO:0002791	regulation of peptide secretion	1/24	27/2073	0.271243	0.452845	ARNTL	1
BP	GO:0009895	negative regulation of catabolic process	1/24	27/2073	0.271243	0.452845	HSP90AB1	1
BP	GO:0015711	organic anion transport	1/24	27/2073	0.271243	0.452845	EXFABP	1
BP	GO:0032386	regulation of intracellular transport	1/24	27/2073	0.271243	0.452845	MYBPC3	1
BP	GO:1901605	alpha-amino acid metabolic process	1/24	27/2073	0.271243	0.452845	GLUL	1
BP	GO:0018193	peptidyl-amino acid modification	3/24	157/2073	0.271571	0.452845	HBEGF/DPF1/FGFR2	3
BP	GO:0035239	tube morphogenesis	2/24	89/2073	0.275579	0.458382	CYR61/SAT1	2
BP	GO:2000112	regulation of cellular macromolecule biosynthetic process	7/24	463/2073	0.277075	0.458527	MUSTN1/CYR61/DPF1/FOS/NR5A2/JUN/ARNTL	7
BP	GO:0007283	spermatogenesis	1/24	28/2073	0.279791	0.458527	ARNTL	1
BP	GO:0010631	epithelial cell migration	1/24	28/2073	0.279791	0.458527	HBEGF	1
BP	GO:0030509	BMP signaling pathway	1/24	28/2073	0.279791	0.458527	CYR61	1
BP	GO:0055001	muscle cell development	1/24	28/2073	0.279791	0.458527	EXFABP	1
BP	GO:0055002	striated muscle cell development	1/24	28/2073	0.279791	0.458527	EXFABP	1
BP	GO:0006936	muscle contraction	1/24	29/2073	0.288243	0.465517	MYBPC3	1
BP	GO:0045927	positive regulation of growth	1/24	29/2073	0.288243	0.465517	JUN	1
BP	GO:0048232	male gamete generation	1/24	29/2073	0.288243	0.465517	ARNTL	1
BP	GO:0051480	regulation of cytosolic calcium ion concentration	1/24	29/2073	0.288243	0.465517	CHRNA9	1
BP	GO:0090132	epithelium migration	1/24	29/2073	0.288243	0.465517	HBEGF	1
BP	GO:1903706	regulation of hemopoiesis	1/24	29/2073	0.288243	0.465517	FOS	1
BP	GO:0003013	circulatory system process	1/24	30/2073	0.296601	0.473013	HBEGF	1
BP	GO:0006457	protein folding	1/24	30/2073	0.296601	0.473013	HSP90AB1	1
BP	GO:0008015	blood circulation	1/24	30/2073	0.296601	0.473013	HBEGF	1
BP	GO:0048839	inner ear development	1/24	30/2073	0.296601	0.473013	CHRNA9	1
BP	GO:0050730	regulation of peptidyl-tyrosine phosphorylation	1/24	30/2073	0.296601	0.473013	HBEGF	1
BP	GO:0010556	regulation of macromolecule biosynthetic process	7/24	473/2073	0.29714	0.473013	MUSTN1/CYR61/DPF1/FOS/NR5A2/JUN/ARNTL	7
BP	GO:0044265	cellular macromolecule catabolic process	2/24	95/2073	0.301839	0.477334	HSP90AB1/ARNTL	2
BP	GO:0007265	Ras protein signal transduction	1/24	31/2073	0.304864	0.477334	JUN	1
BP	GO:0009991	response to extracellular stimulus	1/24	31/2073	0.304864	0.477334	FOS	1
BP	GO:0048588	developmental cell growth	1/24	31/2073	0.304864	0.477334	EXFABP	1
BP	GO:0071773	cellular response to BMP stimulus	1/24	31/2073	0.304864	0.477334	CYR61	1
BP	GO:0072594	establishment of protein localization to organelle	1/24	31/2073	0.304864	0.477334	ARNTL	1
BP	GO:0090130	tissue migration	1/24	31/2073	0.304864	0.477334	HBEGF	1
BP	GO:0006869	lipid transport	1/24	32/2073	0.313034	0.482202	EXFABP	1
BP	GO:0043547	positive regulation of GTPase activity	1/24	32/2073	0.313034	0.482202	CCL4	1
BP	GO:0043583	ear development	1/24	32/2073	0.313034	0.482202	CHRNA9	1
BP	GO:0045785	positive regulation of cell adhesion	1/24	32/2073	0.313034	0.482202	CYR61	1
BP	GO:0046879	hormone secretion	1/24	32/2073	0.313034	0.482202	ARNTL	1
BP	GO:0071772	response to BMP	1/24	32/2073	0.313034	0.482202	CYR61	1
BP	GO:1902532	negative regulation of intracellular signal transduction	1/24	32/2073	0.313034	0.482202	ARNTL	1
BP	GO:0006913	nucleocytoplasmic transport	1/24	33/2073	0.321112	0.488999	ARNTL	1
BP	GO:0009914	hormone transport	1/24	33/2073	0.321112	0.488999	ARNTL	1
BP	GO:0010035	response to inorganic substance	1/24	33/2073	0.321112	0.488999	FOS	1
BP	GO:0045861	negative regulation of proteolysis	1/24	33/2073	0.321112	0.488999	HSP90AB1	1
BP	GO:0051169	nuclear transport	1/24	33/2073	0.321112	0.488999	ARNTL	1
BP	GO:0048878	chemical homeostasis	2/24	100/2073	0.323656	0.491071	CHRNA9/EXFABP	2
BP	GO:0031326	regulation of cellular biosynthetic process	7/24	487/2073	0.325928	0.491071	MUSTN1/CYR61/DPF1/FOS/NR5A2/JUN/ARNTL	7
BP	GO:0003008	system process	3/24	174/2073	0.327127	0.491071	HBEGF/MYBPC3/CHRNA9	3
BP	GO:1901575	organic substance catabolic process	3/24	174/2073	0.327127	0.491071	HSP90AB1/SAT1/ARNTL	3
BP	GO:0006355	regulation of transcription, DNA-templated	6/24	408/2073	0.328816	0.491071	CYR61/DPF1/FOS/NR5A2/JUN/ARNTL	6
BP	GO:0003007	heart morphogenesis	1/24	34/2073	0.329099	0.491071	CYR61	1
BP	GO:0003012	muscle system process	1/24	34/2073	0.329099	0.491071	MYBPC3	1
BP	GO:0010876	lipid localization	1/24	34/2073	0.329099	0.491071	EXFABP	1
BP	GO:0060828	regulation of canonical Wnt signaling pathway	1/24	34/2073	0.329099	0.491071	ARNTL	1
BP	GO:0009889	regulation of biosynthetic process	7/24	490/2073	0.332189	0.493714	MUSTN1/CYR61/DPF1/FOS/NR5A2/JUN/ARNTL	7
BP	GO:0006812	cation transport	2/24	102/2073	0.33235	0.493714	PLN/CHRNA9	2
BP	GO:0006520	cellular amino acid metabolic process	1/24	35/2073	0.336996	0.498395	GLUL	1
BP	GO:0006644	phospholipid metabolic process	1/24	35/2073	0.336996	0.498395	SGMS1	1
BP	GO:0030198	extracellular matrix organization	1/24	36/2073	0.344803	0.50435	CYR61	1
BP	GO:0043062	extracellular structure organization	1/24	36/2073	0.344803	0.50435	CYR61	1
BP	GO:0043065	positive regulation of apoptotic process	1/24	36/2073	0.344803	0.50435	CYR61	1
BP	GO:0045787	positive regulation of cell cycle	1/24	36/2073	0.344803	0.50435	HSP90AB1	1
BP	GO:0071407	cellular response to organic cyclic compound	1/24	36/2073	0.344803	0.50435	ARNTL	1
BP	GO:1903506	regulation of nucleic acid-templated transcription	6/24	416/2073	0.346817	0.50508	CYR61/DPF1/FOS/NR5A2/JUN/ARNTL	6
BP	GO:2001141	regulation of RNA biosynthetic process	6/24	416/2073	0.346817	0.50508	CYR61/DPF1/FOS/NR5A2/JUN/ARNTL	6
BP	GO:0051241	negative regulation of multicellular organismal process	2/24	106/2073	0.349664	0.508118	HSP90AB1/ARNTL	2
BP	GO:0006351	transcription, DNA-templated	6/24	418/2073	0.351345	0.508945	CYR61/DPF1/FOS/NR5A2/JUN/ARNTL	6
BP	GO:0042391	regulation of membrane potential	1/24	37/2073	0.352523	0.508945	CHRNA9	1
BP	GO:0043068	positive regulation of programmed cell death	1/24	37/2073	0.352523	0.508945	CYR61	1
BP	GO:0009628	response to abiotic stimulus	2/24	108/2073	0.358277	0.510029	CHRNA9/FOS	2
BP	GO:0048583	regulation of response to stimulus	5/24	341/2073	0.359224	0.510029	HSP90AB1/HBEGF/CYR61/CCL4/ARNTL	5
BP	GO:0040011	locomotion	3/24	184/2073	0.360083	0.510029	HBEGF/CYR61/CCL4	3
BP	GO:0007264	small GTPase mediated signal transduction	1/24	38/2073	0.360155	0.510029	JUN	1
BP	GO:0009306	protein secretion	1/24	38/2073	0.360155	0.510029	ARNTL	1
BP	GO:0010942	positive regulation of cell death	1/24	38/2073	0.360155	0.510029	CYR61	1
BP	GO:0016053	organic acid biosynthetic process	1/24	38/2073	0.360155	0.510029	GLUL	1
BP	GO:0035592	establishment of protein localization to extracellular region	1/24	38/2073	0.360155	0.510029	ARNTL	1
BP	GO:0046394	carboxylic acid biosynthetic process	1/24	38/2073	0.360155	0.510029	GLUL	1
BP	GO:0043604	amide biosynthetic process	2/24	109/2073	0.362571	0.512362	CYR61/SGMS1	2
BP	GO:0080134	regulation of response to stress	2/24	110/2073	0.366857	0.515245	HBEGF/ARNTL	2
BP	GO:0006874	cellular calcium ion homeostasis	1/24	39/2073	0.367701	0.515245	CHRNA9	1
BP	GO:0032970	regulation of actin filament-based process	1/24	39/2073	0.367701	0.515245	MYBPC3	1
BP	GO:0071692	protein localization to extracellular region	1/24	39/2073	0.367701	0.515245	ARNTL	1
BP	GO:0097659	nucleic acid-templated transcription	6/24	426/2073	0.369551	0.516752	CYR61/DPF1/FOS/NR5A2/JUN/ARNTL	6
BP	GO:0032774	RNA biosynthetic process	6/24	427/2073	0.371836	0.518859	CYR61/DPF1/FOS/NR5A2/JUN/ARNTL	6
BP	GO:0002790	peptide secretion	1/24	40/2073	0.375162	0.519484	ARNTL	1
BP	GO:0009101	glycoprotein biosynthetic process	1/24	40/2073	0.375162	0.519484	MUSTN1	1
BP	GO:0055074	calcium ion homeostasis	1/24	40/2073	0.375162	0.519484	CHRNA9	1
BP	GO:0035295	tube development	2/24	112/2073	0.375399	0.519484	CYR61/SAT1	2
BP	GO:0009057	macromolecule catabolic process	2/24	113/2073	0.379656	0.524287	HSP90AB1/ARNTL	2
BP	GO:0043087	regulation of GTPase activity	1/24	41/2073	0.382538	0.527176	CCL4	1
BP	GO:0006796	phosphate-containing compound metabolic process	5/24	352/2073	0.386621	0.529567	HBEGF/CYR61/SGMS1/FGFR2/CCL4	5
BP	GO:0006793	phosphorus metabolic process	5/24	353/2073	0.389119	0.529567	HBEGF/CYR61/SGMS1/FGFR2/CCL4	5
BP	GO:0006820	anion transport	1/24	42/2073	0.389831	0.529567	EXFABP	1
BP	GO:0043410	positive regulation of MAPK cascade	1/24	42/2073	0.389831	0.529567	CCL4	1
BP	GO:0052548	regulation of endopeptidase activity	1/24	42/2073	0.389831	0.529567	CYR61	1
BP	GO:0060249	anatomical structure homeostasis	1/24	42/2073	0.389831	0.529567	SPP1	1
BP	GO:0071345	cellular response to cytokine stimulus	1/24	42/2073	0.389831	0.529567	CCL4	1
BP	GO:0048511	rhythmic process	1/24	43/2073	0.397042	0.538266	ARNTL	1
BP	GO:0006464	cellular protein modification process	6/24	440/2073	0.401676	0.539163	HBEGF/CYR61/DPF1/FGFR2/CCL4/ARNTL	6
BP	GO:0036211	protein modification process	6/24	440/2073	0.401676	0.539163	HBEGF/CYR61/DPF1/FGFR2/CCL4/ARNTL	6
BP	GO:0001667	ameboidal-type cell migration	1/24	44/2073	0.40417	0.539163	HBEGF	1
BP	GO:0009100	glycoprotein metabolic process	1/24	44/2073	0.40417	0.539163	MUSTN1	1
BP	GO:0030099	myeloid cell differentiation	1/24	44/2073	0.40417	0.539163	FOS	1
BP	GO:0051223	regulation of protein transport	1/24	44/2073	0.40417	0.539163	ARNTL	1
BP	GO:0052547	regulation of peptidase activity	1/24	44/2073	0.40417	0.539163	CYR61	1
BP	GO:0072503	cellular divalent inorganic cation homeostasis	1/24	44/2073	0.40417	0.539163	CHRNA9	1
BP	GO:0007399	nervous system development	4/24	279/2073	0.407775	0.542886	HBEGF/DPF1/FOS/ARNTL	4
BP	GO:0018205	peptidyl-lysine modification	1/24	45/2073	0.411218	0.543133	DPF1	1
BP	GO:0051146	striated muscle cell differentiation	1/24	45/2073	0.411218	0.543133	EXFABP	1
BP	GO:0060070	canonical Wnt signaling pathway	1/24	45/2073	0.411218	0.543133	ARNTL	1
BP	GO:0072507	divalent inorganic cation homeostasis	1/24	45/2073	0.411218	0.543133	CHRNA9	1
BP	GO:0051252	regulation of RNA metabolic process	6/24	447/2073	0.417809	0.546921	CYR61/DPF1/FOS/NR5A2/JUN/ARNTL	6
BP	GO:0001558	regulation of cell growth	1/24	46/2073	0.418186	0.546921	JUN	1
BP	GO:0002521	leukocyte differentiation	1/24	46/2073	0.418186	0.546921	FOS	1
BP	GO:0030111	regulation of Wnt signaling pathway	1/24	46/2073	0.418186	0.546921	ARNTL	1
BP	GO:0070201	regulation of establishment of protein localization	1/24	46/2073	0.418186	0.546921	ARNTL	1
BP	GO:0043269	regulation of ion transport	1/24	47/2073	0.425074	0.554843	PLN	1
BP	GO:0006091	generation of precursor metabolites and energy	1/24	48/2073	0.431885	0.561535	GLRX	1
BP	GO:0090087	regulation of peptide transport	1/24	48/2073	0.431885	0.561535	ARNTL	1
BP	GO:1901700	response to oxygen-containing compound	2/24	127/2073	0.438039	0.565877	FOS/EXFABP	2
BP	GO:0007276	gamete generation	1/24	49/2073	0.438618	0.565877	ARNTL	1
BP	GO:0010817	regulation of hormone levels	1/24	49/2073	0.438618	0.565877	ARNTL	1
BP	GO:0045786	negative regulation of cell cycle	1/24	49/2073	0.438618	0.565877	HSP90AB1	1
BP	GO:0043412	macromolecule modification	6/24	458/2073	0.44318	0.570658	HBEGF/CYR61/DPF1/FGFR2/CCL4/ARNTL	6
BP	GO:0031329	regulation of cellular catabolic process	1/24	50/2073	0.445275	0.571151	HSP90AB1	1
BP	GO:0090596	sensory organ morphogenesis	1/24	50/2073	0.445275	0.571151	CHRNA9	1
BP	GO:0001817	regulation of cytokine production	1/24	51/2073	0.451856	0.576268	HSP90AB1	1
BP	GO:0034248	regulation of cellular amide metabolic process	1/24	51/2073	0.451856	0.576268	CYR61	1
BP	GO:0042692	muscle cell differentiation	1/24	51/2073	0.451856	0.576268	EXFABP	1
BP	GO:1903530	regulation of secretion by cell	1/24	52/2073	0.458362	0.583449	ARNTL	1
BP	GO:0009792	embryo development ending in birth or egg hatching	1/24	53/2073	0.464794	0.589604	EXFABP	1
BP	GO:0030154	cell differentiation	6/24	468/2073	0.46619	0.589604	MUSTN1/CYR61/SPP1/FOS/EXFABP/ARNTL	6
BP	GO:0009056	catabolic process	3/24	217/2073	0.467193	0.589604	HSP90AB1/SAT1/ARNTL	3
BP	GO:0009790	embryo development	2/24	135/2073	0.470205	0.589604	CHRNA9/EXFABP	2
BP	GO:0043603	cellular amide metabolic process	2/24	135/2073	0.470205	0.589604	CYR61/SGMS1	2
BP	GO:0019219	regulation of nucleobase-containing compound metabolic process	6/24	470/2073	0.47078	0.589604	CYR61/DPF1/FOS/NR5A2/JUN/ARNTL	6
BP	GO:0034654	nucleobase-containing compound biosynthetic process	6/24	470/2073	0.47078	0.589604	CYR61/DPF1/FOS/NR5A2/JUN/ARNTL	6
BP	GO:0023061	signal release	1/24	54/2073	0.471153	0.589604	ARNTL	1
BP	GO:0051046	regulation of secretion	1/24	54/2073	0.471153	0.589604	ARNTL	1
BP	GO:0034622	cellular protein-containing complex assembly	2/24	136/2073	0.474157	0.591146	FGA/FGB	2
BP	GO:0046907	intracellular transport	2/24	136/2073	0.474157	0.591146	MYBPC3/ARNTL	2
BP	GO:0090407	organophosphate biosynthetic process	1/24	55/2073	0.47744	0.594127	SGMS1	1
BP	GO:0006875	cellular metal ion homeostasis	1/24	56/2073	0.483654	0.599447	CHRNA9	1
BP	GO:0048562	embryonic organ morphogenesis	1/24	56/2073	0.483654	0.599447	CHRNA9	1
BP	GO:0048869	cellular developmental process	6/24	477/2073	0.486797	0.599447	MUSTN1/CYR61/SPP1/FOS/EXFABP/ARNTL	6
BP	GO:0001816	cytokine production	1/24	57/2073	0.489798	0.599447	HSP90AB1	1
BP	GO:0016570	histone modification	1/24	57/2073	0.489798	0.599447	DPF1	1
BP	GO:0019953	sexual reproduction	1/24	57/2073	0.489798	0.599447	ARNTL	1
BP	GO:0044703	multi-organism reproductive process	1/24	57/2073	0.489798	0.599447	ARNTL	1
BP	GO:0009887	animal organ morphogenesis	2/24	140/2073	0.489803	0.599447	CYR61/CHRNA9	2
BP	GO:0048646	anatomical structure formation involved in morphogenesis	2/24	140/2073	0.489803	0.599447	CYR61/SAT1	2
BP	GO:0018130	heterocycle biosynthetic process	6/24	482/2073	0.498183	0.608587	CYR61/DPF1/FOS/NR5A2/JUN/ARNTL	6
BP	GO:0016569	covalent chromatin modification	1/24	59/2073	0.501877	0.609748	DPF1	1
BP	GO:0032504	multicellular organism reproduction	1/24	59/2073	0.501877	0.609748	ARNTL	1
BP	GO:0048609	multicellular organismal reproductive process	1/24	59/2073	0.501877	0.609748	ARNTL	1
BP	GO:0010564	regulation of cell cycle process	1/24	60/2073	0.507813	0.61472	HSP90AB1	1
BP	GO:0051704	multi-organism process	1/24	60/2073	0.507813	0.61472	ARNTL	1
BP	GO:0019438	aromatic compound biosynthetic process	6/24	487/2073	0.509516	0.615298	CYR61/DPF1/FOS/NR5A2/JUN/ARNTL	6
BP	GO:0007268	chemical synaptic transmission	1/24	61/2073	0.513681	0.615298	CHRNA9	1
BP	GO:0055065	metal ion homeostasis	1/24	61/2073	0.513681	0.615298	CHRNA9	1
BP	GO:0098916	anterograde trans-synaptic signaling	1/24	61/2073	0.513681	0.615298	CHRNA9	1
BP	GO:0099537	trans-synaptic signaling	1/24	61/2073	0.513681	0.615298	CHRNA9	1
BP	GO:0010629	negative regulation of gene expression	3/24	232/2073	0.513825	0.615298	HSP90AB1/DPF1/ARNTL	3
BP	GO:0030155	regulation of cell adhesion	1/24	62/2073	0.519482	0.620957	CYR61	1
BP	GO:0007600	sensory perception	1/24	63/2073	0.525216	0.626689	CHRNA9	1
BP	GO:0006873	cellular ion homeostasis	1/24	64/2073	0.530885	0.631195	CHRNA9	1
BP	GO:0030003	cellular cation homeostasis	1/24	64/2073	0.530885	0.631195	CHRNA9	1
BP	GO:0009653	anatomical structure morphogenesis	4/24	326/2073	0.535728	0.634465	HBEGF/CYR61/CHRNA9/SAT1	4
BP	GO:1901362	organic cyclic compound biosynthetic process	6/24	499/2073	0.536448	0.634465	CYR61/DPF1/FOS/NR5A2/JUN/ARNTL	6
BP	GO:0099536	synaptic signaling	1/24	65/2073	0.53649	0.634465	CHRNA9	1
BP	GO:0030855	epithelial cell differentiation	1/24	66/2073	0.54203	0.637626	ARNTL	1
BP	GO:0080135	regulation of cellular response to stress	1/24	66/2073	0.54203	0.637626	ARNTL	1
BP	GO:0098662	inorganic cation transmembrane transport	1/24	66/2073	0.54203	0.637626	CHRNA9	1
BP	GO:0002684	positive regulation of immune system process	1/24	67/2073	0.547506	0.641804	FOS	1
BP	GO:0003006	developmental process involved in reproduction	1/24	67/2073	0.547506	0.641804	ARNTL	1
BP	GO:0055080	cation homeostasis	1/24	69/2073	0.558271	0.650991	CHRNA9	1
BP	GO:0060341	regulation of cellular localization	1/24	69/2073	0.558271	0.650991	MYBPC3	1
BP	GO:0098771	inorganic ion homeostasis	1/24	69/2073	0.558271	0.650991	CHRNA9	1
BP	GO:0000226	microtubule cytoskeleton organization	1/24	70/2073	0.563561	0.652596	TUBA8B	1
BP	GO:0016055	Wnt signaling pathway	1/24	70/2073	0.563561	0.652596	ARNTL	1
BP	GO:0033365	protein localization to organelle	1/24	70/2073	0.563561	0.652596	ARNTL	1
BP	GO:0198738	cell-cell signaling by wnt	1/24	70/2073	0.563561	0.652596	ARNTL	1
BP	GO:0045596	negative regulation of cell differentiation	1/24	72/2073	0.57396	0.662338	ARNTL	1
BP	GO:0098660	inorganic ion transmembrane transport	1/24	72/2073	0.57396	0.662338	CHRNA9	1
BP	GO:0045892	negative regulation of transcription, DNA-templated	2/24	164/2073	0.577835	0.664784	DPF1/ARNTL	2
BP	GO:0055082	cellular chemical homeostasis	1/24	73/2073	0.57907	0.664784	CHRNA9	1
BP	GO:1901137	carbohydrate derivative biosynthetic process	1/24	73/2073	0.57907	0.664784	MUSTN1	1
BP	GO:1902679	negative regulation of RNA biosynthetic process	2/24	165/2073	0.581273	0.664862	DPF1/ARNTL	2
BP	GO:1903507	negative regulation of nucleic acid-templated transcription	2/24	165/2073	0.581273	0.664862	DPF1/ARNTL	2
BP	GO:0032940	secretion by cell	1/24	74/2073	0.584121	0.664862	ARNTL	1
BP	GO:0040008	regulation of growth	1/24	74/2073	0.584121	0.664862	JUN	1
BP	GO:0048568	embryonic organ development	1/24	74/2073	0.584121	0.664862	CHRNA9	1
BP	GO:0006810	transport	5/24	434/2073	0.586036	0.665904	PLN/MYBPC3/CHRNA9/EXFABP/ARNTL	5
BP	GO:0030097	hemopoiesis	1/24	75/2073	0.589114	0.667129	FOS	1
BP	GO:0098655	cation transmembrane transport	1/24	75/2073	0.589114	0.667129	CHRNA9	1
BP	GO:0032880	regulation of protein localization	1/24	76/2073	0.59405	0.670442	ARNTL	1
BP	GO:0043086	negative regulation of catalytic activity	1/24	76/2073	0.59405	0.670442	PLN	1
BP	GO:0007186	G protein-coupled receptor signaling pathway	1/24	77/2073	0.598929	0.674806	CCL4	1
BP	GO:0048534	hematopoietic or lymphoid organ development	1/24	78/2073	0.603751	0.679093	FOS	1
BP	GO:0006886	intracellular protein transport	1/24	79/2073	0.608518	0.679869	ARNTL	1
BP	GO:0044283	small molecule biosynthetic process	1/24	79/2073	0.608518	0.679869	GLUL	1
BP	GO:0046903	secretion	1/24	79/2073	0.608518	0.679869	ARNTL	1
BP	GO:0140352	export from cell	1/24	79/2073	0.608518	0.679869	ARNTL	1
BP	GO:0051253	negative regulation of RNA metabolic process	2/24	174/2073	0.611365	0.681907	DPF1/ARNTL	2
BP	GO:0051234	establishment of localization	5/24	447/2073	0.615197	0.685036	PLN/MYBPC3/CHRNA9/EXFABP/ARNTL	5
BP	GO:0051649	establishment of localization in cell	2/24	178/2073	0.624242	0.693949	MYBPC3/ARNTL	2
BP	GO:0007017	microtubule-based process	1/24	83/2073	0.627042	0.695902	TUBA8B	1
BP	GO:0007267	cell-cell signaling	2/24	180/2073	0.630565	0.698569	CHRNA9/ARNTL	2
BP	GO:0050767	regulation of neurogenesis	1/24	84/2073	0.63154	0.698569	ARNTL	1
BP	GO:0051172	negative regulation of nitrogen compound metabolic process	3/24	275/2073	0.635815	0.702071	HSP90AB1/DPF1/ARNTL	3
BP	GO:0065003	protein-containing complex assembly	2/24	182/2073	0.636811	0.702071	FGA/FGB	2
BP	GO:0045934	negative regulation of nucleobase-containing compound metabolic process	2/24	186/2073	0.649072	0.714408	DPF1/ARNTL	2
BP	GO:0044248	cellular catabolic process	2/24	187/2073	0.65209	0.716546	HSP90AB1/ARNTL	2
BP	GO:0002520	immune system development	1/24	90/2073	0.657455	0.72007	FOS	1
BP	GO:0007423	sensory organ development	1/24	90/2073	0.657455	0.72007	CHRNA9	1
BP	GO:0051093	negative regulation of developmental process	1/24	92/2073	0.665699	0.727903	ARNTL	1
BP	GO:0044087	regulation of cellular component biogenesis	1/24	93/2073	0.669749	0.728795	CYR61	1
BP	GO:0044092	negative regulation of molecular function	1/24	93/2073	0.669749	0.728795	PLN	1
BP	GO:2000113	negative regulation of cellular macromolecule biosynthetic process	2/24	193/2073	0.669792	0.728795	DPF1/ARNTL	2
BP	GO:0051960	regulation of nervous system development	1/24	94/2073	0.673752	0.73191	ARNTL	1
BP	GO:0002682	regulation of immune system process	1/24	95/2073	0.677708	0.733361	FOS	1
BP	GO:0031324	negative regulation of cellular metabolic process	3/24	292/2073	0.678382	0.733361	HSP90AB1/DPF1/ARNTL	3
BP	GO:0010558	negative regulation of macromolecule biosynthetic process	2/24	196/2073	0.678386	0.733361	DPF1/ARNTL	2
BP	GO:0032269	negative regulation of cellular protein metabolic process	1/24	98/2073	0.689304	0.74066	HSP90AB1	1
BP	GO:0048598	embryonic morphogenesis	1/24	98/2073	0.689304	0.74066	CHRNA9	1
BP	GO:0031327	negative regulation of cellular biosynthetic process	2/24	200/2073	0.68958	0.74066	DPF1/ARNTL	2
BP	GO:0043933	protein-containing complex subunit organization	2/24	200/2073	0.68958	0.74066	FGA/FGB	2
BP	GO:0009890	negative regulation of biosynthetic process	2/24	201/2073	0.692332	0.74242	DPF1/ARNTL	2
BP	GO:0000003	reproduction	1/24	101/2073	0.700499	0.746379	ARNTL	1
BP	GO:0019637	organophosphate metabolic process	1/24	101/2073	0.700499	0.746379	SGMS1	1
BP	GO:0022414	reproductive process	1/24	101/2073	0.700499	0.746379	ARNTL	1
BP	GO:0060284	regulation of cell development	1/24	101/2073	0.700499	0.746379	ARNTL	1
BP	GO:0050877	nervous system process	1/24	102/2073	0.704144	0.747873	CHRNA9	1
BP	GO:0051248	negative regulation of protein metabolic process	1/24	102/2073	0.704144	0.747873	HSP90AB1	1
BP	GO:0030029	actin filament-based process	1/24	103/2073	0.707747	0.750504	MYBPC3	1
BP	GO:0019752	carboxylic acid metabolic process	1/24	105/2073	0.714826	0.756097	GLUL	1
BP	GO:0010605	negative regulation of macromolecule metabolic process	3/24	308/2073	0.715288	0.756097	HSP90AB1/DPF1/ARNTL	3
BP	GO:0009968	negative regulation of signal transduction	1/24	106/2073	0.718304	0.758083	ARNTL	1
BP	GO:0034220	ion transmembrane transport	1/24	107/2073	0.721741	0.758112	CHRNA9	1
BP	GO:0043436	oxoacid metabolic process	1/24	107/2073	0.721741	0.758112	GLUL	1
BP	GO:1901135	carbohydrate derivative metabolic process	1/24	107/2073	0.721741	0.758112	MUSTN1	1
BP	GO:0000278	mitotic cell cycle	1/24	108/2073	0.725138	0.759289	TUBA8B	1
BP	GO:0006082	organic acid metabolic process	1/24	108/2073	0.725138	0.759289	GLUL	1
BP	GO:0055114	oxidation-reduction process	1/24	112/2073	0.738332	0.771893	GLRX	1
BP	GO:0006325	chromatin organization	1/24	113/2073	0.741534	0.774027	DPF1	1
BP	GO:0033554	cellular response to stress	2/24	221/2073	0.743491	0.774857	FOS/ARNTL	2
BP	GO:0071702	organic substance transport	2/24	224/2073	0.750544	0.777951	EXFABP/ARNTL	2
BP	GO:0010648	negative regulation of cell communication	1/24	116/2073	0.750918	0.777951	ARNTL	1
BP	GO:0023057	negative regulation of signaling	1/24	116/2073	0.750918	0.777951	ARNTL	1
BP	GO:0009892	negative regulation of metabolic process	3/24	325/2073	0.751126	0.777951	HSP90AB1/DPF1/ARNTL	3
BP	GO:0051641	cellular localization	2/24	241/2073	0.78761	0.814474	MYBPC3/ARNTL	2
BP	GO:0044085	cellular component biogenesis	3/24	347/2073	0.792436	0.818196	CYR61/FGA/FGB	3
BP	GO:0048468	cell development	2/24	247/2073	0.799557	0.824273	EXFABP/ARNTL	2
BP	GO:0022402	cell cycle process	1/24	135/2073	0.80319	0.82674	HSP90AB1	1
BP	GO:0048585	negative regulation of response to stimulus	1/24	137/2073	0.808035	0.829169	ARNTL	1
BP	GO:0055085	transmembrane transport	1/24	137/2073	0.808035	0.829169	CHRNA9	1
BP	GO:0034613	cellular protein localization	1/24	148/2073	0.832709	0.853175	ARNTL	1
BP	GO:0070727	cellular macromolecule localization	1/24	149/2073	0.834794	0.853318	ARNTL	1
BP	GO:0033036	macromolecule localization	2/24	267/2073	0.835408	0.853318	EXFABP/ARNTL	2
BP	GO:0015031	protein transport	1/24	155/2073	0.846795	0.863627	ARNTL	1
BP	GO:0045184	establishment of protein localization	1/24	159/2073	0.854326	0.869978	ARNTL	1
BP	GO:0015833	peptide transport	1/24	160/2073	0.856153	0.870509	ARNTL	1
BP	GO:0042886	amide transport	1/24	161/2073	0.857957	0.871016	ARNTL	1
BP	GO:0051276	chromosome organization	1/24	183/2073	0.892587	0.904796	DPF1	1
BP	GO:0007010	cytoskeleton organization	1/24	187/2073	0.897944	0.908845	TUBA8B	1
BP	GO:0071705	nitrogen compound transport	1/24	189/2073	0.900526	0.909979	ARNTL	1
BP	GO:0044281	small molecule metabolic process	1/24	190/2073	0.901793	0.909979	GLUL	1
BP	GO:0022607	cellular component assembly	2/24	319/2073	0.90407	0.910899	FGA/FGB	2
BP	GO:0048699	generation of neurons	1/24	194/2073	0.906709	0.912179	ARNTL	1
BP	GO:0022008	neurogenesis	1/24	199/2073	0.912522	0.916645	ARNTL	1
BP	GO:0008104	protein localization	1/24	228/2073	0.939976	0.942803	ARNTL	1
BP	GO:0051128	regulation of cellular component organization	1/24	232/2073	0.943041	0.944457	JUN	1
BP	GO:0006996	organelle organization	2/24	460/2073	0.981456	0.981456	TUBA8B/DPF1	2
CC	GO:0005576	extracellular region	10/27	332/2142	0.00499764	0.3836	HSP90AB1/HBEGF/CYR61/SPP1/FGA/FGB/NTS/EXFABP/AvBD10/CCL4	10
CC	GO:0005667	transcription regulator complex	4/27	67/2142	0.00892094	0.3836	FOS/NR5A2/JUN/ARNTL	4
CC	GO:0005615	extracellular space	7/27	231/2142	0.0207777	0.59165	HBEGF/SPP1/FGA/FGB/EXFABP/AvBD10/CCL4	7
CC	GO:0043235	receptor complex	3/27	53/2142	0.0275186	0.59165	HSP90AB1/CHRNA9/FGFR2	3
CC	GO:0090575	RNA polymerase II transcription regulator complex	2/27	27/2142	0.0442575	0.754661	FOS/NR5A2	2
CC	GO:0031012	extracellular matrix	3/27	74/2142	0.0639371	0.754661	CYR61/FGA/FGB	3
CC	GO:0005887	integral component of plasma membrane	4/27	128/2142	0.0733968	0.754661	HBEGF/CHRNA9/SGMS1/FGFR2	4
CC	GO:0031226	intrinsic component of plasma membrane	4/27	134/2142	0.0839095	0.754661	HBEGF/CHRNA9/SGMS1/FGFR2	4
CC	GO:0062023	collagen-containing extracellular matrix	2/27	44/2142	0.104748	0.754661	FGA/FGB	2
CC	GO:0016528	sarcoplasm	1/27	10/2142	0.119373	0.754661	PLN	1
CC	GO:0044306	neuron projection terminus	1/27	11/2142	0.130525	0.754661	AMPH	1
CC	GO:0070603	SWI/SNF superfamily-type complex	1/27	11/2142	0.130525	0.754661	DPF1	1
CC	GO:1904949	ATPase complex	1/27	11/2142	0.130525	0.754661	DPF1	1
CC	GO:0008021	synaptic vesicle	1/27	15/2142	0.17379	0.754661	AMPH	1
CC	GO:0016605	PML body	1/27	15/2142	0.17379	0.754661	ARNTL	1
CC	GO:0030658	transport vesicle membrane	1/27	15/2142	0.17379	0.754661	AMPH	1
CC	GO:0098802	plasma membrane signaling receptor complex	1/27	15/2142	0.17379	0.754661	CHRNA9	1
CC	GO:0030176	integral component of endoplasmic reticulum membrane	1/27	16/2142	0.184278	0.754661	SGMS1	1
CC	GO:0042470	melanosome	1/27	16/2142	0.184278	0.754661	HSP90AB1	1
CC	GO:0048770	pigment granule	1/27	16/2142	0.184278	0.754661	HSP90AB1	1
CC	GO:0070382	exocytic vesicle	1/27	16/2142	0.184278	0.754661	AMPH	1
CC	GO:0031227	intrinsic component of endoplasmic reticulum membrane	1/27	17/2142	0.194637	0.760855	SGMS1	1
CC	GO:0036464	cytoplasmic ribonucleoprotein granule	1/27	19/2142	0.214978	0.801634	ARNTL	1
CC	GO:0035770	ribonucleoprotein granule	1/27	22/2142	0.244564	0.801634	ARNTL	1
CC	GO:0034702	ion channel complex	1/27	25/2142	0.273074	0.801634	CHRNA9	1
CC	GO:1902495	transmembrane transporter complex	1/27	28/2142	0.300547	0.801634	CHRNA9	1
CC	GO:1990351	transporter complex	1/27	28/2142	0.300547	0.801634	CHRNA9	1
CC	GO:0000790	nuclear chromatin	2/27	88/2142	0.305311	0.801634	DPF1/JUN	2
CC	GO:0030133	transport vesicle	1/27	31/2142	0.327019	0.801634	AMPH	1
CC	GO:0099080	supramolecular complex	3/27	168/2142	0.35638	0.801634	TUBA8B/MYBPC3/ARNTL	3
CC	GO:0031301	integral component of organelle membrane	1/27	36/2142	0.369008	0.801634	SGMS1	1
CC	GO:0098793	presynapse	1/27	36/2142	0.369008	0.801634	AMPH	1
CC	GO:0032993	protein-DNA complex	1/27	37/2142	0.377098	0.801634	FOS	1
CC	GO:0005789	endoplasmic reticulum membrane	2/27	104/2142	0.380354	0.801634	PLN/SGMS1	2
CC	GO:0042175	nuclear outer membrane-endoplasmic reticulum membrane network	2/27	105/2142	0.384959	0.801634	PLN/SGMS1	2
CC	GO:0031300	intrinsic component of organelle membrane	1/27	38/2142	0.385088	0.801634	SGMS1	1
CC	GO:0099503	secretory vesicle	1/27	39/2142	0.392979	0.801634	AMPH	1
CC	GO:0098588	bounding membrane of organelle	3/27	184/2142	0.413209	0.801634	PLN/SGMS1/AMPH	3
CC	GO:0030659	cytoplasmic vesicle membrane	1/27	42/2142	0.416071	0.801634	AMPH	1
CC	GO:0031410	cytoplasmic vesicle	3/27	186/2142	0.420244	0.801634	HSP90AB1/AMPH/FGFR2	3
CC	GO:0097708	intracellular vesicle	3/27	186/2142	0.420244	0.801634	HSP90AB1/AMPH/FGFR2	3
CC	GO:0000228	nuclear chromosome	2/27	113/2142	0.421309	0.801634	DPF1/JUN	2
CC	GO:0005874	microtubule	1/27	43/2142	0.423579	0.801634	TUBA8B	1
CC	GO:0012506	vesicle membrane	1/27	44/2142	0.430993	0.801634	AMPH	1
CC	GO:0045211	postsynaptic membrane	1/27	44/2142	0.430993	0.801634	CHRNA9	1
CC	GO:0097060	synaptic membrane	1/27	49/2142	0.46671	0.801634	CHRNA9	1
CC	GO:0005783	endoplasmic reticulum	2/27	125/2142	0.473904	0.801634	PLN/FOS	2
CC	GO:0031982	vesicle	3/27	203/2142	0.479002	0.801634	HSP90AB1/AMPH/FGFR2	3
CC	GO:0098797	plasma membrane protein complex	1/27	51/2142	0.480384	0.801634	CHRNA9	1
CC	GO:0000785	chromatin	2/27	127/2142	0.482416	0.801634	DPF1/JUN	2
CC	GO:0045202	synapse	2/27	130/2142	0.495037	0.801634	CHRNA9/AMPH	2
CC	GO:0005794	Golgi apparatus	2/27	131/2142	0.499204	0.801634	SGMS1/FGFR2	2
CC	GO:0099081	supramolecular polymer	2/27	132/2142	0.503352	0.801634	TUBA8B/MYBPC3	2
CC	GO:0099512	supramolecular fiber	2/27	132/2142	0.503352	0.801634	TUBA8B/MYBPC3	2
CC	GO:0016604	nuclear body	1/27	61/2142	0.54384	0.802101	ARNTL	1
CC	GO:0005739	mitochondrion	2/27	145/2142	0.555365	0.802101	GLUL/PLN	2
CC	GO:0009986	cell surface	1/27	63/2142	0.555603	0.802101	HBEGF	1
CC	GO:0012505	endomembrane system	5/27	391/2142	0.564637	0.802101	PLN/FOS/SGMS1/AMPH/FGFR2	5
CC	GO:0031966	mitochondrial membrane	1/27	65/2142	0.567074	0.802101	PLN	1
CC	GO:0016021	integral component of membrane	6/27	474/2142	0.571097	0.802101	HBEGF/PLN/TLCD1/CHRNA9/SGMS1/FGFR2	6
CC	GO:0000139	Golgi membrane	1/27	66/2142	0.572702	0.802101	SGMS1	1
CC	GO:0098794	postsynapse	1/27	67/2142	0.578259	0.802101	CHRNA9	1
CC	GO:0043005	neuron projection	2/27	154/2142	0.589221	0.804333	CHRNA9/AMPH	2
CC	GO:0005740	mitochondrial envelope	1/27	71/2142	0.5998	0.805982	PLN	1
CC	GO:0099513	polymeric cytoskeletal fiber	1/27	86/2142	0.67153	0.86099	TUBA8B	1
CC	GO:0031981	nuclear lumen	4/27	362/2142	0.693757	0.86099	DPF1/FOS/JUN/ARNTL	4
CC	GO:0030054	cell junction	2/27	193/2142	0.714873	0.86099	CHRNA9/AMPH	2
CC	GO:0005886	plasma membrane	5/27	469/2142	0.737138	0.86099	HBEGF/TLCD1/CHRNA9/SGMS1/FGFR2	5
CC	GO:0005694	chromosome	2/27	204/2142	0.744268	0.86099	DPF1/JUN	2
CC	GO:0098590	plasma membrane region	1/27	109/2142	0.758045	0.86099	CHRNA9	1
CC	GO:0071944	cell periphery	5/27	484/2142	0.764488	0.86099	HBEGF/TLCD1/CHRNA9/SGMS1/FGFR2	5
CC	GO:0120025	plasma membrane bounded cell projection	2/27	215/2142	0.771168	0.86099	CHRNA9/AMPH	2
CC	GO:0031967	organelle envelope	1/27	116/2142	0.779692	0.86099	PLN	1
CC	GO:0031975	envelope	1/27	116/2142	0.779692	0.86099	PLN	1
CC	GO:0031090	organelle membrane	3/27	315/2142	0.782328	0.86099	PLN/SGMS1/AMPH	3
CC	GO:0015630	microtubule cytoskeleton	1/27	118/2142	0.785527	0.86099	TUBA8B	1
CC	GO:0098796	membrane protein complex	1/27	118/2142	0.785527	0.86099	CHRNA9	1
CC	GO:0042995	cell projection	2/27	225/2142	0.79356	0.86099	CHRNA9/AMPH	2
CC	GO:0031974	membrane-enclosed lumen	4/27	423/2142	0.810932	0.86099	DPF1/FOS/JUN/ARNTL	4
CC	GO:0043233	organelle lumen	4/27	423/2142	0.810932	0.86099	DPF1/FOS/JUN/ARNTL	4
CC	GO:0070013	intracellular organelle lumen	4/27	423/2142	0.810932	0.86099	DPF1/FOS/JUN/ARNTL	4
CC	GO:0005856	cytoskeleton	2/27	247/2142	0.836427	0.875447	TUBA8B/AMPH	2
CC	GO:0098805	whole membrane	1/27	142/2142	0.844909	0.875447	AMPH	1
CC	GO:0005654	nucleoplasm	2/27	261/2142	0.85954	0.880005	FOS/ARNTL	2
CC	GO:1902494	catalytic complex	1/27	157/2142	0.873605	0.883882	DPF1	1
CC	GO:0005829	cytosol	2/27	321/2142	0.929346	0.929346	SAT1/FOS	2
MF	GO:0005102	signaling receptor binding	8/24	174/1915	0.000817223	0.118497	HBEGF/CYR61/SPP1/FGA/FGB/AvBD10/CCL4/ARNTL	8
MF	GO:0008201	heparin binding	3/24	23/1915	0.00260022	0.188516	HBEGF/CYR61/SPP1	3
MF	GO:0005539	glycosaminoglycan binding	3/24	30/1915	0.00562681	0.213934	HBEGF/CYR61/SPP1	3
MF	GO:0050840	extracellular matrix binding	2/24	10/1915	0.00637317	0.213934	CYR61/SPP1	2
MF	GO:1901681	sulfur compound binding	3/24	33/1915	0.00737705	0.213934	HBEGF/CYR61/SPP1	3
MF	GO:0030674	protein-macromolecule adaptor activity	2/24	13/1915	0.010796	0.258916	FGA/FGB	2
MF	GO:0048020	CCR chemokine receptor binding	2/24	14/1915	0.0124994	0.258916	AvBD10/CCL4	2
MF	GO:0042379	chemokine receptor binding	2/24	15/1915	0.0143126	0.259416	AvBD10/CCL4	2
MF	GO:0060090	molecular adaptor activity	2/24	18/1915	0.0203834	0.328399	FGA/FGB	2
MF	GO:0061629	RNA polymerase II-specific DNA-binding transcription factor binding	2/24	20/1915	0.0249299	0.361483	FOS/ARNTL	2
MF	GO:0019838	growth factor binding	2/24	26/1915	0.0407422	0.527669	CYR61/FGFR2	2
MF	GO:0060589	nucleoside-triphosphatase regulator activity	2/24	27/1915	0.0436692	0.527669	PLN/MYBPC3	2
MF	GO:0098772	molecular function regulator	10/24	483/1915	0.0565206	0.528704	HBEGF/PLN/MYBPC3/SPP1/DPF1/FOS/NR5A2/JUN/CCL4/ARNTL	10
MF	GO:0008134	transcription factor binding	3/24	73/1915	0.0605901	0.528704	FOS/JUN/ARNTL	3
MF	GO:0005125	cytokine activity	2/24	35/1915	0.0696813	0.528704	SPP1/CCL4	2
MF	GO:0043168	anion binding	8/24	366/1915	0.07034	0.528704	HSP90AB1/HBEGF/GLUL/TUBA8B/CYR61/SPP1/FGFR2/EXFABP	8
MF	GO:0001664	G protein-coupled receptor binding	2/24	37/1915	0.0768296	0.528704	AvBD10/CCL4	2
MF	GO:0005126	cytokine receptor binding	2/24	39/1915	0.0842049	0.528704	AvBD10/CCL4	2
MF	GO:0140297	DNA-binding transcription factor binding	2/24	39/1915	0.0842049	0.528704	FOS/ARNTL	2
MF	GO:0097367	carbohydrate derivative binding	7/24	318/1915	0.088424	0.528704	HSP90AB1/HBEGF/GLUL/TUBA8B/CYR61/SPP1/FGFR2	7
MF	GO:0001046	core promoter sequence-specific DNA binding	1/24	11/1915	0.129856	0.528704	FOS	1
MF	GO:0016247	channel regulator activity	1/24	11/1915	0.129856	0.528704	PLN	1
MF	GO:0016407	acetyltransferase activity	1/24	11/1915	0.129856	0.528704	SAT1	1
MF	GO:0016879	ligase activity, forming carbon-nitrogen bonds	1/24	11/1915	0.129856	0.528704	GLUL	1
MF	GO:0017022	myosin binding	1/24	11/1915	0.129856	0.528704	MYBPC3	1
MF	GO:0043425	bHLH transcription factor binding	1/24	11/1915	0.129856	0.528704	ARNTL	1
MF	GO:0070491	repressing transcription factor binding	1/24	11/1915	0.129856	0.528704	ARNTL	1
MF	GO:0048018	receptor ligand activity	3/24	102/1915	0.132177	0.528704	HBEGF/SPP1/CCL4	3
MF	GO:0030546	signaling receptor activator activity	3/24	103/1915	0.135047	0.528704	HBEGF/SPP1/CCL4	3
MF	GO:0030545	receptor regulator activity	3/24	104/1915	0.137939	0.528704	HBEGF/SPP1/CCL4	3
MF	GO:0009055	electron transfer activity	1/24	12/1915	0.140824	0.528704	GLRX	1
MF	GO:0001216	DNA-binding transcription activator activity	2/24	55/1915	0.149726	0.528704	FOS/ARNTL	2
MF	GO:0001228	DNA-binding transcription activator activity, RNA polymerase II-specific	2/24	55/1915	0.149726	0.528704	FOS/ARNTL	2
MF	GO:0016830	carbon-carbon lyase activity	1/24	13/1915	0.151659	0.528704	GLUL	1
MF	GO:0031731	CCR6 chemokine receptor binding	1/24	13/1915	0.151659	0.528704	AvBD10	1
MF	GO:0004879	nuclear receptor activity	1/24	14/1915	0.162364	0.528704	NR5A2	1
MF	GO:0005178	integrin binding	1/24	14/1915	0.162364	0.528704	CYR61	1
MF	GO:0033613	activating transcription factor binding	1/24	14/1915	0.162364	0.528704	FOS	1
MF	GO:0098531	ligand-activated transcription factor activity	1/24	14/1915	0.162364	0.528704	NR5A2	1
MF	GO:0005231	excitatory extracellular ligand-gated ion channel activity	1/24	15/1915	0.172939	0.528704	CHRNA9	1
MF	GO:0022848	acetylcholine-gated cation-selective channel activity	1/24	15/1915	0.172939	0.528704	CHRNA9	1
MF	GO:0070888	E-box binding	1/24	15/1915	0.172939	0.528704	ARNTL	1
MF	GO:0000976	transcription regulatory region sequence-specific DNA binding	4/24	178/1915	0.177807	0.528704	FOS/NR5A2/JUN/ARNTL	4
MF	GO:0001067	regulatory region nucleic acid binding	4/24	178/1915	0.177807	0.528704	FOS/NR5A2/JUN/ARNTL	4
MF	GO:0005262	calcium channel activity	1/24	16/1915	0.183386	0.528704	CHRNA9	1
MF	GO:0000978	RNA polymerase II cis-regulatory region sequence-specific DNA binding	3/24	120/1915	0.187017	0.528704	FOS/JUN/ARNTL	3
MF	GO:1990837	sequence-specific double-stranded DNA binding	4/24	182/1915	0.188085	0.528704	FOS/NR5A2/JUN/ARNTL	4
MF	GO:0000981	DNA-binding transcription factor activity, RNA polymerase II-specific	4/24	184/1915	0.193303	0.528704	FOS/NR5A2/JUN/ARNTL	4
MF	GO:0000987	cis-regulatory region sequence-specific DNA binding	3/24	122/1915	0.193476	0.528704	FOS/JUN/ARNTL	3
MF	GO:0016747	transferase activity, transferring acyl groups other than amino-acyl groups	1/24	18/1915	0.203902	0.528704	SAT1	1
MF	GO:0070851	growth factor receptor binding	1/24	18/1915	0.203902	0.528704	HBEGF	1
MF	GO:0031072	heat shock protein binding	1/24	19/1915	0.213974	0.528704	ARNTL	1
MF	GO:0051082	unfolded protein binding	1/24	19/1915	0.213974	0.528704	HSP90AB1	1
MF	GO:0140110	transcription regulator activity	5/24	259/1915	0.215974	0.528704	DPF1/FOS/NR5A2/JUN/ARNTL	5
MF	GO:0022824	transmitter-gated ion channel activity	1/24	21/1915	0.233753	0.528704	CHRNA9	1
MF	GO:0022835	transmitter-gated channel activity	1/24	21/1915	0.233753	0.528704	CHRNA9	1
MF	GO:0099529	neurotransmitter receptor activity involved in regulation of postsynaptic membrane potential	1/24	21/1915	0.233753	0.528704	CHRNA9	1
MF	GO:1904315	transmitter-gated ion channel activity involved in regulation of postsynaptic membrane potential	1/24	21/1915	0.233753	0.528704	CHRNA9	1
MF	GO:0003690	double-stranded DNA binding	4/24	199/1915	0.233938	0.528704	FOS/NR5A2/JUN/ARNTL	4
MF	GO:0005230	extracellular ligand-gated ion channel activity	1/24	22/1915	0.243462	0.528704	CHRNA9	1
MF	GO:0015085	calcium ion transmembrane transporter activity	1/24	22/1915	0.243462	0.528704	CHRNA9	1
MF	GO:0016746	transferase activity, transferring acyl groups	1/24	22/1915	0.243462	0.528704	SAT1	1
MF	GO:0031406	carboxylic acid binding	1/24	22/1915	0.243462	0.528704	EXFABP	1
MF	GO:0043565	sequence-specific DNA binding	4/24	203/1915	0.24517	0.528704	FOS/NR5A2/JUN/ARNTL	4
MF	GO:0004714	transmembrane receptor protein tyrosine kinase activity	1/24	23/1915	0.253054	0.528704	FGFR2	1
MF	GO:0042393	histone binding	1/24	23/1915	0.253054	0.528704	DPF1	1
MF	GO:0099094	ligand-gated cation channel activity	1/24	23/1915	0.253054	0.528704	CHRNA9	1
MF	GO:0008270	zinc ion binding	2/24	79/1915	0.260332	0.528704	DPF1/NR5A2	2
MF	GO:0003700	DNA-binding transcription factor activity	4/24	209/1915	0.262279	0.528704	FOS/NR5A2/JUN/ARNTL	4
MF	GO:0005200	structural constituent of cytoskeleton	1/24	24/1915	0.262529	0.528704	TUBA8B	1
MF	GO:0016874	ligase activity	1/24	24/1915	0.262529	0.528704	GLUL	1
MF	GO:0098960	postsynaptic neurotransmitter receptor activity	1/24	24/1915	0.262529	0.528704	CHRNA9	1
MF	GO:0030594	neurotransmitter receptor activity	1/24	25/1915	0.271889	0.532755	CHRNA9	1
MF	GO:0072509	divalent inorganic cation transmembrane transporter activity	1/24	25/1915	0.271889	0.532755	CHRNA9	1
MF	GO:0003682	chromatin binding	2/24	85/1915	0.288774	0.558296	FOS/NR5A2	2
MF	GO:0043177	organic acid binding	1/24	28/1915	0.29929	0.571013	EXFABP	1
MF	GO:0019199	transmembrane receptor protein kinase activity	1/24	29/1915	0.308202	0.574572	FGFR2	1
MF	GO:0000977	RNA polymerase II transcription regulatory region sequence-specific DNA binding	3/24	157/1915	0.313803	0.574572	FOS/JUN/ARNTL	3
MF	GO:0015276	ligand-gated ion channel activity	1/24	30/1915	0.317005	0.574572	CHRNA9	1
MF	GO:0022834	ligand-gated channel activity	1/24	30/1915	0.317005	0.574572	CHRNA9	1
MF	GO:0016301	kinase activity	2/24	100/1915	0.35939	0.635588	SGMS1/FGFR2	2
MF	GO:0008083	growth factor activity	1/24	35/1915	0.359436	0.635588	HBEGF	1
MF	GO:0050839	cell adhesion molecule binding	1/24	36/1915	0.367613	0.642216	CYR61	1
MF	GO:0004713	protein tyrosine kinase activity	1/24	38/1915	0.383669	0.662286	FGFR2	1
MF	GO:0004888	transmembrane signaling receptor activity	2/24	107/1915	0.391688	0.668174	CHRNA9/FGFR2	2
MF	GO:0008047	enzyme activator activity	1/24	42/1915	0.414616	0.672108	MYBPC3	1
MF	GO:0016829	lyase activity	1/24	42/1915	0.414616	0.672108	GLUL	1
MF	GO:0016772	transferase activity, transferring phosphorus-containing groups	2/24	115/1915	0.427813	0.672108	SGMS1/FGFR2	2
MF	GO:0046982	protein heterodimerization activity	1/24	44/1915	0.429526	0.672108	ARNTL	1
MF	GO:0003924	GTPase activity	1/24	45/1915	0.436844	0.672108	TUBA8B	1
MF	GO:0030234	enzyme regulator activity	2/24	118/1915	0.441108	0.672108	PLN/MYBPC3	2
MF	GO:0035639	purine ribonucleoside triphosphate binding	4/24	270/1915	0.444709	0.672108	HSP90AB1/GLUL/TUBA8B/FGFR2	4
MF	GO:0046914	transition metal ion binding	2/24	119/1915	0.445506	0.672108	DPF1/NR5A2	2
MF	GO:0005261	cation channel activity	1/24	48/1915	0.458261	0.672108	CHRNA9	1
MF	GO:0046873	metal ion transmembrane transporter activity	1/24	48/1915	0.458261	0.672108	CHRNA9	1
MF	GO:0004857	enzyme inhibitor activity	1/24	49/1915	0.465225	0.672108	PLN	1
MF	GO:0022836	gated channel activity	1/24	49/1915	0.465225	0.672108	CHRNA9	1
MF	GO:0038023	signaling receptor activity	2/24	125/1915	0.471528	0.672108	CHRNA9/FGFR2	2
MF	GO:0060089	molecular transducer activity	2/24	125/1915	0.471528	0.672108	CHRNA9/FGFR2	2
MF	GO:0032555	purine ribonucleotide binding	4/24	280/1915	0.474474	0.672108	HSP90AB1/GLUL/TUBA8B/FGFR2	4
MF	GO:0036094	small molecule binding	5/24	358/1915	0.475207	0.672108	HSP90AB1/GLUL/TUBA8B/FGFR2/EXFABP	5
MF	GO:0017076	purine nucleotide binding	4/24	281/1915	0.477428	0.672108	HSP90AB1/GLUL/TUBA8B/FGFR2	4
MF	GO:0032553	ribonucleotide binding	4/24	281/1915	0.477428	0.672108	HSP90AB1/GLUL/TUBA8B/FGFR2	4
MF	GO:0005524	ATP binding	3/24	213/1915	0.509539	0.683478	HSP90AB1/GLUL/FGFR2	3
MF	GO:0003712	transcription coregulator activity	1/24	56/1915	0.511625	0.683478	DPF1	1
MF	GO:0005216	ion channel activity	1/24	58/1915	0.524157	0.683478	CHRNA9	1
MF	GO:0005525	GTP binding	1/24	59/1915	0.530307	0.683478	TUBA8B	1
MF	GO:0032559	adenyl ribonucleotide binding	3/24	222/1915	0.538956	0.683478	HSP90AB1/GLUL/FGFR2	3
MF	GO:0030554	adenyl nucleotide binding	3/24	223/1915	0.54217	0.683478	HSP90AB1/GLUL/FGFR2	3
MF	GO:0001882	nucleoside binding	1/24	61/1915	0.542379	0.683478	TUBA8B	1
MF	GO:0001883	purine nucleoside binding	1/24	61/1915	0.542379	0.683478	TUBA8B	1
MF	GO:0032549	ribonucleoside binding	1/24	61/1915	0.542379	0.683478	TUBA8B	1
MF	GO:0032550	purine ribonucleoside binding	1/24	61/1915	0.542379	0.683478	TUBA8B	1
MF	GO:0000166	nucleotide binding	4/24	308/1915	0.555026	0.683478	HSP90AB1/GLUL/TUBA8B/FGFR2	4
MF	GO:1901265	nucleoside phosphate binding	4/24	308/1915	0.555026	0.683478	HSP90AB1/GLUL/TUBA8B/FGFR2	4
MF	GO:0046983	protein dimerization activity	2/24	146/1915	0.557083	0.683478	HSP90AB1/ARNTL	2
MF	GO:0015267	channel activity	1/24	65/1915	0.565637	0.683478	CHRNA9	1
MF	GO:0019001	guanyl nucleotide binding	1/24	65/1915	0.565637	0.683478	TUBA8B	1
MF	GO:0022803	passive transmembrane transporter activity	1/24	65/1915	0.565637	0.683478	CHRNA9	1
MF	GO:0032561	guanyl ribonucleotide binding	1/24	65/1915	0.565637	0.683478	TUBA8B	1
MF	GO:0003779	actin binding	1/24	68/1915	0.582332	0.697836	MYBPC3	1
MF	GO:0043169	cation binding	6/24	483/1915	0.588596	0.699561	GLUL/SAT1/DPF1/FGA/NR5A2/FGB	6
MF	GO:0022890	inorganic cation transmembrane transporter activity	1/24	72/1915	0.603638	0.711606	CHRNA9	1
MF	GO:0008289	lipid binding	1/24	74/1915	0.613897	0.717864	EXFABP	1
MF	GO:0004672	protein kinase activity	1/24	78/1915	0.633656	0.729207	FGFR2	1
MF	GO:0008324	cation transmembrane transporter activity	1/24	78/1915	0.633656	0.729207	CHRNA9	1
MF	GO:0016740	transferase activity	3/24	261/1915	0.65522	0.748086	SAT1/SGMS1/FGFR2	3
MF	GO:0016773	phosphotransferase activity, alcohol group as acceptor	1/24	88/1915	0.678905	0.769072	FGFR2	1
MF	GO:0015318	inorganic molecular entity transmembrane transporter activity	1/24	92/1915	0.69546	0.781719	CHRNA9	1
MF	GO:0003677	DNA binding	4/24	372/1915	0.714573	0.795584	FOS/NR5A2/JUN/ARNTL	4
MF	GO:0015075	ion transmembrane transporter activity	1/24	98/1915	0.718769	0.795584	CHRNA9	1
MF	GO:0016491	oxidoreductase activity	1/24	101/1915	0.729773	0.801644	GLRX	1
MF	GO:0005198	structural molecule activity	1/24	103/1915	0.736878	0.803363	TUBA8B	1
MF	GO:0046872	metal ion binding	5/24	479/1915	0.755425	0.817437	GLUL/DPF1/FGA/NR5A2/FGB	5
MF	GO:0022857	transmembrane transporter activity	1/24	113/1915	0.7698	0.826822	CHRNA9	1
MF	GO:0017111	nucleoside-triphosphatase activity	1/24	118/1915	0.784743	0.833232	TUBA8B	1
MF	GO:0016462	pyrophosphatase activity	1/24	120/1915	0.790456	0.833232	TUBA8B	1
MF	GO:0016817	hydrolase activity, acting on acid anhydrides	1/24	123/1915	0.798753	0.833232	TUBA8B	1
MF	GO:0016818	hydrolase activity, acting on acid anhydrides, in phosphorus-containing anhydrides	1/24	123/1915	0.798753	0.833232	TUBA8B	1
MF	GO:0008092	cytoskeletal protein binding	1/24	130/1915	0.816908	0.846083	MYBPC3	1
MF	GO:0005215	transporter activity	1/24	135/1915	0.828903	0.846415	CHRNA9	1
MF	GO:0044877	protein-containing complex binding	1/24	135/1915	0.828903	0.846415	CYR61	1
MF	GO:0042802	identical protein binding	1/24	148/1915	0.856669	0.868651	SAT1	1
MF	GO:0140096	catalytic activity, acting on a protein	1/24	242/1915	0.961742	0.968421	FGFR2	1
MF	GO:0016787	hydrolase activity	1/24	298/1915	0.983198	0.983198	TUBA8B	1

## Sheet: Upregulated genes GO term 
Supplementary Table S4. Information on upregulated DEGs for GO classification in SK vs AA (Figure 2B).
Category	ID	Description	GeneRatio	BgRatio	pvalue	p.adjust	geneID	Count
BP	GO:0043473	pigmentation	4/45	11/2073	5.73083e-05	0.0451016	TYRP1/SOX10/DCT/PMEL	4
BP	GO:0001755	neural crest cell migration	3/45	11/2073	0.00139732	0.172744	SOX10/SEMA3D/SEMA3E	3
BP	GO:0007272	ensheathment of neurons	3/45	12/2073	0.00183489	0.172744	SOX10/MPZ/PLP1	3
BP	GO:0008366	axon ensheathment	3/45	12/2073	0.00183489	0.172744	SOX10/MPZ/PLP1	3
BP	GO:0042552	myelination	3/45	12/2073	0.00183489	0.172744	SOX10/MPZ/PLP1	3
BP	GO:0046148	pigment biosynthetic process	3/45	12/2073	0.00183489	0.172744	TYRP1/TYR/DCT	3
BP	GO:0014032	neural crest cell development	3/45	13/2073	0.00234927	0.172744	SOX10/SEMA3D/SEMA3E	3
BP	GO:0014033	neural crest cell differentiation	3/45	13/2073	0.00234927	0.172744	SOX10/SEMA3D/SEMA3E	3
BP	GO:0018958	phenol-containing compound metabolic process	3/45	13/2073	0.00234927	0.172744	TYRP1/TYR/DCT	3
BP	GO:0042063	gliogenesis	4/45	28/2073	0.00271316	0.172744	SOX10/PLP1/APCDD1/WNT2B	4
BP	GO:0014031	mesenchymal cell development	3/45	14/2073	0.00294479	0.172744	SOX10/SEMA3D/SEMA3E	3
BP	GO:0042440	pigment metabolic process	3/45	14/2073	0.00294479	0.172744	TYRP1/TYR/DCT	3
BP	GO:0048864	stem cell development	3/45	14/2073	0.00294479	0.172744	SOX10/SEMA3D/SEMA3E	3
BP	GO:0051301	cell division	7/45	92/2073	0.00307296	0.172744	DCT/MASTL/NDC80/TOP2A/FGF4/SMC2/CDK1	7
BP	GO:1901617	organic hydroxy compound biosynthetic process	4/45	30/2073	0.0035181	0.178324	TYRP1/TYR/DCT/GCH1	4
BP	GO:0030516	regulation of axon extension	3/45	15/2073	0.00362538	0.178324	SEMA3D/OLFM1/SEMA3E	3
BP	GO:0007399	nervous system development	13/45	279/2073	0.00467875	0.216599	SOX10/DCT/TUBB3/MPZ/SEMA3D/PLP1/VCAN/SDK2/OLFM1/APCDD1/SEMA3E/WNT2B/GFRA4	13
BP	GO:0048675	axon extension	3/45	17/2073	0.00525588	0.229799	SEMA3D/OLFM1/SEMA3E	3
BP	GO:0007093	mitotic cell cycle checkpoint	3/45	18/2073	0.00621199	0.257307	NDC80/TOP2A/CDK1	3
BP	GO:0061387	regulation of extent of cell growth	3/45	19/2073	0.00726564	0.277607	SEMA3D/OLFM1/SEMA3E	3
BP	GO:0048762	mesenchymal cell differentiation	4/45	38/2073	0.00834894	0.277607	SOX10/SEMA3D/OLFM1/SEMA3E	4
BP	GO:0022008	neurogenesis	10/45	199/2073	0.00841155	0.277607	SOX10/DCT/TUBB3/SEMA3D/PLP1/SDK2/OLFM1/APCDD1/SEMA3E/WNT2B	10
BP	GO:1990138	neuron projection extension	3/45	20/2073	0.00841916	0.277607	SEMA3D/OLFM1/SEMA3E	3
BP	GO:0050767	regulation of neurogenesis	6/45	84/2073	0.00846579	0.277607	SOX10/DCT/SEMA3D/OLFM1/SEMA3E/WNT2B	6
BP	GO:0008361	regulation of cell size	3/45	21/2073	0.00967463	0.304557	SEMA3D/OLFM1/SEMA3E	3
BP	GO:0010001	glial cell differentiation	3/45	23/2073	0.0124984	0.365272	SOX10/PLP1/WNT2B	3
BP	GO:0045665	negative regulation of neuron differentiation	3/45	24/2073	0.0140695	0.365272	SEMA3D/SEMA3E/WNT2B	3
BP	GO:0050770	regulation of axonogenesis	3/45	24/2073	0.0140695	0.365272	SEMA3D/OLFM1/SEMA3E	3
BP	GO:0051960	regulation of nervous system development	6/45	94/2073	0.0144044	0.365272	SOX10/DCT/SEMA3D/OLFM1/SEMA3E/WNT2B	6
BP	GO:0032102	negative regulation of response to external stimulus	3/45	25/2073	0.0157484	0.365272	SEMA3D/SEMA3E/GCG	3
BP	GO:0016055	Wnt signaling pathway	5/45	70/2073	0.0162552	0.365272	SOX10/CPZ/APCDD1/WNT2B/DEPDC1B	5
BP	GO:0198738	cell-cell signaling by wnt	5/45	70/2073	0.0162552	0.365272	SOX10/CPZ/APCDD1/WNT2B/DEPDC1B	5
BP	GO:0030111	regulation of Wnt signaling pathway	4/45	46/2073	0.0162686	0.365272	SOX10/APCDD1/WNT2B/DEPDC1B	4
BP	GO:0060485	mesenchyme development	4/45	47/2073	0.0175041	0.365272	SOX10/SEMA3D/OLFM1/SEMA3E	4
BP	GO:0045930	negative regulation of mitotic cell cycle	3/45	26/2073	0.0175358	0.365272	NDC80/TOP2A/CDK1	3
BP	GO:0007405	neuroblast proliferation	2/45	10/2073	0.0185653	0.365272	SOX10/DCT	2
BP	GO:0010842	retina layer formation	2/45	10/2073	0.0185653	0.365272	SDK2/WNT2B	2
BP	GO:0014013	regulation of gliogenesis	2/45	10/2073	0.0185653	0.365272	SOX10/WNT2B	2
BP	GO:0048640	negative regulation of developmental growth	2/45	10/2073	0.0185653	0.365272	SEMA3D/SEMA3E	2
BP	GO:0048709	oligodendrocyte differentiation	2/45	10/2073	0.0185653	0.365272	SOX10/PLP1	2
BP	GO:0060284	regulation of cell development	6/45	101/2073	0.020002	0.374752	SOX10/DCT/SEMA3D/OLFM1/SEMA3E/WNT2B	6
BP	GO:0048699	generation of neurons	9/45	194/2073	0.0206085	0.374752	SOX10/DCT/TUBB3/SEMA3D/PLP1/SDK2/OLFM1/SEMA3E/WNT2B	9
BP	GO:0000075	cell cycle checkpoint	3/45	28/2073	0.0214387	0.374752	NDC80/TOP2A/CDK1	3
BP	GO:0060560	developmental growth involved in morphogenesis	3/45	28/2073	0.0214387	0.374752	SEMA3D/OLFM1/SEMA3E	3
BP	GO:0001754	eye photoreceptor cell differentiation	2/45	11/2073	0.0223804	0.374752	SDK2/WNT2B	2
BP	GO:0044774	mitotic DNA integrity checkpoint	2/45	11/2073	0.0223804	0.374752	TOP2A/CDK1	2
BP	GO:0051304	chromosome separation	2/45	11/2073	0.0223804	0.374752	NDC80/TOP2A	2
BP	GO:0006575	cellular modified amino acid metabolic process	3/45	29/2073	0.023555	0.386203	GCH1/ASS1/HPGDS	3
BP	GO:0010769	regulation of cell morphogenesis involved in differentiation	3/45	30/2073	0.0257813	0.393344	SEMA3D/OLFM1/SEMA3E	3
BP	GO:0050768	negative regulation of neurogenesis	3/45	30/2073	0.0257813	0.393344	SEMA3D/SEMA3E/WNT2B	3
BP	GO:0061564	axon development	5/45	79/2073	0.0261882	0.393344	TUBB3/SEMA3D/PLP1/OLFM1/SEMA3E	5
BP	GO:0043488	regulation of mRNA stability	2/45	12/2073	0.0264895	0.393344	SLC11A1/DAZL	2
BP	GO:0046530	photoreceptor cell differentiation	2/45	12/2073	0.0264895	0.393344	SDK2/WNT2B	2
BP	GO:0048588	developmental cell growth	3/45	31/2073	0.0281176	0.398385	SEMA3D/OLFM1/SEMA3E	3
BP	GO:0051961	negative regulation of nervous system development	3/45	31/2073	0.0281176	0.398385	SEMA3D/SEMA3E/WNT2B	3
BP	GO:0016050	vesicle organization	3/45	32/2073	0.0305637	0.398385	TYRP1/MX1/PMEL	3
BP	GO:0010977	negative regulation of neuron projection development	2/45	13/2073	0.0308786	0.398385	SEMA3D/SEMA3E	2
BP	GO:0030261	chromosome condensation	2/45	13/2073	0.0308786	0.398385	TOP2A/SMC2	2
BP	GO:0043487	regulation of RNA stability	2/45	13/2073	0.0308786	0.398385	SLC11A1/DAZL	2
BP	GO:0061013	regulation of mRNA catabolic process	2/45	13/2073	0.0308786	0.398385	SLC11A1/DAZL	2
BP	GO:2000177	regulation of neural precursor cell proliferation	2/45	13/2073	0.0308786	0.398385	SOX10/DCT	2
BP	GO:0030182	neuron differentiation	8/45	176/2073	0.032424	0.411576	SOX10/TUBB3/SEMA3D/PLP1/SDK2/OLFM1/SEMA3E/WNT2B	8
BP	GO:0048863	stem cell differentiation	3/45	33/2073	0.0331191	0.413726	SOX10/SEMA3D/SEMA3E	3
BP	GO:2001251	negative regulation of chromosome organization	2/45	14/2073	0.0355342	0.433254	NDC80/TOP2A	2
BP	GO:0010721	negative regulation of cell development	3/45	34/2073	0.0357834	0.433254	SEMA3D/SEMA3E/WNT2B	3
BP	GO:1905114	cell surface receptor signaling pathway involved in cell-cell signaling	5/45	87/2073	0.037759	0.448294	SOX10/CPZ/APCDD1/WNT2B/DEPDC1B	5
BP	GO:0033044	regulation of chromosome organization	3/45	35/2073	0.0385559	0.448294	GCG/NDC80/TOP2A	3
BP	GO:1901615	organic hydroxy compound metabolic process	4/45	60/2073	0.0390207	0.448294	TYRP1/TYR/DCT/GCH1	4
BP	GO:0031345	negative regulation of cell projection organization	2/45	15/2073	0.0404433	0.448294	SEMA3D/SEMA3E	2
BP	GO:0072089	stem cell proliferation	2/45	15/2073	0.0404433	0.448294	SOX10/DCT	2
BP	GO:1901991	negative regulation of mitotic cell cycle phase transition	2/45	15/2073	0.0404433	0.448294	NDC80/CDK1	2
BP	GO:0000086	G2/M transition of mitotic cell cycle	2/45	16/2073	0.0455931	0.484889	MASTL/CDK1	2
BP	GO:0050920	regulation of chemotaxis	2/45	16/2073	0.0455931	0.484889	SEMA3D/SEMA3E	2
BP	GO:0060042	retina morphogenesis in camera-type eye	2/45	16/2073	0.0455931	0.484889	SDK2/WNT2B	2
BP	GO:0016053	organic acid biosynthetic process	3/45	38/2073	0.0475143	0.485634	GCH1/ASS1/HPGDS	3
BP	GO:0046394	carboxylic acid biosynthetic process	3/45	38/2073	0.0475143	0.485634	GCH1/ASS1/HPGDS	3
BP	GO:0048638	regulation of developmental growth	3/45	38/2073	0.0475143	0.485634	SEMA3D/OLFM1/SEMA3E	3
BP	GO:0044772	mitotic cell cycle phase transition	3/45	39/2073	0.0507108	0.511659	MASTL/NDC80/CDK1	3
BP	GO:0051129	negative regulation of cellular component organization	4/45	67/2073	0.0549804	0.547716	SEMA3D/SEMA3E/NDC80/TOP2A	4
BP	GO:0010959	regulation of metal ion transport	2/45	18/2073	0.0565663	0.556471	KCNAB1/GCG	2
BP	GO:0032535	regulation of cellular component size	3/45	43/2073	0.0645151	0.626832	SEMA3D/OLFM1/SEMA3E	3
BP	GO:0048666	neuron development	6/45	135/2073	0.0681929	0.630399	SOX10/TUBB3/SEMA3D/PLP1/OLFM1/SEMA3E	6
BP	GO:0001667	ameboidal-type cell migration	3/45	44/2073	0.0682138	0.630399	SOX10/SEMA3D/SEMA3E	3
BP	GO:0061351	neural precursor cell proliferation	2/45	20/2073	0.0683606	0.630399	SOX10/DCT	2
BP	GO:0045664	regulation of neuron differentiation	4/45	73/2073	0.071111	0.630399	SEMA3D/OLFM1/SEMA3E/WNT2B	4
BP	GO:0007409	axonogenesis	4/45	74/2073	0.0740153	0.630399	TUBB3/SEMA3D/OLFM1/SEMA3E	4
BP	GO:0003407	neural retina development	2/45	21/2073	0.074538	0.630399	SDK2/WNT2B	2
BP	GO:0030308	negative regulation of cell growth	2/45	21/2073	0.074538	0.630399	SEMA3D/SEMA3E	2
BP	GO:0031570	DNA integrity checkpoint	2/45	21/2073	0.074538	0.630399	TOP2A/CDK1	2
BP	GO:1901988	negative regulation of cell cycle phase transition	2/45	21/2073	0.074538	0.630399	NDC80/CDK1	2
BP	GO:0001558	regulation of cell growth	3/45	46/2073	0.0758972	0.630399	SEMA3D/OLFM1/SEMA3E	3
BP	GO:0007411	axon guidance	3/45	46/2073	0.0758972	0.630399	TUBB3/SEMA3D/SEMA3E	3
BP	GO:0097485	neuron projection guidance	3/45	46/2073	0.0758972	0.630399	TUBB3/SEMA3D/SEMA3E	3
BP	GO:0051241	negative regulation of multicellular organismal process	5/45	106/2073	0.0764206	0.630399	SEMA3D/SLC11A1/SEMA3E/WNT2B/HPGDS	5
BP	GO:0048468	cell development	9/45	247/2073	0.0786498	0.630399	SOX10/DCT/TUBB3/SEMA3D/PLP1/OLFM1/SEMA3E/WNT2B/DAZL	9
BP	GO:0007346	regulation of mitotic cell cycle	3/45	47/2073	0.0798785	0.630399	NDC80/TOP2A/CDK1	3
BP	GO:0043269	regulation of ion transport	3/45	47/2073	0.0798785	0.630399	KCNAB1/KCNG2/GCG	3
BP	GO:0090066	regulation of anatomical structure size	3/45	47/2073	0.0798785	0.630399	SEMA3D/OLFM1/SEMA3E	3
BP	GO:0008543	fibroblast growth factor receptor signaling pathway	2/45	22/2073	0.0808884	0.630399	WNT2B/FGF4	2
BP	GO:1901990	regulation of mitotic cell cycle phase transition	2/45	22/2073	0.0808884	0.630399	NDC80/CDK1	2
BP	GO:0000278	mitotic cell cycle	5/45	108/2073	0.0814208	0.630399	TUBB3/MASTL/NDC80/TOP2A/CDK1	5
BP	GO:0030001	metal ion transport	4/45	77/2073	0.0830901	0.630399	SLC11A1/KCNAB1/KCNG2/GCG	4
BP	GO:0022604	regulation of cell morphogenesis	3/45	48/2073	0.0839506	0.630399	SEMA3D/OLFM1/SEMA3E	3
BP	GO:0048589	developmental growth	4/45	78/2073	0.0862339	0.630399	SOX10/SEMA3D/OLFM1/SEMA3E	4
BP	GO:0031330	negative regulation of cellular catabolic process	2/45	23/2073	0.0874018	0.630399	SLC11A1/DAZL	2
BP	GO:0044344	cellular response to fibroblast growth factor stimulus	2/45	23/2073	0.0874018	0.630399	WNT2B/FGF4	2
BP	GO:0044839	cell cycle G2/M phase transition	2/45	23/2073	0.0874018	0.630399	MASTL/CDK1	2
BP	GO:0071805	potassium ion transmembrane transport	2/45	23/2073	0.0874018	0.630399	KCNAB1/KCNG2	2
BP	GO:0044770	cell cycle phase transition	3/45	49/2073	0.0881116	0.630399	MASTL/NDC80/CDK1	3
BP	GO:0045786	negative regulation of cell cycle	3/45	49/2073	0.0881116	0.630399	NDC80/TOP2A/CDK1	3
BP	GO:0044283	small molecule biosynthetic process	4/45	79/2073	0.0894364	0.634112	GCH1/ASS1/GCG/HPGDS	4
BP	GO:0010948	negative regulation of cell cycle process	2/45	24/2073	0.0940684	0.643755	NDC80/CDK1	2
BP	GO:0045926	negative regulation of growth	2/45	24/2073	0.0940684	0.643755	SEMA3D/SEMA3E	2
BP	GO:0048593	camera-type eye morphogenesis	2/45	24/2073	0.0940684	0.643755	SDK2/WNT2B	2
BP	GO:0071774	response to fibroblast growth factor	2/45	24/2073	0.0940684	0.643755	WNT2B/FGF4	2
BP	GO:0006402	mRNA catabolic process	2/45	25/2073	0.100879	0.652237	SLC11A1/DAZL	2
BP	GO:0006813	potassium ion transport	2/45	25/2073	0.100879	0.652237	KCNAB1/KCNG2	2
BP	GO:0040013	negative regulation of locomotion	2/45	25/2073	0.100879	0.652237	SEMA3D/SEMA3E	2
BP	GO:0051271	negative regulation of cellular component movement	2/45	25/2073	0.100879	0.652237	SEMA3D/SEMA3E	2
BP	GO:0060041	retina development in camera-type eye	2/45	25/2073	0.100879	0.652237	SDK2/WNT2B	2
BP	GO:0010975	regulation of neuron projection development	3/45	52/2073	0.101109	0.652237	SEMA3D/OLFM1/SEMA3E	3
BP	GO:0048285	organelle fission	3/45	52/2073	0.101109	0.652237	MX1/NDC80/TOP2A	3
BP	GO:0048667	cell morphogenesis involved in neuron differentiation	4/45	84/2073	0.106305	0.68018	TUBB3/SEMA3D/OLFM1/SEMA3E	4
BP	GO:0034765	regulation of ion transmembrane transport	2/45	26/2073	0.107824	0.684335	KCNAB1/KCNG2	2
BP	GO:1903047	mitotic cell cycle process	4/45	85/2073	0.109846	0.691588	MASTL/NDC80/TOP2A/CDK1	4
BP	GO:0009895	negative regulation of catabolic process	2/45	27/2073	0.114895	0.706427	SLC11A1/DAZL	2
BP	GO:0030178	negative regulation of Wnt signaling pathway	2/45	27/2073	0.114895	0.706427	SOX10/APCDD1	2
BP	GO:1901605	alpha-amino acid metabolic process	2/45	27/2073	0.114895	0.706427	DCT/ASS1	2
BP	GO:0016049	cell growth	3/45	56/2073	0.119567	0.722409	SEMA3D/OLFM1/SEMA3E	3
BP	GO:0048812	neuron projection morphogenesis	4/45	88/2073	0.120787	0.722409	TUBB3/SEMA3D/OLFM1/SEMA3E	4
BP	GO:0031175	neuron projection development	5/45	122/2073	0.121206	0.722409	TUBB3/SEMA3D/PLP1/OLFM1/SEMA3E	5
BP	GO:0000819	sister chromatid segregation	2/45	28/2073	0.122084	0.722409	NDC80/TOP2A	2
BP	GO:0018105	peptidyl-serine phosphorylation	2/45	28/2073	0.122084	0.722409	MASTL/GCG	2
BP	GO:0120039	plasma membrane bounded cell projection morphogenesis	4/45	89/2073	0.124538	0.730758	TUBB3/SEMA3D/OLFM1/SEMA3E	4
BP	GO:0048858	cell projection morphogenesis	4/45	90/2073	0.128339	0.730758	TUBB3/SEMA3D/OLFM1/SEMA3E	4
BP	GO:0018209	peptidyl-serine modification	2/45	29/2073	0.129383	0.730758	MASTL/GCG	2
BP	GO:0032990	cell part morphogenesis	4/45	92/2073	0.136091	0.730758	TUBB3/SEMA3D/OLFM1/SEMA3E	4
BP	GO:0051239	regulation of multicellular organismal process	9/45	277/2073	0.136469	0.730758	SOX10/DCT/SEMA3D/SLC11A1/OLFM1/APCDD1/SEMA3E/WNT2B/HPGDS	9
BP	GO:0001819	positive regulation of cytokine production	2/45	30/2073	0.136783	0.730758	SLC11A1/WNT2B	2
BP	GO:0006401	RNA catabolic process	2/45	30/2073	0.136783	0.730758	SLC11A1/DAZL	2
BP	GO:0048592	eye morphogenesis	2/45	30/2073	0.136783	0.730758	SDK2/WNT2B	2
BP	GO:1903311	regulation of mRNA metabolic process	2/45	30/2073	0.136783	0.730758	SLC11A1/DAZL	2
BP	GO:1901987	regulation of cell cycle phase transition	2/45	31/2073	0.144277	0.730758	NDC80/CDK1	2
BP	GO:0000904	cell morphogenesis involved in differentiation	4/45	96/2073	0.152163	0.730758	TUBB3/SEMA3D/OLFM1/SEMA3E	4
BP	GO:2000026	regulation of multicellular organismal development	7/45	207/2073	0.155394	0.730758	SOX10/DCT/SEMA3D/OLFM1/APCDD1/SEMA3E/WNT2B	7
BP	GO:0007417	central nervous system development	4/45	98/2073	0.160469	0.730758	SOX10/DCT/PLP1/VCAN	4
BP	GO:0022603	regulation of anatomical structure morphogenesis	4/45	99/2073	0.164687	0.730758	SEMA3D/OLFM1/APCDD1/SEMA3E	4
BP	GO:0043603	cellular amide metabolic process	5/45	135/2073	0.165069	0.730758	CPZ/GCH1/ASS1/DAZL/HPGDS	5
BP	GO:0060828	regulation of canonical Wnt signaling pathway	2/45	34/2073	0.167252	0.730758	SOX10/WNT2B	2
BP	GO:0098742	cell-cell adhesion via plasma-membrane adhesion molecules	2/45	34/2073	0.167252	0.730758	MPZ/SDK2	2
BP	GO:0007166	cell surface receptor signaling pathway	9/45	291/2073	0.169766	0.730758	SOX10/CPZ/SEMA3D/APCDD1/SEMA3E/WNT2B/FGF4/DEPDC1B/GFRA4	9
BP	GO:0098662	inorganic cation transmembrane transport	3/45	66/2073	0.170526	0.730758	SLC11A1/KCNAB1/KCNG2	3
BP	GO:0048585	negative regulation of response to stimulus	5/45	137/2073	0.172344	0.730758	SOX10/SEMA3D/APCDD1/SEMA3E/GCG	5
BP	GO:0032879	regulation of localization	7/45	213/2073	0.172627	0.730758	SEMA3D/SLC11A1/KCNAB1/SEMA3E/KCNG2/GCG/NDC80	7
BP	GO:0006323	DNA packaging	2/45	35/2073	0.175052	0.730758	TOP2A/SMC2	2
BP	GO:0006520	cellular amino acid metabolic process	2/45	35/2073	0.175052	0.730758	DCT/ASS1	2
BP	GO:0022412	cellular process involved in reproduction in multicellular organism	2/45	35/2073	0.175052	0.730758	DAZL/HPGDS	2
BP	GO:0034762	regulation of transmembrane transport	2/45	35/2073	0.175052	0.730758	KCNAB1/KCNG2	2
BP	GO:0031344	regulation of cell projection organization	3/45	67/2073	0.175942	0.730758	SEMA3D/OLFM1/SEMA3E	3
BP	GO:0120035	regulation of plasma membrane bounded cell projection organization	3/45	67/2073	0.175942	0.730758	SEMA3D/OLFM1/SEMA3E	3
BP	GO:0006812	cation transport	4/45	102/2073	0.177583	0.730758	SLC11A1/KCNAB1/KCNG2/GCG	4
BP	GO:0030198	extracellular matrix organization	2/45	36/2073	0.182912	0.730758	COL3A1/COL1A2	2
BP	GO:0043062	extracellular structure organization	2/45	36/2073	0.182912	0.730758	COL3A1/COL1A2	2
BP	GO:0043065	positive regulation of apoptotic process	2/45	36/2073	0.182912	0.730758	OLFM1/TOP2A	2
BP	GO:0007267	cell-cell signaling	6/45	180/2073	0.190707	0.730758	SOX10/CPZ/APCDD1/WNT2B/GCG/DEPDC1B	6
BP	GO:0034655	nucleobase-containing compound catabolic process	2/45	37/2073	0.190825	0.730758	SLC11A1/DAZL	2
BP	GO:0043068	positive regulation of programmed cell death	2/45	37/2073	0.190825	0.730758	OLFM1/TOP2A	2
BP	GO:0098813	nuclear chromosome segregation	2/45	37/2073	0.190825	0.730758	NDC80/TOP2A	2
BP	GO:0019752	carboxylic acid metabolic process	4/45	105/2073	0.190825	0.730758	DCT/GCH1/ASS1/HPGDS	4
BP	GO:0030154	cell differentiation	13/45	468/2073	0.196733	0.730758	TYRP1/SOX10/DCT/TUBB3/SEMA3D/PLP1/SDK2/OLFM1/APCDD1/SEMA3E/WNT2B/DAZL/FGF4	13
BP	GO:0002367	cytokine production involved in immune response	1/45	10/2073	0.197442	0.730758	SLC11A1	1
BP	GO:0003170	heart valve development	1/45	10/2073	0.197442	0.730758	OLFM1	1
BP	GO:0006885	regulation of pH	1/45	10/2073	0.197442	0.730758	SLC11A1	1
BP	GO:0006898	receptor-mediated endocytosis	1/45	10/2073	0.197442	0.730758	MX1	1
BP	GO:0006900	vesicle budding from membrane	1/45	10/2073	0.197442	0.730758	MX1	1
BP	GO:0007131	reciprocal meiotic recombination	1/45	10/2073	0.197442	0.730758	TOP2A	1
BP	GO:0008652	cellular amino acid biosynthetic process	1/45	10/2073	0.197442	0.730758	ASS1	1
BP	GO:0010389	regulation of G2/M transition of mitotic cell cycle	1/45	10/2073	0.197442	0.730758	CDK1	1
BP	GO:0030641	regulation of cellular pH	1/45	10/2073	0.197442	0.730758	SLC11A1	1
BP	GO:0031572	G2 DNA damage checkpoint	1/45	10/2073	0.197442	0.730758	CDK1	1
BP	GO:0035825	homologous recombination	1/45	10/2073	0.197442	0.730758	TOP2A	1
BP	GO:0051453	regulation of intracellular pH	1/45	10/2073	0.197442	0.730758	SLC11A1	1
BP	GO:1901568	fatty acid derivative metabolic process	1/45	10/2073	0.197442	0.730758	HPGDS	1
BP	GO:1901607	alpha-amino acid biosynthetic process	1/45	10/2073	0.197442	0.730758	ASS1	1
BP	GO:0032101	regulation of response to external stimulus	3/45	71/2073	0.198083	0.730758	SEMA3D/SEMA3E/GCG	3
BP	GO:0006897	endocytosis	2/45	38/2073	0.198787	0.730758	MX1/LRP1	2
BP	GO:0010942	positive regulation of cell death	2/45	38/2073	0.198787	0.730758	OLFM1/TOP2A	2
BP	GO:0043436	oxoacid metabolic process	4/45	107/2073	0.199833	0.730758	DCT/GCH1/ASS1/HPGDS	4
BP	GO:0045596	negative regulation of cell differentiation	3/45	72/2073	0.203728	0.730758	SEMA3D/SEMA3E/WNT2B	3
BP	GO:0098660	inorganic ion transmembrane transport	3/45	72/2073	0.203728	0.730758	SLC11A1/KCNAB1/KCNG2	3
BP	GO:0006082	organic acid metabolic process	4/45	108/2073	0.204387	0.730758	DCT/GCH1/ASS1/HPGDS	4
BP	GO:0010639	negative regulation of organelle organization	2/45	39/2073	0.206791	0.730758	NDC80/TOP2A	2
BP	GO:0032989	cellular component morphogenesis	4/45	110/2073	0.213592	0.730758	TUBB3/SEMA3D/OLFM1/SEMA3E	4
BP	GO:0120036	plasma membrane bounded cell projection organization	5/45	148/2073	0.214529	0.730758	TUBB3/SEMA3D/PLP1/OLFM1/SEMA3E	5
BP	GO:0046700	heterocycle catabolic process	2/45	40/2073	0.214832	0.730758	SLC11A1/DAZL	2
BP	GO:0000041	transition metal ion transport	1/45	11/2073	0.214948	0.730758	SLC11A1	1
BP	GO:0007088	regulation of mitotic nuclear division	1/45	11/2073	0.214948	0.730758	NDC80	1
BP	GO:0007127	meiosis I	1/45	11/2073	0.214948	0.730758	TOP2A	1
BP	GO:0009124	nucleoside monophosphate biosynthetic process	1/45	11/2073	0.214948	0.730758	TK1	1
BP	GO:0010923	negative regulation of phosphatase activity	1/45	11/2073	0.214948	0.730758	MASTL	1
BP	GO:0022898	regulation of transmembrane transporter activity	1/45	11/2073	0.214948	0.730758	KCNAB1	1
BP	GO:0032609	interferon-gamma production	1/45	11/2073	0.214948	0.730758	SLC11A1	1
BP	GO:0032649	regulation of interferon-gamma production	1/45	11/2073	0.214948	0.730758	SLC11A1	1
BP	GO:0034968	histone lysine methylation	1/45	11/2073	0.214948	0.730758	GCG	1
BP	GO:0042398	cellular modified amino acid biosynthetic process	1/45	11/2073	0.214948	0.730758	GCH1	1
BP	GO:0045132	meiotic chromosome segregation	1/45	11/2073	0.214948	0.730758	TOP2A	1
BP	GO:0045913	positive regulation of carbohydrate metabolic process	1/45	11/2073	0.214948	0.730758	GCG	1
BP	GO:0050796	regulation of insulin secretion	1/45	11/2073	0.214948	0.730758	GCG	1
BP	GO:0051383	kinetochore organization	1/45	11/2073	0.214948	0.730758	NDC80	1
BP	GO:0055072	iron ion homeostasis	1/45	11/2073	0.214948	0.730758	SLC11A1	1
BP	GO:0099504	synaptic vesicle cycle	1/45	11/2073	0.214948	0.730758	MX1	1
BP	GO:1902750	negative regulation of cell cycle G2/M phase transition	1/45	11/2073	0.214948	0.730758	CDK1	1
BP	GO:1905269	positive regulation of chromatin organization	1/45	11/2073	0.214948	0.730758	GCG	1
BP	GO:0040008	regulation of growth	3/45	74/2073	0.215132	0.730758	SEMA3D/OLFM1/SEMA3E	3
BP	GO:0048869	cellular developmental process	13/45	477/2073	0.217426	0.730758	TYRP1/SOX10/DCT/TUBB3/SEMA3D/PLP1/SDK2/OLFM1/APCDD1/SEMA3E/WNT2B/DAZL/FGF4	13
BP	GO:0040007	growth	4/45	111/2073	0.21824	0.730758	SOX10/SEMA3D/OLFM1/SEMA3E	4
BP	GO:0098655	cation transmembrane transport	3/45	75/2073	0.220888	0.730758	SLC11A1/KCNAB1/KCNG2	3
BP	GO:0045595	regulation of cell differentiation	6/45	189/2073	0.22217	0.730758	SOX10/DCT/SEMA3D/OLFM1/SEMA3E/WNT2B	6
BP	GO:0030030	cell projection organization	5/45	150/2073	0.222555	0.730758	TUBB3/SEMA3D/PLP1/OLFM1/SEMA3E	5
BP	GO:0019439	aromatic compound catabolic process	2/45	41/2073	0.222905	0.730758	SLC11A1/DAZL	2
BP	GO:0044270	cellular nitrogen compound catabolic process	2/45	41/2073	0.222905	0.730758	SLC11A1/DAZL	2
BP	GO:0051656	establishment of organelle localization	2/45	41/2073	0.222905	0.730758	MX1/NDC80	2
BP	GO:1901361	organic cyclic compound catabolic process	2/45	41/2073	0.222905	0.730758	SLC11A1/DAZL	2
BP	GO:0055114	oxidation-reduction process	4/45	112/2073	0.222918	0.730758	TYRP1/TYR/DCT/KCNAB1	4
BP	GO:0044281	small molecule metabolic process	6/45	190/2073	0.225777	0.730758	DCT/GCH1/ASS1/GCG/TK1/HPGDS	6
BP	GO:0050769	positive regulation of neurogenesis	2/45	42/2073	0.231004	0.730758	SOX10/DCT	2
BP	GO:0051346	negative regulation of hydrolase activity	2/45	42/2073	0.231004	0.730758	MASTL/PI15	2
BP	GO:0002286	T cell activation involved in immune response	1/45	12/2073	0.23208	0.730758	SLC11A1	1
BP	GO:0002819	regulation of adaptive immune response	1/45	12/2073	0.23208	0.730758	SLC11A1	1
BP	GO:0002822	regulation of adaptive immune response based on somatic recombination of immune receptors built from immunoglobulin superfamily domains	1/45	12/2073	0.23208	0.730758	SLC11A1	1
BP	GO:0009116	nucleoside metabolic process	1/45	12/2073	0.23208	0.730758	TK1	1
BP	GO:0010906	regulation of glucose metabolic process	1/45	12/2073	0.23208	0.730758	GCG	1
BP	GO:0016571	histone methylation	1/45	12/2073	0.23208	0.730758	GCG	1
BP	GO:0031056	regulation of histone modification	1/45	12/2073	0.23208	0.730758	GCG	1
BP	GO:0032409	regulation of transporter activity	1/45	12/2073	0.23208	0.730758	KCNAB1	1
BP	GO:0046916	cellular transition metal ion homeostasis	1/45	12/2073	0.23208	0.730758	SLC11A1	1
BP	GO:0048469	cell maturation	1/45	12/2073	0.23208	0.730758	SOX10	1
BP	GO:0050000	chromosome localization	1/45	12/2073	0.23208	0.730758	NDC80	1
BP	GO:0051303	establishment of chromosome localization	1/45	12/2073	0.23208	0.730758	NDC80	1
BP	GO:0051983	regulation of chromosome segregation	1/45	12/2073	0.23208	0.730758	NDC80	1
BP	GO:0060317	cardiac epithelial to mesenchymal transition	1/45	12/2073	0.23208	0.730758	OLFM1	1
BP	GO:0070509	calcium ion import	1/45	12/2073	0.23208	0.730758	GCG	1
BP	GO:0008283	cell population proliferation	6/45	193/2073	0.236723	0.730758	SOX10/DCT/SLC11A1/IRF1/WNT2B/HPGDS	6
BP	GO:0048511	rhythmic process	2/45	43/2073	0.239126	0.730758	TOP2A/CDK1	2
BP	GO:0002011	morphogenesis of an epithelial sheet	1/45	13/2073	0.248847	0.730758	WNT2B	1
BP	GO:0018022	peptidyl-lysine methylation	1/45	13/2073	0.248847	0.730758	GCG	1
BP	GO:0035305	negative regulation of dephosphorylation	1/45	13/2073	0.248847	0.730758	MASTL	1
BP	GO:0043112	receptor metabolic process	1/45	13/2073	0.248847	0.730758	MX1	1
BP	GO:0043255	regulation of carbohydrate biosynthetic process	1/45	13/2073	0.248847	0.730758	GCG	1
BP	GO:0045727	positive regulation of translation	1/45	13/2073	0.248847	0.730758	DAZL	1
BP	GO:0050714	positive regulation of protein secretion	1/45	13/2073	0.248847	0.730758	GCG	1
BP	GO:0051924	regulation of calcium ion transport	1/45	13/2073	0.248847	0.730758	GCG	1
BP	GO:0061982	meiosis I cell cycle process	1/45	13/2073	0.248847	0.730758	TOP2A	1
BP	GO:0099003	vesicle-mediated transport in synapse	1/45	13/2073	0.248847	0.730758	MX1	1
BP	GO:1904062	regulation of cation transmembrane transport	1/45	13/2073	0.248847	0.730758	KCNAB1	1
BP	GO:0006260	DNA replication	2/45	45/2073	0.255416	0.730758	NFIX/TOP2A	2
BP	GO:0060070	canonical Wnt signaling pathway	2/45	45/2073	0.255416	0.730758	SOX10/WNT2B	2
BP	GO:0070838	divalent metal ion transport	2/45	45/2073	0.255416	0.730758	SLC11A1/GCG	2
BP	GO:0072511	divalent inorganic cation transport	2/45	45/2073	0.255416	0.730758	SLC11A1/GCG	2
BP	GO:0006935	chemotaxis	3/45	81/2073	0.256059	0.730758	TUBB3/SEMA3D/SEMA3E	3
BP	GO:0042330	taxis	3/45	81/2073	0.256059	0.730758	TUBB3/SEMA3D/SEMA3E	3
BP	GO:0006915	apoptotic process	5/45	160/2073	0.264037	0.730758	SOX10/IRF1/OLFM1/GCG/TOP2A	5
BP	GO:0007052	mitotic spindle organization	1/45	14/2073	0.265256	0.730758	NDC80	1
BP	GO:0007189	adenylate cyclase-activating G protein-coupled receptor signaling pathway	1/45	14/2073	0.265256	0.730758	GCG	1
BP	GO:0009123	nucleoside monophosphate metabolic process	1/45	14/2073	0.265256	0.730758	TK1	1
BP	GO:0010717	regulation of epithelial to mesenchymal transition	1/45	14/2073	0.265256	0.730758	OLFM1	1
BP	GO:0015698	inorganic anion transport	1/45	14/2073	0.265256	0.730758	SLC11A1	1
BP	GO:0016485	protein processing	1/45	14/2073	0.265256	0.730758	CPZ	1
BP	GO:0019751	polyol metabolic process	1/45	14/2073	0.265256	0.730758	GCH1	1
BP	GO:0043666	regulation of phosphoprotein phosphatase activity	1/45	14/2073	0.265256	0.730758	MASTL	1
BP	GO:0048565	digestive tract development	1/45	14/2073	0.265256	0.730758	SOX10	1
BP	GO:0061138	morphogenesis of a branching epithelium	1/45	14/2073	0.265256	0.730758	SOX10	1
BP	GO:0090276	regulation of peptide hormone secretion	1/45	14/2073	0.265256	0.730758	GCG	1
BP	GO:1901657	glycosyl compound metabolic process	1/45	14/2073	0.265256	0.730758	TK1	1
BP	GO:2000377	regulation of reactive oxygen species metabolic process	1/45	14/2073	0.265256	0.730758	GCH1	1
BP	GO:0042981	regulation of apoptotic process	4/45	121/2073	0.266164	0.730758	SOX10/OLFM1/GCG/TOP2A	4
BP	GO:0000280	nuclear division	2/45	47/2073	0.27174	0.730758	NDC80/TOP2A	2
BP	GO:0007059	chromosome segregation	2/45	47/2073	0.27174	0.730758	NDC80/TOP2A	2
BP	GO:0030335	positive regulation of cell migration	2/45	47/2073	0.27174	0.730758	SEMA3D/SEMA3E	2
BP	GO:0007169	transmembrane receptor protein tyrosine kinase signaling pathway	3/45	84/2073	0.273966	0.730758	WNT2B/FGF4/GFRA4	3
BP	GO:0043067	regulation of programmed cell death	4/45	124/2073	0.280959	0.730758	SOX10/OLFM1/GCG/TOP2A	4
BP	GO:0001763	morphogenesis of a branching structure	1/45	15/2073	0.281314	0.730758	SOX10	1
BP	GO:0002274	myeloid leukocyte activation	1/45	15/2073	0.281314	0.730758	SLC11A1	1
BP	GO:0006633	fatty acid biosynthetic process	1/45	15/2073	0.281314	0.730758	HPGDS	1
BP	GO:0009408	response to heat	1/45	15/2073	0.281314	0.730758	CDK1	1
BP	GO:0030004	cellular monovalent inorganic cation homeostasis	1/45	15/2073	0.281314	0.730758	SLC11A1	1
BP	GO:0034250	positive regulation of cellular amide metabolic process	1/45	15/2073	0.281314	0.730758	DAZL	1
BP	GO:0042752	regulation of circadian rhythm	1/45	15/2073	0.281314	0.730758	CDK1	1
BP	GO:0048477	oogenesis	1/45	15/2073	0.281314	0.730758	DAZL	1
BP	GO:0051650	establishment of vesicle localization	1/45	15/2073	0.281314	0.730758	MX1	1
BP	GO:0055076	transition metal ion homeostasis	1/45	15/2073	0.281314	0.730758	SLC11A1	1
BP	GO:0055123	digestive system development	1/45	15/2073	0.281314	0.730758	SOX10	1
BP	GO:0061025	membrane fusion	1/45	15/2073	0.281314	0.730758	MX1	1
BP	GO:0070374	positive regulation of ERK1 and ERK2 cascade	1/45	15/2073	0.281314	0.730758	GCG	1
BP	GO:2001252	positive regulation of chromosome organization	1/45	15/2073	0.281314	0.730758	GCG	1
BP	GO:0051240	positive regulation of multicellular organismal process	5/45	165/2073	0.285485	0.730758	SOX10/DCT/SLC11A1/OLFM1/WNT2B	5
BP	GO:0007276	gamete generation	2/45	49/2073	0.288066	0.730758	DAZL/HPGDS	2
BP	GO:0015672	monovalent inorganic cation transport	2/45	49/2073	0.288066	0.730758	KCNAB1/KCNG2	2
BP	GO:0045860	positive regulation of protein kinase activity	2/45	49/2073	0.288066	0.730758	SLC11A1/GCG	2
BP	GO:2000147	positive regulation of cell motility	2/45	49/2073	0.288066	0.730758	SEMA3D/SEMA3E	2
BP	GO:0012501	programmed cell death	5/45	166/2073	0.289821	0.730758	SOX10/IRF1/OLFM1/GCG/TOP2A	5
BP	GO:0000902	cell morphogenesis	4/45	126/2073	0.290903	0.730758	TUBB3/SEMA3D/OLFM1/SEMA3E	4
BP	GO:0031329	regulation of cellular catabolic process	2/45	50/2073	0.296221	0.730758	SLC11A1/DAZL	2
BP	GO:0050776	regulation of immune response	2/45	50/2073	0.296221	0.730758	SLC11A1/IRF1	2
BP	GO:0051962	positive regulation of nervous system development	2/45	50/2073	0.296221	0.730758	SOX10/DCT	2
BP	GO:0090596	sensory organ morphogenesis	2/45	50/2073	0.296221	0.730758	SDK2/WNT2B	2
BP	GO:0002793	positive regulation of peptide secretion	1/45	16/2073	0.297029	0.730758	GCG	1
BP	GO:0009064	glutamine family amino acid metabolic process	1/45	16/2073	0.297029	0.730758	ASS1	1
BP	GO:0030177	positive regulation of Wnt signaling pathway	1/45	16/2073	0.297029	0.730758	DEPDC1B	1
BP	GO:0033500	carbohydrate homeostasis	1/45	16/2073	0.297029	0.730758	GCG	1
BP	GO:0035051	cardiocyte differentiation	1/45	16/2073	0.297029	0.730758	SOX10	1
BP	GO:0042593	glucose homeostasis	1/45	16/2073	0.297029	0.730758	GCG	1
BP	GO:0043270	positive regulation of ion transport	1/45	16/2073	0.297029	0.730758	GCG	1
BP	GO:0045931	positive regulation of mitotic cell cycle	1/45	16/2073	0.297029	0.730758	NDC80	1
BP	GO:0051648	vesicle localization	1/45	16/2073	0.297029	0.730758	MX1	1
BP	GO:0051781	positive regulation of cell division	1/45	16/2073	0.297029	0.730758	FGF4	1
BP	GO:0051783	regulation of nuclear division	1/45	16/2073	0.297029	0.730758	NDC80	1
BP	GO:0055067	monovalent inorganic cation homeostasis	1/45	16/2073	0.297029	0.730758	SLC11A1	1
BP	GO:0050793	regulation of developmental process	7/45	252/2073	0.302321	0.730758	SOX10/DCT/SEMA3D/OLFM1/APCDD1/SEMA3E/WNT2B	7
BP	GO:0001817	regulation of cytokine production	2/45	51/2073	0.304365	0.730758	SLC11A1/WNT2B	2
BP	GO:0040017	positive regulation of locomotion	2/45	51/2073	0.304365	0.730758	SEMA3D/SEMA3E	2
BP	GO:0051640	organelle localization	2/45	51/2073	0.304365	0.730758	MX1/NDC80	2
BP	GO:0051049	regulation of transport	4/45	130/2073	0.310954	0.730758	SLC11A1/KCNAB1/KCNG2/GCG	4
BP	GO:0010675	regulation of cellular carbohydrate metabolic process	1/45	17/2073	0.312407	0.730758	GCG	1
BP	GO:0030010	establishment of cell polarity	1/45	17/2073	0.312407	0.730758	NDC80	1
BP	GO:0030073	insulin secretion	1/45	17/2073	0.312407	0.730758	GCG	1
BP	GO:0032496	response to lipopolysaccharide	1/45	17/2073	0.312407	0.730758	SLC11A1	1
BP	GO:0033138	positive regulation of peptidyl-serine phosphorylation	1/45	17/2073	0.312407	0.730758	GCG	1
BP	GO:0035304	regulation of protein dephosphorylation	1/45	17/2073	0.312407	0.730758	MASTL	1
BP	GO:0042098	T cell proliferation	1/45	17/2073	0.312407	0.730758	SLC11A1	1
BP	GO:0043393	regulation of protein binding	1/45	17/2073	0.312407	0.730758	GCG	1
BP	GO:0046887	positive regulation of hormone secretion	1/45	17/2073	0.312407	0.730758	GCG	1
BP	GO:0050829	defense response to Gram-negative bacterium	1/45	17/2073	0.312407	0.730758	SLC11A1	1
BP	GO:0098657	import into cell	1/45	17/2073	0.312407	0.730758	MX1	1
BP	GO:1902749	regulation of cell cycle G2/M phase transition	1/45	17/2073	0.312407	0.730758	CDK1	1
BP	GO:0051272	positive regulation of cellular component movement	2/45	52/2073	0.312495	0.730758	SEMA3D/SEMA3E	2
BP	GO:0048583	regulation of response to stimulus	9/45	341/2073	0.31537	0.730758	SOX10/SEMA3D/SLC11A1/IRF1/APCDD1/SEMA3E/WNT2B/GCG/DEPDC1B	9
BP	GO:0010941	regulation of cell death	4/45	131/2073	0.315994	0.730758	SOX10/OLFM1/GCG/TOP2A	4
BP	GO:0016477	cell migration	4/45	132/2073	0.321044	0.730758	SOX10/SEMA3D/APCDD1/SEMA3E	4
BP	GO:0051093	negative regulation of developmental process	3/45	92/2073	0.322321	0.730758	SEMA3D/SEMA3E/WNT2B	3
BP	GO:0007049	cell cycle	6/45	216/2073	0.325538	0.730758	TUBB3/MASTL/NDC80/TOP2A/SMC2/CDK1	6
BP	GO:0000077	DNA damage checkpoint	1/45	18/2073	0.327457	0.730758	CDK1	1
BP	GO:0002449	lymphocyte mediated immunity	1/45	18/2073	0.327457	0.730758	SLC11A1	1
BP	GO:0006479	protein methylation	1/45	18/2073	0.327457	0.730758	GCG	1
BP	GO:0007292	female gamete generation	1/45	18/2073	0.327457	0.730758	DAZL	1
BP	GO:0008213	protein alkylation	1/45	18/2073	0.327457	0.730758	GCG	1
BP	GO:0015849	organic acid transport	1/45	18/2073	0.327457	0.730758	SLC11A1	1
BP	GO:0031503	protein-containing complex localization	1/45	18/2073	0.327457	0.730758	MX1	1
BP	GO:0033135	regulation of peptidyl-serine phosphorylation	1/45	18/2073	0.327457	0.730758	GCG	1
BP	GO:0046942	carboxylic acid transport	1/45	18/2073	0.327457	0.730758	SLC11A1	1
BP	GO:0140013	meiotic nuclear division	1/45	18/2073	0.327457	0.730758	TOP2A	1
BP	GO:0044092	negative regulation of molecular function	3/45	93/2073	0.328397	0.730758	KCNAB1/MASTL/PI15	3
BP	GO:0010720	positive regulation of cell development	2/45	54/2073	0.328702	0.730758	SOX10/DCT	2
BP	GO:0043010	camera-type eye development	2/45	54/2073	0.328702	0.730758	SDK2/WNT2B	2
BP	GO:0022402	cell cycle process	4/45	135/2073	0.336238	0.73179	MASTL/NDC80/TOP2A/CDK1	4
BP	GO:0002009	morphogenesis of an epithelium	2/45	55/2073	0.336772	0.73179	SOX10/WNT2B	2
BP	GO:0090407	organophosphate biosynthetic process	2/45	55/2073	0.336772	0.73179	GCH1/TK1	2
BP	GO:0008219	cell death	5/45	177/2073	0.338289	0.73179	SOX10/IRF1/OLFM1/GCG/TOP2A	5
BP	GO:0006109	regulation of carbohydrate metabolic process	1/45	19/2073	0.342184	0.73179	GCG	1
BP	GO:0006909	phagocytosis	1/45	19/2073	0.342184	0.73179	SLC11A1	1
BP	GO:0007611	learning or memory	1/45	19/2073	0.342184	0.73179	KCNAB1	1
BP	GO:0009266	response to temperature stimulus	1/45	19/2073	0.342184	0.73179	CDK1	1
BP	GO:0019933	cAMP-mediated signaling	1/45	19/2073	0.342184	0.73179	GCG	1
BP	GO:0051099	positive regulation of binding	1/45	19/2073	0.342184	0.73179	GCG	1
BP	GO:0062013	positive regulation of small molecule metabolic process	1/45	19/2073	0.342184	0.73179	GCG	1
BP	GO:0071897	DNA biosynthetic process	1/45	19/2073	0.342184	0.73179	TK1	1
BP	GO:0090090	negative regulation of canonical Wnt signaling pathway	1/45	19/2073	0.342184	0.73179	SOX10	1
BP	GO:1902850	microtubule cytoskeleton organization involved in mitosis	1/45	19/2073	0.342184	0.73179	NDC80	1
BP	GO:0001816	cytokine production	2/45	57/2073	0.352833	0.73659	SLC11A1/WNT2B	2
BP	GO:0010608	posttranscriptional regulation of gene expression	2/45	57/2073	0.352833	0.73659	SLC11A1/DAZL	2
BP	GO:0019953	sexual reproduction	2/45	57/2073	0.352833	0.73659	DAZL/HPGDS	2
BP	GO:0044703	multi-organism reproductive process	2/45	57/2073	0.352833	0.73659	DAZL/HPGDS	2
BP	GO:0002237	response to molecule of bacterial origin	1/45	20/2073	0.356596	0.73659	SLC11A1	1
BP	GO:0006094	gluconeogenesis	1/45	20/2073	0.356596	0.73659	GCG	1
BP	GO:0006413	translational initiation	1/45	20/2073	0.356596	0.73659	DAZL	1
BP	GO:0019935	cyclic-nucleotide-mediated signaling	1/45	20/2073	0.356596	0.73659	GCG	1
BP	GO:0030072	peptide hormone secretion	1/45	20/2073	0.356596	0.73659	GCG	1
BP	GO:0046165	alcohol biosynthetic process	1/45	20/2073	0.356596	0.73659	GCH1	1
BP	GO:0050803	regulation of synapse structure or activity	1/45	20/2073	0.356596	0.73659	MX1	1
BP	GO:1903046	meiotic cell cycle process	1/45	20/2073	0.356596	0.73659	TOP2A	1
BP	GO:2000241	regulation of reproductive process	1/45	20/2073	0.356596	0.73659	HPGDS	1
BP	GO:0009887	animal organ morphogenesis	4/45	140/2073	0.361662	0.739983	SDK2/OLFM1/APCDD1/WNT2B	4
BP	GO:0048646	anatomical structure formation involved in morphogenesis	4/45	140/2073	0.361662	0.739983	SDK2/OLFM1/SEMA3E/WNT2B	4
BP	GO:0032504	multicellular organism reproduction	2/45	59/2073	0.368771	0.739983	DAZL/HPGDS	2
BP	GO:0048609	multicellular organismal reproductive process	2/45	59/2073	0.368771	0.739983	DAZL/HPGDS	2
BP	GO:0040011	locomotion	5/45	184/2073	0.369617	0.739983	SOX10/TUBB3/SEMA3D/APCDD1/SEMA3E	5
BP	GO:0001818	negative regulation of cytokine production	1/45	21/2073	0.370698	0.739983	SLC11A1	1
BP	GO:0002088	lens development in camera-type eye	1/45	21/2073	0.370698	0.739983	WNT2B	1
BP	GO:0002285	lymphocyte activation involved in immune response	1/45	21/2073	0.370698	0.739983	SLC11A1	1
BP	GO:0002460	adaptive immune response based on somatic recombination of immune receptors built from immunoglobulin superfamily domains	1/45	21/2073	0.370698	0.739983	SLC11A1	1
BP	GO:0010921	regulation of phosphatase activity	1/45	21/2073	0.370698	0.739983	MASTL	1
BP	GO:0019319	hexose biosynthetic process	1/45	21/2073	0.370698	0.739983	GCG	1
BP	GO:0030326	embryonic limb morphogenesis	1/45	21/2073	0.370698	0.739983	WNT2B	1
BP	GO:0072330	monocarboxylic acid biosynthetic process	1/45	21/2073	0.370698	0.739983	HPGDS	1
BP	GO:0010564	regulation of cell cycle process	2/45	60/2073	0.376687	0.739983	NDC80/CDK1	2
BP	GO:0051704	multi-organism process	2/45	60/2073	0.376687	0.739983	DAZL/HPGDS	2
BP	GO:0071103	DNA conformation change	2/45	60/2073	0.376687	0.739983	TOP2A/SMC2	2
BP	GO:0048870	cell motility	4/45	143/2073	0.376937	0.739983	SOX10/SEMA3D/APCDD1/SEMA3E	4
BP	GO:0000003	reproduction	3/45	101/2073	0.37695	0.739983	TOP2A/DAZL/HPGDS	3
BP	GO:0022414	reproductive process	3/45	101/2073	0.37695	0.739983	TOP2A/DAZL/HPGDS	3
BP	GO:0051674	localization of cell	4/45	144/2073	0.382027	0.739983	SOX10/SEMA3D/APCDD1/SEMA3E	4
BP	GO:0000070	mitotic sister chromatid segregation	1/45	22/2073	0.384499	0.739983	NDC80	1
BP	GO:0007188	adenylate cyclase-modulating G protein-coupled receptor signaling pathway	1/45	22/2073	0.384499	0.739983	GCG	1
BP	GO:0007416	synapse assembly	1/45	22/2073	0.384499	0.739983	SDK2	1
BP	GO:0032508	DNA duplex unwinding	1/45	22/2073	0.384499	0.739983	TOP2A	1
BP	GO:0035113	embryonic appendage morphogenesis	1/45	22/2073	0.384499	0.739983	WNT2B	1
BP	GO:0050890	cognition	1/45	22/2073	0.384499	0.739983	KCNAB1	1
BP	GO:0051604	protein maturation	1/45	22/2073	0.384499	0.739983	CPZ	1
BP	GO:0006310	DNA recombination	2/45	61/2073	0.384566	0.739983	TOP2A/CDK1	2
BP	GO:0051128	regulation of cellular component organization	6/45	232/2073	0.39041	0.749396	SEMA3D/OLFM1/SEMA3E/GCG/NDC80/TOP2A	6
BP	GO:0009894	regulation of catabolic process	2/45	62/2073	0.392405	0.751148	SLC11A1/DAZL	2
BP	GO:0007163	establishment or maintenance of cell polarity	1/45	23/2073	0.398003	0.751148	NDC80	1
BP	GO:0007187	G protein-coupled receptor signaling pathway, coupled to cyclic nucleotide second messenger	1/45	23/2073	0.398003	0.751148	GCG	1
BP	GO:0046364	monosaccharide biosynthetic process	1/45	23/2073	0.398003	0.751148	GCG	1
BP	GO:0051302	regulation of cell division	1/45	23/2073	0.398003	0.751148	FGF4	1
BP	GO:0071695	anatomical structure maturation	1/45	23/2073	0.398003	0.751148	SOX10	1
BP	GO:1903829	positive regulation of cellular protein localization	1/45	23/2073	0.398003	0.751148	NDC80	1
BP	GO:0033674	positive regulation of kinase activity	2/45	64/2073	0.407955	0.753184	SLC11A1/GCG	2
BP	GO:0002440	production of molecular mediator of immune response	1/45	24/2073	0.411218	0.753184	SLC11A1	1
BP	GO:0002443	leukocyte mediated immunity	1/45	24/2073	0.411218	0.753184	SLC11A1	1
BP	GO:0007051	spindle organization	1/45	24/2073	0.411218	0.753184	NDC80	1
BP	GO:0007156	homophilic cell adhesion via plasma membrane adhesion molecules	1/45	24/2073	0.411218	0.753184	SDK2	1
BP	GO:0021700	developmental maturation	1/45	24/2073	0.411218	0.753184	SOX10	1
BP	GO:0050708	regulation of protein secretion	1/45	24/2073	0.411218	0.753184	GCG	1
BP	GO:0070372	regulation of ERK1 and ERK2 cascade	1/45	24/2073	0.411218	0.753184	GCG	1
BP	GO:0072593	reactive oxygen species metabolic process	1/45	24/2073	0.411218	0.753184	GCH1	1
BP	GO:1902275	regulation of chromatin organization	1/45	24/2073	0.411218	0.753184	GCG	1
BP	GO:0034220	ion transmembrane transport	3/45	107/2073	0.413018	0.753184	SLC11A1/KCNAB1/KCNG2	3
BP	GO:0009653	anatomical structure morphogenesis	8/45	326/2073	0.413225	0.753184	SOX10/TUBB3/SEMA3D/SDK2/OLFM1/APCDD1/SEMA3E/WNT2B	8
BP	GO:0001654	eye development	2/45	65/2073	0.415663	0.753184	SDK2/WNT2B	2
BP	GO:0150063	visual system development	2/45	65/2073	0.415663	0.753184	SDK2/WNT2B	2
BP	GO:0051726	regulation of cell cycle	3/45	108/2073	0.418978	0.753184	NDC80/TOP2A/CDK1	3
BP	GO:0006811	ion transport	4/45	152/2073	0.422602	0.753184	SLC11A1/KCNAB1/KCNG2/GCG	4
BP	GO:0008285	negative regulation of cell population proliferation	2/45	66/2073	0.423323	0.753184	IRF1/HPGDS	2
BP	GO:0048880	sensory system development	2/45	66/2073	0.423323	0.753184	SDK2/WNT2B	2
BP	GO:0006631	fatty acid metabolic process	1/45	25/2073	0.424149	0.753184	HPGDS	1
BP	GO:0035108	limb morphogenesis	1/45	25/2073	0.424149	0.753184	WNT2B	1
BP	GO:0035303	regulation of dephosphorylation	1/45	25/2073	0.424149	0.753184	MASTL	1
BP	GO:0046883	regulation of hormone secretion	1/45	25/2073	0.424149	0.753184	GCG	1
BP	GO:0051222	positive regulation of protein transport	1/45	25/2073	0.424149	0.753184	GCG	1
BP	GO:0051260	protein homooligomerization	1/45	25/2073	0.424149	0.753184	KCNG2	1
BP	GO:0051321	meiotic cell cycle	1/45	25/2073	0.424149	0.753184	TOP2A	1
BP	GO:1904951	positive regulation of establishment of protein localization	1/45	25/2073	0.424149	0.753184	GCG	1
BP	GO:0043604	amide biosynthetic process	3/45	109/2073	0.424922	0.753184	GCH1/ASS1/DAZL	3
BP	GO:0045597	positive regulation of cell differentiation	3/45	110/2073	0.430847	0.758858	SOX10/DCT/OLFM1	3
BP	GO:0007507	heart development	2/45	67/2073	0.430935	0.758858	SOX10/OLFM1	2
BP	GO:0001837	epithelial to mesenchymal transition	1/45	26/2073	0.436802	0.758858	OLFM1	1
BP	GO:0006790	sulfur compound metabolic process	1/45	26/2073	0.436802	0.758858	HPGDS	1
BP	GO:0007623	circadian rhythm	1/45	26/2073	0.436802	0.758858	CDK1	1
BP	GO:0032392	DNA geometric change	1/45	26/2073	0.436802	0.758858	TOP2A	1
BP	GO:0035107	appendage morphogenesis	1/45	26/2073	0.436802	0.758858	WNT2B	1
BP	GO:0070371	ERK1 and ERK2 cascade	1/45	26/2073	0.436802	0.758858	GCG	1
BP	GO:0090068	positive regulation of cell cycle process	1/45	26/2073	0.436802	0.758858	NDC80	1
BP	GO:0051050	positive regulation of transport	2/45	68/2073	0.438496	0.760124	SLC11A1/GCG	2
BP	GO:0006518	peptide metabolic process	3/45	112/2073	0.442638	0.762553	CPZ/DAZL/HPGDS	3
BP	GO:0060341	regulation of cellular localization	2/45	69/2073	0.446006	0.762553	GCG/NDC80	2
BP	GO:0002791	regulation of peptide secretion	1/45	27/2073	0.449183	0.762553	GCG	1
BP	GO:0006006	glucose metabolic process	1/45	27/2073	0.449183	0.762553	GCG	1
BP	GO:0007281	germ cell development	1/45	27/2073	0.449183	0.762553	DAZL	1
BP	GO:0010466	negative regulation of peptidase activity	1/45	27/2073	0.449183	0.762553	PI15	1
BP	GO:0015711	organic anion transport	1/45	27/2073	0.449183	0.762553	SLC11A1	1
BP	GO:2000027	regulation of animal organ morphogenesis	1/45	27/2073	0.449183	0.762553	APCDD1	1
BP	GO:0006928	movement of cell or subcellular component	5/45	202/2073	0.450293	0.762553	SOX10/TUBB3/SEMA3D/APCDD1/SEMA3E	5
BP	GO:0007155	cell adhesion	4/45	158/2073	0.452707	0.762553	MPZ/VCAN/NEGR1/SDK2	4
BP	GO:0022610	biological adhesion	4/45	158/2073	0.452707	0.762553	MPZ/VCAN/NEGR1/SDK2	4
BP	GO:0000226	microtubule cytoskeleton organization	2/45	70/2073	0.453462	0.762553	TUBB3/NDC80	2
BP	GO:0033365	protein localization to organelle	2/45	70/2073	0.453462	0.762553	MX1/NDC80	2
BP	GO:0051347	positive regulation of transferase activity	2/45	70/2073	0.453462	0.762553	SLC11A1/GCG	2
BP	GO:0033043	regulation of organelle organization	3/45	115/2073	0.460163	0.767529	GCG/NDC80/TOP2A	3
BP	GO:0007283	spermatogenesis	1/45	28/2073	0.461297	0.767529	DAZL	1
BP	GO:0019318	hexose metabolic process	1/45	28/2073	0.461297	0.767529	GCG	1
BP	GO:0031667	response to nutrient levels	1/45	28/2073	0.461297	0.767529	GCG	1
BP	GO:0048871	multicellular organismal homeostasis	1/45	28/2073	0.461297	0.767529	SLC11A1	1
BP	GO:0000724	double-strand break repair via homologous recombination	1/45	29/2073	0.473151	0.771587	CDK1	1
BP	GO:0000725	recombinational repair	1/45	29/2073	0.473151	0.771587	CDK1	1
BP	GO:0002263	cell activation involved in immune response	1/45	29/2073	0.473151	0.771587	SLC11A1	1
BP	GO:0002366	leukocyte activation involved in immune response	1/45	29/2073	0.473151	0.771587	SLC11A1	1
BP	GO:0032147	activation of protein kinase activity	1/45	29/2073	0.473151	0.771587	SLC11A1	1
BP	GO:0032943	mononuclear cell proliferation	1/45	29/2073	0.473151	0.771587	SLC11A1	1
BP	GO:0044262	cellular carbohydrate metabolic process	1/45	29/2073	0.473151	0.771587	GCG	1
BP	GO:0046651	lymphocyte proliferation	1/45	29/2073	0.473151	0.771587	SLC11A1	1
BP	GO:0048232	male gamete generation	1/45	29/2073	0.473151	0.771587	DAZL	1
BP	GO:0030334	regulation of cell migration	2/45	73/2073	0.475502	0.771587	SEMA3D/SEMA3E	2
BP	GO:0048729	tissue morphogenesis	2/45	73/2073	0.475502	0.771587	SOX10/WNT2B	2
BP	GO:0055082	cellular chemical homeostasis	2/45	73/2073	0.475502	0.771587	SLC11A1/GCG	2
BP	GO:0042127	regulation of cell population proliferation	4/45	163/2073	0.477463	0.772264	SOX10/DCT/IRF1/HPGDS	4
BP	GO:0031328	positive regulation of cellular biosynthetic process	6/45	254/2073	0.479926	0.772264	SOX10/SLC11A1/GCH1/NFIX/GCG/DAZL	6
BP	GO:0051336	regulation of hydrolase activity	3/45	119/2073	0.483188	0.772264	MASTL/PI15/DEPDC1B	3
BP	GO:0005996	monosaccharide metabolic process	1/45	30/2073	0.48475	0.772264	GCG	1
BP	GO:0030900	forebrain development	1/45	30/2073	0.48475	0.772264	DCT	1
BP	GO:0043414	macromolecule methylation	1/45	30/2073	0.48475	0.772264	GCG	1
BP	GO:0051051	negative regulation of transport	1/45	30/2073	0.48475	0.772264	KCNAB1	1
BP	GO:0062012	regulation of small molecule metabolic process	1/45	30/2073	0.48475	0.772264	GCG	1
BP	GO:1901293	nucleoside phosphate biosynthetic process	1/45	30/2073	0.48475	0.772264	TK1	1
BP	GO:0009891	positive regulation of biosynthetic process	6/45	257/2073	0.491952	0.776104	SOX10/SLC11A1/GCH1/NFIX/GCG/DAZL	6
BP	GO:0072359	circulatory system development	3/45	121/2073	0.494541	0.776104	SOX10/OLFM1/SEMA3E	3
BP	GO:0009991	response to extracellular stimulus	1/45	31/2073	0.496099	0.776104	GCG	1
BP	GO:0051047	positive regulation of secretion	1/45	31/2073	0.496099	0.776104	GCG	1
BP	GO:0051259	protein complex oligomerization	1/45	31/2073	0.496099	0.776104	KCNG2	1
BP	GO:0072594	establishment of protein localization to organelle	1/45	31/2073	0.496099	0.776104	MX1	1
BP	GO:1903532	positive regulation of secretion by cell	1/45	31/2073	0.496099	0.776104	GCG	1
BP	GO:0032880	regulation of protein localization	2/45	76/2073	0.497022	0.776104	GCG/NDC80	2
BP	GO:0043086	negative regulation of catalytic activity	2/45	76/2073	0.497022	0.776104	MASTL/PI15	2
BP	GO:2000145	regulation of cell motility	2/45	76/2073	0.497022	0.776104	SEMA3D/SEMA3E	2
BP	GO:0002250	adaptive immune response	1/45	32/2073	0.507204	0.782685	SLC11A1	1
BP	GO:0007005	mitochondrion organization	1/45	32/2073	0.507204	0.782685	MX1	1
BP	GO:0043547	positive regulation of GTPase activity	1/45	32/2073	0.507204	0.782685	DEPDC1B	1
BP	GO:0046879	hormone secretion	1/45	32/2073	0.507204	0.782685	GCG	1
BP	GO:0070661	leukocyte proliferation	1/45	32/2073	0.507204	0.782685	SLC11A1	1
BP	GO:0140014	mitotic nuclear division	1/45	32/2073	0.507204	0.782685	NDC80	1
BP	GO:0098609	cell-cell adhesion	2/45	78/2073	0.511069	0.787107	MPZ/SDK2	2
BP	GO:0010605	negative regulation of macromolecule metabolic process	7/45	308/2073	0.512084	0.78713	SOX10/SLC11A1/NFIX/OLFM1/MASTL/DAZL/PI15	7
BP	GO:0009888	tissue development	5/45	217/2073	0.51591	0.788628	SOX10/SEMA3D/OLFM1/SEMA3E/WNT2B	5
BP	GO:0040012	regulation of locomotion	2/45	79/2073	0.518	0.788628	SEMA3D/SEMA3E	2
BP	GO:0009914	hormone transport	1/45	33/2073	0.518069	0.788628	GCG	1
BP	GO:0042060	wound healing	1/45	33/2073	0.518069	0.788628	SLC11A1	1
BP	GO:0045861	negative regulation of proteolysis	1/45	33/2073	0.518069	0.788628	PI15	1
BP	GO:0006974	cellular response to DNA damage stimulus	3/45	126/2073	0.522408	0.792547	MASTL/TOP2A/CDK1	3
BP	GO:0045859	regulation of protein kinase activity	2/45	80/2073	0.524869	0.792547	SLC11A1/GCG	2
BP	GO:0051270	regulation of cellular component movement	2/45	80/2073	0.524869	0.792547	SEMA3D/SEMA3E	2
BP	GO:0003007	heart morphogenesis	1/45	34/2073	0.5287	0.792547	OLFM1	1
BP	GO:0016051	carbohydrate biosynthetic process	1/45	34/2073	0.5287	0.792547	GCG	1
BP	GO:0019932	second-messenger-mediated signaling	1/45	34/2073	0.5287	0.792547	GCG	1
BP	GO:0051098	regulation of binding	1/45	34/2073	0.5287	0.792547	GCG	1
BP	GO:0090287	regulation of cellular response to growth factor stimulus	1/45	34/2073	0.5287	0.792547	WNT2B	1
BP	GO:0051253	negative regulation of RNA metabolic process	4/45	174/2073	0.530482	0.793707	SOX10/SLC11A1/NFIX/DAZL	4
BP	GO:0016071	mRNA metabolic process	2/45	81/2073	0.531674	0.79398	SLC11A1/DAZL	2
BP	GO:0016192	vesicle-mediated transport	3/45	130/2073	0.544131	0.806495	SLC11A1/MX1/LRP1	3
BP	GO:0043085	positive regulation of catalytic activity	3/45	130/2073	0.544131	0.806495	SLC11A1/GCG/DEPDC1B	3
BP	GO:0007017	microtubule-based process	2/45	83/2073	0.545093	0.806495	TUBB3/NDC80	2
BP	GO:0010628	positive regulation of gene expression	6/45	271/2073	0.546953	0.806495	SOX10/SLC11A1/NFIX/OLFM1/WNT2B/DAZL	6
BP	GO:0032259	methylation	1/45	36/2073	0.549278	0.806495	GCG	1
BP	GO:0045787	positive regulation of cell cycle	1/45	36/2073	0.549278	0.806495	NDC80	1
BP	GO:0060173	limb development	1/45	36/2073	0.549278	0.806495	WNT2B	1
BP	GO:0060627	regulation of vesicle-mediated transport	1/45	36/2073	0.549278	0.806495	SLC11A1	1
BP	GO:0007167	enzyme linked receptor protein signaling pathway	3/45	131/2073	0.549478	0.806495	WNT2B/FGF4/GFRA4	3
BP	GO:0048513	animal organ development	8/45	365/2073	0.550302	0.806495	SOX10/DCT/SEMA3D/SDK2/OLFM1/APCDD1/SEMA3E/WNT2B	8
BP	GO:0019725	cellular homeostasis	2/45	84/2073	0.551706	0.807049	SLC11A1/GCG	2
BP	GO:0071363	cellular response to growth factor stimulus	2/45	85/2073	0.558254	0.811738	WNT2B/FGF4	2
BP	GO:0048736	appendage development	1/45	37/2073	0.559235	0.811738	WNT2B	1
BP	GO:0051258	protein polymerization	1/45	37/2073	0.559235	0.811738	MX1	1
BP	GO:0006259	DNA metabolic process	3/45	133/2073	0.560068	0.811738	TOP2A/TK1/CDK1	3
BP	GO:0009967	positive regulation of signal transduction	3/45	133/2073	0.560068	0.811738	WNT2B/GCG/DEPDC1B	3
BP	GO:0051172	negative regulation of nitrogen compound metabolic process	6/45	275/2073	0.56225	0.813403	SOX10/SLC11A1/NFIX/MASTL/DAZL/PI15	6
BP	GO:0065009	regulation of molecular function	6/45	276/2073	0.566041	0.815537	SLC11A1/KCNAB1/MASTL/GCG/PI15/DEPDC1B	6
BP	GO:0006816	calcium ion transport	1/45	38/2073	0.568977	0.815537	GCG	1
BP	GO:0009306	protein secretion	1/45	38/2073	0.568977	0.815537	GCG	1
BP	GO:0035592	establishment of protein localization to extracellular region	1/45	38/2073	0.568977	0.815537	GCG	1
BP	GO:0009605	response to external stimulus	5/45	230/2073	0.570363	0.815537	TUBB3/SEMA3D/SLC11A1/SEMA3E/GCG	5
BP	GO:0070848	response to growth factor	2/45	87/2073	0.571153	0.815537	WNT2B/FGF4	2
BP	GO:0048584	positive regulation of response to stimulus	4/45	183/2073	0.572016	0.815537	SLC11A1/WNT2B/GCG/DEPDC1B	4
BP	GO:0051276	chromosome organization	4/45	183/2073	0.572016	0.815537	GCG/NDC80/TOP2A/SMC2	4
BP	GO:0009892	negative regulation of metabolic process	7/45	325/2073	0.573489	0.815925	SOX10/SLC11A1/NFIX/OLFM1/MASTL/DAZL/PI15	7
BP	GO:0043066	negative regulation of apoptotic process	2/45	88/2073	0.577504	0.815925	SOX10/GCG	2
BP	GO:0010629	negative regulation of gene expression	5/45	232/2073	0.578488	0.815925	SOX10/SLC11A1/NFIX/OLFM1/DAZL	5
BP	GO:0042742	defense response to bacterium	1/45	39/2073	0.578508	0.815925	SLC11A1	1
BP	GO:0050778	positive regulation of immune response	1/45	39/2073	0.578508	0.815925	SLC11A1	1
BP	GO:0071692	protein localization to extracellular region	1/45	39/2073	0.578508	0.815925	GCG	1
BP	GO:0055085	transmembrane transport	3/45	137/2073	0.580819	0.817719	SLC11A1/KCNAB1/KCNG2	3
BP	GO:0035239	tube morphogenesis	2/45	89/2073	0.583788	0.818805	SOX10/SEMA3E	2
BP	GO:0043069	negative regulation of programmed cell death	2/45	89/2073	0.583788	0.818805	SOX10/GCG	2
BP	GO:0045934	negative regulation of nucleobase-containing compound metabolic process	4/45	186/2073	0.585434	0.818805	SOX10/SLC11A1/NFIX/DAZL	4
BP	GO:0002790	peptide secretion	1/45	40/2073	0.587833	0.818805	GCG	1
BP	GO:0048732	gland development	1/45	40/2073	0.587833	0.818805	SOX10	1
BP	GO:0050808	synapse organization	1/45	40/2073	0.587833	0.818805	SDK2	1
BP	GO:0007423	sensory organ development	2/45	90/2073	0.590007	0.82038	SDK2/WNT2B	2
BP	GO:0050790	regulation of catalytic activity	5/45	236/2073	0.594514	0.82519	SLC11A1/MASTL/GCG/PI15/DEPDC1B	5
BP	GO:0006066	alcohol metabolic process	1/45	41/2073	0.596957	0.825668	GCH1	1
BP	GO:0043087	regulation of GTPase activity	1/45	41/2073	0.596957	0.825668	DEPDC1B	1
BP	GO:0006820	anion transport	1/45	42/2073	0.605882	0.835078	SLC11A1	1
BP	GO:0043410	positive regulation of MAPK cascade	1/45	42/2073	0.605882	0.835078	GCG	1
BP	GO:0006470	protein dephosphorylation	1/45	43/2073	0.614615	0.844157	MASTL	1
BP	GO:1903827	regulation of cellular protein localization	1/45	43/2073	0.614615	0.844157	NDC80	1
BP	GO:0051094	positive regulation of developmental process	3/45	144/2073	0.6157	0.844174	SOX10/DCT/OLFM1	3
BP	GO:0002682	regulation of immune system process	2/45	95/2073	0.6201	0.84689	SLC11A1/IRF1	2
BP	GO:0044265	cellular macromolecule catabolic process	2/45	95/2073	0.6201	0.84689	SLC11A1/DAZL	2
BP	GO:0051223	regulation of protein transport	1/45	44/2073	0.623158	0.84689	GCG	1
BP	GO:0052547	regulation of peptidase activity	1/45	44/2073	0.623158	0.84689	PI15	1
BP	GO:0072503	cellular divalent inorganic cation homeostasis	1/45	44/2073	0.623158	0.84689	SLC11A1	1
BP	GO:0031324	negative regulation of cellular metabolic process	6/45	292/2073	0.62466	0.84689	SOX10/SLC11A1/NFIX/MASTL/DAZL/PI15	6
BP	GO:0060548	negative regulation of cell death	2/45	96/2073	0.625918	0.84689	SOX10/GCG	2
BP	GO:0032270	positive regulation of cellular protein metabolic process	3/45	147/2073	0.63007	0.84689	SLC11A1/GCG/DAZL	3
BP	GO:0009611	response to wounding	1/45	45/2073	0.631515	0.84689	SLC11A1	1
BP	GO:0018205	peptidyl-lysine modification	1/45	45/2073	0.631515	0.84689	GCG	1
BP	GO:0042110	T cell activation	1/45	45/2073	0.631515	0.84689	SLC11A1	1
BP	GO:0072507	divalent inorganic cation homeostasis	1/45	45/2073	0.631515	0.84689	SLC11A1	1
BP	GO:0001934	positive regulation of protein phosphorylation	2/45	97/2073	0.63167	0.84689	SLC11A1/GCG	2
BP	GO:0008284	positive regulation of cell population proliferation	2/45	98/2073	0.637355	0.850401	SOX10/DCT	2
BP	GO:0032269	negative regulation of cellular protein metabolic process	2/45	98/2073	0.637355	0.850401	MASTL/PI15	2
BP	GO:0006417	regulation of translation	1/45	46/2073	0.639692	0.850401	DAZL	1
BP	GO:0007610	behavior	1/45	46/2073	0.639692	0.850401	KCNAB1	1
BP	GO:0070201	regulation of establishment of protein localization	1/45	46/2073	0.639692	0.850401	GCG	1
BP	GO:0043549	regulation of kinase activity	2/45	99/2073	0.642974	0.850651	SLC11A1/GCG	2
BP	GO:0008610	lipid biosynthetic process	1/45	47/2073	0.647691	0.850651	HPGDS	1
BP	GO:0010563	negative regulation of phosphorus metabolic process	1/45	47/2073	0.647691	0.850651	MASTL	1
BP	GO:0022411	cellular component disassembly	1/45	47/2073	0.647691	0.850651	TOP2A	1
BP	GO:0031400	negative regulation of protein modification process	1/45	47/2073	0.647691	0.850651	MASTL	1
BP	GO:0034329	cell junction assembly	1/45	47/2073	0.647691	0.850651	SDK2	1
BP	GO:0045936	negative regulation of phosphate metabolic process	1/45	47/2073	0.647691	0.850651	MASTL	1
BP	GO:0048878	chemical homeostasis	2/45	100/2073	0.648527	0.850651	SLC11A1/GCG	2
BP	GO:0010647	positive regulation of cell communication	3/45	152/2073	0.653229	0.854124	WNT2B/GCG/DEPDC1B	3
BP	GO:0019637	organophosphate metabolic process	2/45	101/2073	0.654013	0.854124	GCH1/TK1	2
BP	GO:0045087	innate immune response	1/45	48/2073	0.655516	0.854124	SLC11A1	1
BP	GO:0090087	regulation of peptide transport	1/45	48/2073	0.655516	0.854124	GCG	1
BP	GO:0006468	protein phosphorylation	4/45	203/2073	0.656971	0.854606	SLC11A1/MASTL/GCG/CDK1	4
BP	GO:0051248	negative regulation of protein metabolic process	2/45	102/2073	0.659433	0.8556	MASTL/PI15	2
BP	GO:0023056	positive regulation of signaling	3/45	154/2073	0.662212	0.8556	WNT2B/GCG/DEPDC1B	3
BP	GO:0051247	positive regulation of protein metabolic process	3/45	154/2073	0.662212	0.8556	SLC11A1/GCG/DAZL	3
BP	GO:0006302	double-strand break repair	1/45	49/2073	0.663171	0.8556	CDK1	1
BP	GO:0010817	regulation of hormone levels	1/45	49/2073	0.663171	0.8556	GCG	1
BP	GO:0044093	positive regulation of molecular function	3/45	156/2073	0.671034	0.864327	SLC11A1/GCG/DEPDC1B	3
BP	GO:0000122	negative regulation of transcription by RNA polymerase II	2/45	105/2073	0.675301	0.868402	SOX10/NFIX	2
BP	GO:0034248	regulation of cellular amide metabolic process	1/45	51/2073	0.677986	0.869354	DAZL	1
BP	GO:0009966	regulation of signal transduction	5/45	259/2073	0.680204	0.869354	SOX10/APCDD1/WNT2B/GCG/DEPDC1B	5
BP	GO:0016310	phosphorylation	5/45	259/2073	0.680204	0.869354	SLC11A1/MASTL/GCG/TK1/CDK1	5
BP	GO:0009968	negative regulation of signal transduction	2/45	106/2073	0.68046	0.869354	SOX10/APCDD1	2
BP	GO:0010638	positive regulation of organelle organization	1/45	52/2073	0.685152	0.872516	GCG	1
BP	GO:1903530	regulation of secretion by cell	1/45	52/2073	0.685152	0.872516	GCG	1
BP	GO:0001525	angiogenesis	1/45	53/2073	0.692163	0.8786	SEMA3E	1
BP	GO:0034097	response to cytokine	1/45	53/2073	0.692163	0.8786	SLC11A1	1
BP	GO:0051338	regulation of transferase activity	2/45	109/2073	0.69555	0.881477	SLC11A1/GCG	2
BP	GO:0002252	immune effector process	1/45	54/2073	0.699021	0.881617	SLC11A1	1
BP	GO:0023061	signal release	1/45	54/2073	0.699021	0.881617	GCG	1
BP	GO:0051046	regulation of secretion	1/45	54/2073	0.699021	0.881617	GCG	1
BP	GO:0009617	response to bacterium	1/45	55/2073	0.705729	0.886983	SLC11A1	1
BP	GO:0061024	membrane organization	1/45	55/2073	0.705729	0.886983	MX1	1
BP	GO:0032268	regulation of cellular protein metabolic process	5/45	267/2073	0.707198	0.886983	SLC11A1/MASTL/GCG/DAZL/PI15	5
BP	GO:0006955	immune response	2/45	112/2073	0.710065	0.886983	SLC11A1/IRF1	2
BP	GO:0035295	tube development	2/45	112/2073	0.710065	0.886983	SOX10/SEMA3E	2
BP	GO:0006875	cellular metal ion homeostasis	1/45	56/2073	0.712291	0.886983	SLC11A1	1
BP	GO:0032787	monocarboxylic acid metabolic process	1/45	56/2073	0.712291	0.886983	HPGDS	1
BP	GO:0048562	embryonic organ morphogenesis	1/45	56/2073	0.712291	0.886983	WNT2B	1
BP	GO:0009057	macromolecule catabolic process	2/45	113/2073	0.714778	0.887272	SLC11A1/DAZL	2
BP	GO:0042327	positive regulation of phosphorylation	2/45	113/2073	0.714778	0.887272	SLC11A1/GCG	2
BP	GO:0006954	inflammatory response	1/45	57/2073	0.71871	0.887951	SLC11A1	1
BP	GO:0016570	histone modification	1/45	57/2073	0.71871	0.887951	GCG	1
BP	GO:0043408	regulation of MAPK cascade	1/45	57/2073	0.71871	0.887951	GCG	1
BP	GO:0009893	positive regulation of metabolic process	8/45	420/2073	0.71985	0.887965	SOX10/SLC11A1/GCH1/NFIX/OLFM1/WNT2B/GCG/DAZL	8
BP	GO:0060429	epithelium development	2/45	115/2073	0.724018	0.890711	SOX10/WNT2B	2
BP	GO:0010648	negative regulation of cell communication	2/45	116/2073	0.728545	0.890711	SOX10/APCDD1	2
BP	GO:0023057	negative regulation of signaling	2/45	116/2073	0.728545	0.890711	SOX10/APCDD1	2
BP	GO:0005975	carbohydrate metabolic process	1/45	59/2073	0.73113	0.890711	GCG	1
BP	GO:0006753	nucleoside phosphate metabolic process	1/45	59/2073	0.73113	0.890711	TK1	1
BP	GO:0007420	brain development	1/45	59/2073	0.73113	0.890711	DCT	1
BP	GO:0016311	dephosphorylation	1/45	59/2073	0.73113	0.890711	MASTL	1
BP	GO:0016569	covalent chromatin modification	1/45	59/2073	0.73113	0.890711	GCG	1
BP	GO:0031401	positive regulation of protein modification process	2/45	117/2073	0.733011	0.891623	SLC11A1/GCG	2
BP	GO:0030162	regulation of proteolysis	1/45	60/2073	0.737138	0.895259	PI15	1
BP	GO:0055065	metal ion homeostasis	1/45	61/2073	0.743014	0.901005	SLC11A1	1
BP	GO:0051246	regulation of protein metabolic process	5/45	279/2073	0.744812	0.901795	SLC11A1/MASTL/GCG/DAZL/PI15	5
BP	GO:0045944	positive regulation of transcription by RNA polymerase II	3/45	175/2073	0.746794	0.902806	SOX10/SLC11A1/NFIX	3
BP	GO:0051345	positive regulation of hydrolase activity	1/45	62/2073	0.748762	0.902835	DEPDC1B	1
BP	GO:0010562	positive regulation of phosphorus metabolic process	2/45	121/2073	0.750276	0.902835	SLC11A1/GCG	2
BP	GO:0045937	positive regulation of phosphate metabolic process	2/45	121/2073	0.750276	0.902835	SLC11A1/GCG	2
BP	GO:0000165	MAPK cascade	1/45	63/2073	0.754384	0.902835	GCG	1
BP	GO:0046649	lymphocyte activation	1/45	63/2073	0.754384	0.902835	SLC11A1	1
BP	GO:0051649	establishment of localization in cell	3/45	178/2073	0.757441	0.902835	MX1/GCG/NDC80	3
BP	GO:0006873	cellular ion homeostasis	1/45	64/2073	0.759883	0.902835	SLC11A1	1
BP	GO:0023014	signal transduction by protein phosphorylation	1/45	64/2073	0.759883	0.902835	GCG	1
BP	GO:0030003	cellular cation homeostasis	1/45	64/2073	0.759883	0.902835	SLC11A1	1
BP	GO:0048514	blood vessel morphogenesis	1/45	64/2073	0.759883	0.902835	SEMA3E	1
BP	GO:0055086	nucleobase-containing small molecule metabolic process	1/45	64/2073	0.759883	0.902835	TK1	1
BP	GO:0042221	response to chemical	7/45	386/2073	0.760584	0.902835	TUBB3/SEMA3D/SLC11A1/SEMA3E/WNT2B/GCG/FGF4	7
BP	GO:0019438	aromatic compound biosynthetic process	9/45	487/2073	0.764787	0.906457	TYRP1/SOX10/TYR/DCT/SLC11A1/GCH1/IRF1/NFIX/TK1	9
BP	GO:0065008	regulation of biological quality	7/45	389/2073	0.768146	0.909069	SEMA3D/SLC11A1/MX1/OLFM1/SEMA3E/GCG/DAZL	7
BP	GO:0001568	blood vessel development	1/45	66/2073	0.770522	0.909274	SEMA3E	1
BP	GO:0010604	positive regulation of macromolecule metabolic process	7/45	390/2073	0.77063	0.909274	SOX10/SLC11A1/NFIX/OLFM1/WNT2B/GCG/DAZL	7
BP	GO:1901700	response to oxygen-containing compound	2/45	127/2073	0.774424	0.911119	SLC11A1/GCG	2
BP	GO:0002684	positive regulation of immune system process	1/45	67/2073	0.775667	0.911119	SLC11A1	1
BP	GO:0003006	developmental process involved in reproduction	1/45	67/2073	0.775667	0.911119	DAZL	1
BP	GO:0031399	regulation of protein modification process	3/45	184/2073	0.777694	0.912139	SLC11A1/MASTL/GCG	3
BP	GO:0034330	cell junction organization	1/45	69/2073	0.785621	0.915976	SDK2	1
BP	GO:0045321	leukocyte activation	1/45	69/2073	0.785621	0.915976	SLC11A1	1
BP	GO:0055080	cation homeostasis	1/45	69/2073	0.785621	0.915976	SLC11A1	1
BP	GO:0098771	inorganic ion homeostasis	1/45	69/2073	0.785621	0.915976	SLC11A1	1
BP	GO:0010646	regulation of cell communication	5/45	295/2073	0.789551	0.91705	SOX10/APCDD1/WNT2B/GCG/DEPDC1B	5
BP	GO:0060322	head development	1/45	70/2073	0.790435	0.91705	DCT	1
BP	GO:1901362	organic cyclic compound biosynthetic process	9/45	499/2073	0.79167	0.91705	TYRP1/SOX10/TYR/DCT/SLC11A1/GCH1/IRF1/NFIX/TK1	9
BP	GO:0019220	regulation of phosphate metabolic process	3/45	189/2073	0.793533	0.91705	SLC11A1/MASTL/GCG	3
BP	GO:0051174	regulation of phosphorus metabolic process	3/45	189/2073	0.793533	0.91705	SLC11A1/MASTL/GCG	3
BP	GO:0071705	nitrogen compound transport	3/45	189/2073	0.793533	0.91705	SLC11A1/MX1/GCG	3
BP	GO:0001944	vasculature development	1/45	71/2073	0.795143	0.917563	SEMA3E	1
BP	GO:0023051	regulation of signaling	5/45	298/2073	0.797258	0.917723	SOX10/APCDD1/WNT2B/GCG/DEPDC1B	5
BP	GO:0010557	positive regulation of macromolecule biosynthetic process	4/45	245/2073	0.797614	0.917723	SOX10/SLC11A1/NFIX/DAZL	4
BP	GO:0006796	phosphate-containing compound metabolic process	6/45	352/2073	0.801908	0.921317	SLC11A1/GCH1/MASTL/GCG/TK1/CDK1	6
BP	GO:0006793	phosphorus metabolic process	6/45	353/2073	0.804244	0.922336	SLC11A1/GCH1/MASTL/GCG/TK1/CDK1	6
BP	GO:0032940	secretion by cell	1/45	74/2073	0.808656	0.922336	GCG	1
BP	GO:0048568	embryonic organ development	1/45	74/2073	0.808656	0.922336	WNT2B	1
BP	GO:0050801	ion homeostasis	1/45	74/2073	0.808656	0.922336	SLC11A1	1
BP	GO:1902533	positive regulation of intracellular signal transduction	1/45	74/2073	0.808656	0.922336	GCG	1
BP	GO:0033993	response to lipid	1/45	75/2073	0.812963	0.925907	SLC11A1	1
BP	GO:0006996	organelle organization	8/45	460/2073	0.814789	0.926646	TYRP1/TUBB3/MX1/PMEL/GCG/NDC80/TOP2A/SMC2	8
BP	GO:0007186	G protein-coupled receptor signaling pathway	1/45	77/2073	0.821295	0.932698	GCG	1
BP	GO:0001932	regulation of protein phosphorylation	2/45	141/2073	0.823175	0.933486	SLC11A1/GCG	2
BP	GO:0071495	cellular response to endogenous stimulus	2/45	142/2073	0.826279	0.935081	WNT2B/FGF4	2
BP	GO:0046903	secretion	1/45	79/2073	0.829264	0.935081	GCG	1
BP	GO:0140352	export from cell	1/45	79/2073	0.829264	0.935081	GCG	1
BP	GO:0006508	proteolysis	2/45	143/2073	0.829335	0.935081	CPZ/PI15	2
BP	GO:0001775	cell activation	1/45	80/2073	0.833117	0.938002	SLC11A1	1
BP	GO:0044255	cellular lipid metabolic process	1/45	81/2073	0.836885	0.939562	HPGDS	1
BP	GO:0051173	positive regulation of nitrogen compound metabolic process	6/45	368/2073	0.836891	0.939562	SOX10/SLC11A1/GCH1/NFIX/GCG/DAZL	6
BP	GO:0098542	defense response to other organism	1/45	82/2073	0.84057	0.942349	SLC11A1	1
BP	GO:0034613	cellular protein localization	2/45	148/2073	0.84392	0.94414	MX1/NDC80	2
BP	GO:0010033	response to organic substance	4/45	264/2073	0.844567	0.94414	SLC11A1/WNT2B/GCG/FGF4	4
BP	GO:0070727	cellular macromolecule localization	2/45	149/2073	0.846702	0.945183	MX1/NDC80	2
BP	GO:0035556	intracellular signal transduction	3/45	209/2073	0.848041	0.945337	MASTL/GCG/DEPDC1B	3
BP	GO:1901701	cellular response to oxygen-containing compound	1/45	85/2073	0.851143	0.947454	GCG	1
BP	GO:0045893	positive regulation of transcription, DNA-templated	3/45	212/2073	0.855078	0.949148	SOX10/SLC11A1/NFIX	3
BP	GO:0071310	cellular response to organic substance	3/45	212/2073	0.855078	0.949148	WNT2B/GCG/FGF4	3
BP	GO:0001501	skeletal system development	1/45	88/2073	0.861029	0.954409	VCAN	1
BP	GO:0015031	protein transport	2/45	155/2073	0.862492	0.954685	MX1/GCG	2
BP	GO:0018193	peptidyl-amino acid modification	2/45	157/2073	0.867425	0.956074	MASTL/GCG	2
BP	GO:1901566	organonitrogen compound biosynthetic process	3/45	219/2073	0.870435	0.956074	GCH1/ASS1/DAZL	3
BP	GO:0045184	establishment of protein localization	2/45	159/2073	0.872199	0.956074	MX1/GCG	2
BP	GO:0015833	peptide transport	2/45	160/2073	0.874529	0.956074	MX1/GCG	2
BP	GO:0033554	cellular response to stress	3/45	221/2073	0.87456	0.956074	MASTL/TOP2A/CDK1	3
BP	GO:0006412	translation	1/45	93/2073	0.876098	0.956074	DAZL	1
BP	GO:0042886	amide transport	2/45	161/2073	0.87682	0.956074	MX1/GCG	2
BP	GO:0031325	positive regulation of cellular metabolic process	6/45	390/2073	0.877051	0.956074	SOX10/SLC11A1/GCH1/NFIX/GCG/DAZL	6
BP	GO:0006281	DNA repair	1/45	94/2073	0.878914	0.956074	CDK1	1
BP	GO:0043043	peptide biosynthetic process	1/45	94/2073	0.878914	0.956074	DAZL	1
BP	GO:0071702	organic substance transport	3/45	224/2073	0.880537	0.956074	SLC11A1/MX1/GCG	3
BP	GO:1902680	positive regulation of RNA biosynthetic process	3/45	224/2073	0.880537	0.956074	SOX10/SLC11A1/NFIX	3
BP	GO:1903508	positive regulation of nucleic acid-templated transcription	3/45	224/2073	0.880537	0.956074	SOX10/SLC11A1/NFIX	3
BP	GO:0051234	establishment of localization	7/45	447/2073	0.88313	0.956074	SLC11A1/MX1/LRP1/KCNAB1/KCNG2/GCG/NDC80	7
BP	GO:0042325	regulation of phosphorylation	2/45	164/2073	0.88347	0.956074	SLC11A1/GCG	2
BP	GO:0045892	negative regulation of transcription, DNA-templated	2/45	164/2073	0.88347	0.956074	SOX10/NFIX	2
BP	GO:1902679	negative regulation of RNA biosynthetic process	2/45	165/2073	0.885614	0.956074	SOX10/NFIX	2
BP	GO:1903507	negative regulation of nucleic acid-templated transcription	2/45	165/2073	0.885614	0.956074	SOX10/NFIX	2
BP	GO:0008104	protein localization	3/45	228/2073	0.888125	0.957472	MX1/GCG/NDC80	3
BP	GO:0048598	embryonic morphogenesis	1/45	98/2073	0.889565	0.957712	WNT2B	1
BP	GO:0009719	response to endogenous stimulus	2/45	170/2073	0.895811	0.961385	WNT2B/FGF4	2
BP	GO:0043207	response to external biotic stimulus	1/45	101/2073	0.896947	0.961385	SLC11A1	1
BP	GO:0051707	response to other organism	1/45	101/2073	0.896947	0.961385	SLC11A1	1
BP	GO:0009607	response to biotic stimulus	1/45	102/2073	0.899298	0.961385	SLC11A1	1
BP	GO:0050877	nervous system process	1/45	102/2073	0.899298	0.961385	KCNAB1	1
BP	GO:0051254	positive regulation of RNA metabolic process	3/45	235/2073	0.900406	0.961385	SOX10/SLC11A1/NFIX	3
BP	GO:0042592	homeostatic process	2/45	173/2073	0.901527	0.961385	SLC11A1/GCG	2
BP	GO:1901575	organic substance catabolic process	2/45	174/2073	0.903369	0.962045	SLC11A1/DAZL	2
BP	GO:0051641	cellular localization	3/45	241/2073	0.909981	0.966801	MX1/GCG/NDC80	3
BP	GO:1901135	carbohydrate derivative metabolic process	1/45	107/2073	0.910292	0.966801	TK1	1
BP	GO:0009628	response to abiotic stimulus	1/45	108/2073	0.912345	0.967198	CDK1	1
BP	GO:0006629	lipid metabolic process	1/45	109/2073	0.914352	0.967198	HPGDS	1
BP	GO:0051130	positive regulation of cellular component organization	1/45	109/2073	0.914352	0.967198	GCG	1
BP	GO:0065003	protein-containing complex assembly	2/45	182/2073	0.917011	0.968708	MX1/KCNG2	2
BP	GO:0006325	chromatin organization	1/45	113/2073	0.921942	0.97128	GCG	1
BP	GO:0045935	positive regulation of nucleobase-containing compound metabolic process	3/45	251/2073	0.924153	0.97128	SOX10/SLC11A1/NFIX	3
BP	GO:0007010	cytoskeleton organization	2/45	187/2073	0.924619	0.97128	TUBB3/NDC80	2
BP	GO:0044248	cellular catabolic process	2/45	187/2073	0.924619	0.97128	SLC11A1/DAZL	2
BP	GO:0006357	regulation of transcription by RNA polymerase II	4/45	315/2073	0.928554	0.97128	SOX10/SLC11A1/IRF1/NFIX	4
BP	GO:0044419	interspecies interaction between organisms	1/45	117/2073	0.928872	0.97128	SLC11A1	1
BP	GO:0006952	defense response	1/45	118/2073	0.930509	0.97128	SLC11A1	1
BP	GO:0031326	regulation of cellular biosynthetic process	7/45	487/2073	0.931976	0.97128	SOX10/SLC11A1/GCH1/IRF1/NFIX/GCG/DAZL	7
BP	GO:2000113	negative regulation of cellular macromolecule biosynthetic process	2/45	193/2073	0.932903	0.97128	SOX10/NFIX	2
BP	GO:0006810	transport	6/45	434/2073	0.933647	0.97128	SLC11A1/MX1/LRP1/KCNAB1/KCNG2/GCG	6
BP	GO:0002376	immune system process	2/45	194/2073	0.9342	0.97128	SLC11A1/IRF1	2
BP	GO:0009889	regulation of biosynthetic process	7/45	490/2073	0.934824	0.97128	SOX10/SLC11A1/GCH1/IRF1/NFIX/GCG/DAZL	7
BP	GO:0006366	transcription by RNA polymerase II	4/45	322/2073	0.936248	0.97128	SOX10/SLC11A1/IRF1/NFIX	4
BP	GO:0010558	negative regulation of macromolecule biosynthetic process	2/45	196/2073	0.936723	0.97128	SOX10/NFIX	2
BP	GO:0031327	negative regulation of cellular biosynthetic process	2/45	200/2073	0.941505	0.972397	SOX10/NFIX	2
BP	GO:0043933	protein-containing complex subunit organization	2/45	200/2073	0.941505	0.972397	MX1/KCNG2	2
BP	GO:0009890	negative regulation of biosynthetic process	2/45	201/2073	0.942647	0.972397	SOX10/NFIX	2
BP	GO:0033036	macromolecule localization	3/45	267/2073	0.942744	0.972397	MX1/GCG/NDC80	3
BP	GO:1902531	regulation of intracellular signal transduction	1/45	129/2073	0.946248	0.974735	GCG	1
BP	GO:0070887	cellular response to chemical stimulus	3/45	278/2073	0.953037	0.979274	WNT2B/GCG/FGF4	3
BP	GO:0009790	embryo development	1/45	135/2073	0.953303	0.979274	WNT2B	1
BP	GO:0034622	cellular protein-containing complex assembly	1/45	136/2073	0.954388	0.979274	MX1	1
BP	GO:0009056	catabolic process	2/45	217/2073	0.958327	0.982036	SLC11A1/DAZL	2
BP	GO:0006950	response to stress	4/45	359/2073	0.966021	0.988633	SLC11A1/MASTL/TOP2A/CDK1	4
BP	GO:0018130	heterocycle biosynthetic process	6/45	482/2073	0.968566	0.98995	SOX10/SLC11A1/GCH1/IRF1/NFIX/TK1	6
BP	GO:0022607	cellular component assembly	3/45	319/2073	0.978287	0.993863	MX1/SDK2/KCNG2	3
BP	GO:0051252	regulation of RNA metabolic process	5/45	447/2073	0.97893	0.993863	SOX10/SLC11A1/IRF1/NFIX/DAZL	5
BP	GO:0003008	system process	1/45	174/2073	0.981492	0.993863	KCNAB1	1
BP	GO:2000112	regulation of cellular macromolecule biosynthetic process	5/45	463/2073	0.984179	0.993863	SOX10/SLC11A1/IRF1/NFIX/DAZL	5
BP	GO:0019219	regulation of nucleobase-containing compound metabolic process	5/45	470/2073	0.986076	0.993863	SOX10/SLC11A1/IRF1/NFIX/DAZL	5
BP	GO:0034654	nucleobase-containing compound biosynthetic process	5/45	470/2073	0.986076	0.993863	SOX10/SLC11A1/IRF1/NFIX/TK1	5
BP	GO:0006355	regulation of transcription, DNA-templated	4/45	408/2073	0.986172	0.993863	SOX10/SLC11A1/IRF1/NFIX	4
BP	GO:0010556	regulation of macromolecule biosynthetic process	5/45	473/2073	0.986824	0.993863	SOX10/SLC11A1/IRF1/NFIX/DAZL	5
BP	GO:0044085	cellular component biogenesis	3/45	347/2073	0.987533	0.993863	MX1/SDK2/KCNG2	3
BP	GO:1903506	regulation of nucleic acid-templated transcription	4/45	416/2073	0.988141	0.993863	SOX10/SLC11A1/IRF1/NFIX	4
BP	GO:2001141	regulation of RNA biosynthetic process	4/45	416/2073	0.988141	0.993863	SOX10/SLC11A1/IRF1/NFIX	4
BP	GO:0006351	transcription, DNA-templated	4/45	418/2073	0.988591	0.993863	SOX10/SLC11A1/IRF1/NFIX	4
BP	GO:0097659	nucleic acid-templated transcription	4/45	426/2073	0.990237	0.993863	SOX10/SLC11A1/IRF1/NFIX	4
BP	GO:0032774	RNA biosynthetic process	4/45	427/2073	0.990427	0.993863	SOX10/SLC11A1/IRF1/NFIX	4
BP	GO:0006464	cellular protein modification process	4/45	440/2073	0.9926	0.993863	SLC11A1/MASTL/GCG/CDK1	4
BP	GO:0036211	protein modification process	4/45	440/2073	0.9926	0.993863	SLC11A1/MASTL/GCG/CDK1	4
BP	GO:0043412	macromolecule modification	4/45	458/2073	0.99486	0.99486	SLC11A1/MASTL/GCG/CDK1	4
CC	GO:0042470	melanosome	4/45	16/2142	0.000257598	0.0148119	TYRP1/TYR/DCT/PMEL	4
CC	GO:0048770	pigment granule	4/45	16/2142	0.000257598	0.0148119	TYRP1/TYR/DCT/PMEL	4
CC	GO:0005576	extracellular region	14/45	332/2142	0.00598615	0.229469	CPZ/SEMA3D/CHRDL1/OGN/VCAN/COL3A1/OLFM1/SPARC/SEMA3E/WNT2B/GCG/COL1A2/FGF4/PI15	14
CC	GO:0030659	cytoplasmic vesicle membrane	4/45	42/2142	0.0106304	0.287618	TYRP1/TYR/DCT/SLC11A1	4
CC	GO:0012506	vesicle membrane	4/45	44/2142	0.0125051	0.287618	TYRP1/TYR/DCT/SLC11A1	4
CC	GO:0005887	integral component of plasma membrane	7/45	128/2142	0.0155765	0.29855	MPZ/SEMA3D/KCNAB1/APCDD1/SEMA3E/PMEL/KCNG2	7
CC	GO:0031226	intrinsic component of plasma membrane	7/45	134/2142	0.0196634	0.323041	MPZ/SEMA3D/KCNAB1/APCDD1/SEMA3E/PMEL/KCNG2	7
CC	GO:0005886	plasma membrane	16/45	469/2142	0.0240028	0.34504	MPZ/SEMA3D/SLC11A1/MX1/LRP1/PLP1/KCNAB1/NEGR1/SDK2/APCDD1/SEMA3E/PMEL/MASTL/KCNG2/APBB1IP/GFRA4	16
CC	GO:0071944	cell periphery	16/45	484/2142	0.0317378	0.405538	MPZ/SEMA3D/SLC11A1/MX1/LRP1/PLP1/KCNAB1/NEGR1/SDK2/APCDD1/SEMA3E/PMEL/MASTL/KCNG2/APBB1IP/GFRA4	16
CC	GO:0034703	cation channel complex	2/45	15/2142	0.0380987	0.438135	KCNAB1/KCNG2	2
CC	GO:0005615	extracellular space	9/45	231/2142	0.0465674	0.486841	CPZ/SEMA3D/COL3A1/OLFM1/SPARC/SEMA3E/GCG/COL1A2/PI15	9
CC	GO:0062023	collagen-containing extracellular matrix	3/45	44/2142	0.0630665	0.552507	VCAN/SPARC/COL1A2	3
CC	GO:0005581	collagen trimer	2/45	20/2142	0.0645369	0.552507	COL3A1/COL1A2	2
CC	GO:0031012	extracellular matrix	4/45	74/2142	0.0672617	0.552507	VCAN/COL3A1/SPARC/COL1A2	4
CC	GO:0034702	ion channel complex	2/45	25/2142	0.095439	0.633303	KCNAB1/KCNG2	2
CC	GO:0015630	microtubule cytoskeleton	5/45	118/2142	0.0980947	0.633303	TUBB3/MX1/MASTL/NDC80/CDK1	5
CC	GO:0000793	condensed chromosome	2/45	26/2142	0.102053	0.633303	NDC80/TOP2A	2
CC	GO:0016021	integral component of membrane	14/45	474/2142	0.102145	0.633303	TYRP1/TYR/DCT/MPZ/SEMA3D/SLC11A1/LRP1/PLP1/KCNAB1/SDK2/APCDD1/SEMA3E/PMEL/KCNG2	14
CC	GO:0031225	anchored component of membrane	2/45	27/2142	0.108791	0.633303	NEGR1/GFRA4	2
CC	GO:1902495	transmembrane transporter complex	2/45	28/2142	0.115647	0.633303	KCNAB1/KCNG2	2
CC	GO:1990351	transporter complex	2/45	28/2142	0.115647	0.633303	KCNAB1/KCNG2	2
CC	GO:0019898	extrinsic component of membrane	2/45	35/2142	0.1663	0.70059	SOX10/KCNAB1	2
CC	GO:0000775	chromosome, centromeric region	2/45	36/2142	0.173837	0.70059	NDC80/CENPL	2
CC	GO:0098805	whole membrane	5/45	142/2142	0.173976	0.70059	TYRP1/SOX10/TYR/DCT/SLC11A1	5
CC	GO:0005815	microtubule organizing center	3/45	70/2142	0.180061	0.70059	MASTL/NDC80/CDK1	3
CC	GO:0031410	cytoplasmic vesicle	6/45	186/2142	0.190801	0.70059	TYRP1/TYR/DCT/SLC11A1/MX1/PMEL	6
CC	GO:0097708	intracellular vesicle	6/45	186/2142	0.190801	0.70059	TYRP1/TYR/DCT/SLC11A1/MX1/PMEL	6
CC	GO:0000792	heterochromatin	1/45	10/2142	0.191662	0.70059	TOP2A	1
CC	GO:0000794	condensed nuclear chromosome	1/45	10/2142	0.191662	0.70059	NDC80	1
CC	GO:0030424	axon	3/45	74/2142	0.201602	0.70059	MX1/KCNAB1/OLFM1	3
CC	GO:0031234	extrinsic component of cytoplasmic side of plasma membrane	1/45	13/2142	0.241796	0.70059	KCNAB1	1
CC	GO:0031982	vesicle	6/45	203/2142	0.249617	0.70059	TYRP1/TYR/DCT/SLC11A1/MX1/PMEL	6
CC	GO:0098552	side of membrane	2/45	46/2142	0.251496	0.70059	KCNAB1/GFRA4	2
CC	GO:0001750	photoreceptor outer segment	1/45	14/2142	0.257822	0.70059	VCAN	1
CC	GO:0043204	perikaryon	1/45	14/2142	0.257822	0.70059	OLFM1	1
CC	GO:0097733	photoreceptor cell cilium	1/45	14/2142	0.257822	0.70059	VCAN	1
CC	GO:0005813	centrosome	2/45	47/2142	0.259386	0.70059	MASTL/NDC80	2
CC	GO:0009898	cytoplasmic side of plasma membrane	1/45	15/2142	0.273517	0.70059	KCNAB1	1
CC	GO:0097731	9+0 non-motile cilium	1/45	15/2142	0.273517	0.70059	VCAN	1
CC	GO:0030139	endocytic vesicle	1/45	16/2142	0.288887	0.70059	SLC11A1	1
CC	GO:0097730	non-motile cilium	1/45	16/2142	0.288887	0.70059	VCAN	1
CC	GO:0098797	plasma membrane protein complex	2/45	51/2142	0.290974	0.70059	KCNAB1/KCNG2	2
CC	GO:0000777	condensed chromosome kinetochore	1/45	17/2142	0.303939	0.70059	NDC80	1
CC	GO:0098687	chromosomal region	2/45	53/2142	0.306735	0.70059	NDC80/CENPL	2
CC	GO:0000779	condensed chromosome, centromeric region	1/45	18/2142	0.318679	0.70059	NDC80	1
CC	GO:0005604	basement membrane	1/45	18/2142	0.318679	0.70059	SPARC	1
CC	GO:0005741	mitochondrial outer membrane	1/45	18/2142	0.318679	0.70059	SOX10	1
CC	GO:0043197	dendritic spine	1/45	18/2142	0.318679	0.70059	MX1	1
CC	GO:0044309	neuron spine	1/45	18/2142	0.318679	0.70059	MX1	1
CC	GO:0098562	cytoplasmic side of membrane	1/45	18/2142	0.318679	0.70059	KCNAB1	1
CC	GO:0014069	postsynaptic density	1/45	19/2142	0.333113	0.70059	MX1	1
CC	GO:0032279	asymmetric synapse	1/45	19/2142	0.333113	0.70059	MX1	1
CC	GO:0099572	postsynaptic specialization	1/45	19/2142	0.333113	0.70059	MX1	1
CC	GO:0098588	bounding membrane of organelle	5/45	184/2142	0.343091	0.70059	TYRP1/SOX10/TYR/DCT/SLC11A1	5
CC	GO:0019867	outer membrane	1/45	20/2142	0.347249	0.70059	SOX10	1
CC	GO:0031968	organelle outer membrane	1/45	20/2142	0.347249	0.70059	SOX10	1
CC	GO:0098984	neuron to neuron synapse	1/45	20/2142	0.347249	0.70059	MX1	1
CC	GO:0000776	kinetochore	1/45	23/2142	0.387921	0.729305	NDC80	1
CC	GO:0031966	mitochondrial membrane	2/45	65/2142	0.399429	0.729305	SOX10/MX1	2
CC	GO:0019897	extrinsic component of plasma membrane	1/45	24/2142	0.400919	0.729305	KCNAB1	1
CC	GO:0098590	plasma membrane region	3/45	109/2142	0.403956	0.729305	MX1/LRP1/MASTL	3
CC	GO:0043005	neuron projection	4/45	154/2142	0.407613	0.729305	MX1/VCAN/KCNAB1/OLFM1	4
CC	GO:0030141	secretory granule	1/45	25/2142	0.413648	0.729305	SLC11A1	1
CC	GO:0030426	growth cone	1/45	25/2142	0.413648	0.729305	OLFM1	1
CC	GO:0030427	site of polarized growth	1/45	25/2142	0.413648	0.729305	OLFM1	1
CC	GO:0005856	cytoskeleton	6/45	247/2142	0.419196	0.729305	TUBB3/MX1/MASTL/NDC80/APBB1IP/CDK1	6
CC	GO:0009897	external side of plasma membrane	1/45	27/2142	0.438316	0.729305	GFRA4	1
CC	GO:0005740	mitochondrial envelope	2/45	71/2142	0.443799	0.729305	SOX10/MX1	2
CC	GO:0031967	organelle envelope	3/45	116/2142	0.444148	0.729305	SOX10/SLC11A1/MX1	3
CC	GO:0031975	envelope	3/45	116/2142	0.444148	0.729305	SOX10/SLC11A1/MX1	3
CC	GO:0005770	late endosome	1/45	28/2142	0.450267	0.729305	SLC11A1	1
CC	GO:0043025	neuronal cell body	1/45	29/2142	0.461969	0.737867	OLFM1	1
CC	GO:0036477	somatodendritic compartment	2/45	75/2142	0.472412	0.744211	MX1/OLFM1	2
CC	GO:0150034	distal axon	1/45	31/2142	0.484647	0.753167	OLFM1	1
CC	GO:0045202	synapse	3/45	130/2142	0.521316	0.797788	MX1/SDK2/OLFM1	3
CC	GO:0044297	cell body	1/45	35/2142	0.527234	0.797788	OLFM1	1
CC	GO:0098793	presynapse	1/45	36/2142	0.537331	0.802507	MX1	1
CC	GO:0099503	secretory vesicle	1/45	39/2142	0.566373	0.835038	SLC11A1	1
CC	GO:0005874	microtubule	1/45	43/2142	0.602339	0.853891	TUBB3	1
CC	GO:0000323	lytic vacuole	1/45	44/2142	0.610864	0.853891	SLC11A1	1
CC	GO:0005764	lysosome	1/45	44/2142	0.610864	0.853891	SLC11A1	1
CC	GO:0045211	postsynaptic membrane	1/45	44/2142	0.610864	0.853891	MX1	1
CC	GO:0005694	chromosome	4/45	204/2142	0.634325	0.853891	NDC80/TOP2A/CENPL/SMC2	4
CC	GO:0005635	nuclear envelope	1/45	47/2142	0.635382	0.853891	SLC11A1	1
CC	GO:0097060	synaptic membrane	1/45	49/2142	0.650881	0.853891	MX1	1
CC	GO:0005654	nucleoplasm	5/45	261/2142	0.657423	0.853891	SOX10/NDC80/TOP2A/HPGDS/CDK1	5
CC	GO:0031090	organelle membrane	6/45	315/2142	0.668527	0.853891	TYRP1/SOX10/TYR/DCT/SLC11A1/MX1	6
CC	GO:0005929	cilium	1/45	52/2142	0.672929	0.853891	VCAN	1
CC	GO:0120025	plasma membrane bounded cell projection	4/45	215/2142	0.676655	0.853891	MX1/VCAN/KCNAB1/OLFM1	4
CC	GO:0043235	receptor complex	1/45	53/2142	0.679971	0.853891	GFRA4	1
CC	GO:0005773	vacuole	1/45	55/2142	0.693614	0.853891	SLC11A1	1
CC	GO:0099080	supramolecular complex	3/45	168/2142	0.698852	0.853891	TUBB3/COL1A2/NDC80	3
CC	GO:0030425	dendrite	1/45	56/2142	0.70022	0.853891	MX1	1
CC	GO:0097447	dendritic tree	1/45	56/2142	0.70022	0.853891	MX1	1
CC	GO:0042995	cell projection	4/45	225/2142	0.712252	0.853891	MX1/VCAN/KCNAB1/OLFM1	4
CC	GO:0010008	endosome membrane	1/45	59/2142	0.719215	0.853891	SLC11A1	1
CC	GO:0098796	membrane protein complex	2/45	118/2142	0.720239	0.853891	KCNAB1/KCNG2	2
CC	GO:0009986	cell surface	1/45	63/2142	0.74272	0.871559	GFRA4	1
CC	GO:0098794	postsynapse	1/45	67/2142	0.764297	0.884912	MX1	1
CC	GO:0099081	supramolecular polymer	2/45	132/2142	0.777184	0.884912	TUBB3/COL1A2	2
CC	GO:0099512	supramolecular fiber	2/45	132/2142	0.777184	0.884912	TUBB3/COL1A2	2
CC	GO:0030054	cell junction	3/45	193/2142	0.786523	0.886766	MX1/SDK2/OLFM1	3
CC	GO:0005739	mitochondrion	2/45	145/2142	0.820964	0.91661	SOX10/MX1	2
CC	GO:0099513	polymeric cytoskeletal fiber	1/45	86/2142	0.844887	0.925353	TUBB3	1
CC	GO:1990904	ribonucleoprotein complex	1/45	86/2142	0.844887	0.925353	TOP2A	1
CC	GO:0005768	endosome	1/45	99/2142	0.883766	0.946188	SLC11A1	1
CC	GO:0031981	nuclear lumen	5/45	362/2142	0.899936	0.946188	SOX10/NDC80/TOP2A/HPGDS/CDK1	5
CC	GO:0031974	membrane-enclosed lumen	6/45	423/2142	0.905432	0.946188	SOX10/PMEL/NDC80/TOP2A/HPGDS/CDK1	6
CC	GO:0043233	organelle lumen	6/45	423/2142	0.905432	0.946188	SOX10/PMEL/NDC80/TOP2A/HPGDS/CDK1	6
CC	GO:0070013	intracellular organelle lumen	6/45	423/2142	0.905432	0.946188	SOX10/PMEL/NDC80/TOP2A/HPGDS/CDK1	6
CC	GO:0000228	nuclear chromosome	1/45	113/2142	0.914989	0.946188	NDC80	1
CC	GO:0005829	cytosol	4/45	321/2142	0.923316	0.946188	ASS1/KCNAB1/APBB1IP/HPGDS	4
CC	GO:0005783	endoplasmic reticulum	1/45	125/2142	0.935096	0.946188	OLFM1	1
CC	GO:0000785	chromatin	1/45	127/2142	0.937961	0.946188	TOP2A	1
CC	GO:0012505	endomembrane system	3/45	391/2142	0.993462	0.993462	SLC11A1/LRP1/OLFM1	3
MF	GO:0016853	isomerase activity	3/39	20/1915	0.00700815	0.56383	DCT/TOP2A/HPGDS	3
MF	GO:0042802	identical protein binding	8/39	148/1915	0.0082311	0.56383	SOX10/SLC11A1/SDK2/APCDD1/GCG/NDC80/TK1/HPGDS	8
MF	GO:0005267	potassium channel activity	2/39	13/1915	0.027367	0.577314	KCNAB1/KCNG2	2
MF	GO:0004497	monooxygenase activity	2/39	15/1915	0.0359101	0.577314	TYRP1/TYR	2
MF	GO:0015077	monovalent inorganic cation transmembrane transporter activity	3/39	38/1915	0.0403059	0.577314	SLC11A1/KCNAB1/KCNG2	3
MF	GO:0005201	extracellular matrix structural constituent	2/39	16/1915	0.0405197	0.577314	COL3A1/COL1A2	2
MF	GO:0022843	voltage-gated cation channel activity	2/39	17/1915	0.0453409	0.577314	KCNAB1/KCNG2	2
MF	GO:0048018	receptor ligand activity	5/39	102/1915	0.0528941	0.577314	SEMA3D/OGN/SEMA3E/GCG/FGF4	5
MF	GO:0030546	signaling receptor activator activity	5/39	103/1915	0.0547754	0.577314	SEMA3D/OGN/SEMA3E/GCG/FGF4	5
MF	GO:0030545	receptor regulator activity	5/39	104/1915	0.056696	0.577314	SEMA3D/OGN/SEMA3E/GCG/FGF4	5
MF	GO:0005244	voltage-gated ion channel activity	2/39	20/1915	0.0609745	0.577314	KCNAB1/KCNG2	2
MF	GO:0022832	voltage-gated channel activity	2/39	20/1915	0.0609745	0.577314	KCNAB1/KCNG2	2
MF	GO:0015079	potassium ion transmembrane transporter activity	2/39	21/1915	0.0665443	0.577314	KCNAB1/KCNG2	2
MF	GO:0046873	metal ion transmembrane transporter activity	3/39	48/1915	0.071939	0.577314	SLC11A1/KCNAB1/KCNG2	3
MF	GO:0000166	nucleotide binding	10/39	308/1915	0.0829392	0.577314	TUBB3/GCH1/MX1/ASS1/KCNAB1/MASTL/TOP2A/TK1/SMC2/CDK1	10
MF	GO:1901265	nucleoside phosphate binding	10/39	308/1915	0.0829392	0.577314	TUBB3/GCH1/MX1/ASS1/KCNAB1/MASTL/TOP2A/TK1/SMC2/CDK1	10
MF	GO:0035639	purine ribonucleoside triphosphate binding	9/39	270/1915	0.0870417	0.577314	TUBB3/GCH1/MX1/ASS1/MASTL/TOP2A/TK1/SMC2/CDK1	9
MF	GO:0036094	small molecule binding	11/39	358/1915	0.0954435	0.577314	TUBB3/GCH1/MX1/ASS1/VCAN/KCNAB1/MASTL/TOP2A/TK1/SMC2/CDK1	11
MF	GO:0097367	carbohydrate derivative binding	10/39	318/1915	0.0984842	0.577314	TUBB3/GCH1/MX1/ASS1/VCAN/MASTL/TOP2A/TK1/SMC2/CDK1	10
MF	GO:0032555	purine ribonucleotide binding	9/39	280/1915	0.104184	0.577314	TUBB3/GCH1/MX1/ASS1/MASTL/TOP2A/TK1/SMC2/CDK1	9
MF	GO:0017076	purine nucleotide binding	9/39	281/1915	0.106002	0.577314	TUBB3/GCH1/MX1/ASS1/MASTL/TOP2A/TK1/SMC2/CDK1	9
MF	GO:0032553	ribonucleotide binding	9/39	281/1915	0.106002	0.577314	TUBB3/GCH1/MX1/ASS1/MASTL/TOP2A/TK1/SMC2/CDK1	9
MF	GO:0043168	anion binding	11/39	366/1915	0.108104	0.577314	TUBB3/GCH1/MX1/ASS1/VCAN/KCNAB1/MASTL/TOP2A/TK1/SMC2/CDK1	11
MF	GO:0005525	GTP binding	3/39	59/1915	0.116234	0.577314	TUBB3/GCH1/MX1	3
MF	GO:0000287	magnesium ion binding	2/39	29/1915	0.116325	0.577314	TOP2A/HPGDS	2
MF	GO:0001882	nucleoside binding	3/39	61/1915	0.125208	0.577314	TUBB3/GCH1/MX1	3
MF	GO:0001883	purine nucleoside binding	3/39	61/1915	0.125208	0.577314	TUBB3/GCH1/MX1	3
MF	GO:0032549	ribonucleoside binding	3/39	61/1915	0.125208	0.577314	TUBB3/GCH1/MX1	3
MF	GO:0032550	purine ribonucleoside binding	3/39	61/1915	0.125208	0.577314	TUBB3/GCH1/MX1	3
MF	GO:0005102	signaling receptor binding	6/39	174/1915	0.136462	0.577314	SEMA3D/OGN/SEMA3E/WNT2B/GCG/FGF4	6
MF	GO:0005509	calcium ion binding	4/39	100/1915	0.142742	0.577314	LRP1/VCAN/SPARC/HPGDS	4
MF	GO:0019001	guanyl nucleotide binding	3/39	65/1915	0.143891	0.577314	TUBB3/GCH1/MX1	3
MF	GO:0032561	guanyl ribonucleotide binding	3/39	65/1915	0.143891	0.577314	TUBB3/GCH1/MX1	3
MF	GO:0016491	oxidoreductase activity	4/39	101/1915	0.146523	0.577314	TYRP1/TYR/DCT/KCNAB1	4
MF	GO:0046872	metal ion binding	13/39	479/1915	0.152584	0.577314	TYRP1/TYR/DCT/CPZ/GCH1/LRP1/VCAN/COL3A1/SPARC/COL1A2/TOP2A/TK1/HPGDS	13
MF	GO:0005198	structural molecule activity	4/39	103/1915	0.154206	0.577314	TUBB3/PLP1/COL3A1/COL1A2	4
MF	GO:0008083	growth factor activity	2/39	35/1915	0.158195	0.577314	OGN/FGF4	2
MF	GO:0043169	cation binding	13/39	483/1915	0.160131	0.577314	TYRP1/TYR/DCT/CPZ/GCH1/LRP1/VCAN/COL3A1/SPARC/COL1A2/TOP2A/TK1/HPGDS	13
MF	GO:0001664	G protein-coupled receptor binding	2/39	37/1915	0.17274	0.606803	WNT2B/GCG	2
MF	GO:0022890	inorganic cation transmembrane transporter activity	3/39	72/1915	0.178658	0.607917	SLC11A1/KCNAB1/KCNG2	3
MF	GO:0008237	metallopeptidase activity	1/39	10/1915	0.186369	0.607917	CPZ	1
MF	GO:0050840	extracellular matrix binding	1/39	10/1915	0.186369	0.607917	SPARC	1
MF	GO:0004674	protein serine/threonine kinase activity	2/39	40/1915	0.194957	0.6181	MASTL/CDK1	2
MF	GO:0016247	channel regulator activity	1/39	11/1915	0.203026	0.6181	KCNAB1	1
MF	GO:0016879	ligase activity, forming carbon-nitrogen bonds	1/39	11/1915	0.203026	0.6181	ASS1	1
MF	GO:0008324	cation transmembrane transporter activity	3/39	78/1915	0.210172	0.620054	SLC11A1/KCNAB1/KCNG2	3
MF	GO:0008270	zinc ion binding	3/39	79/1915	0.21555	0.620054	CPZ/GCH1/TK1	3
MF	GO:0015291	secondary active transmembrane transporter activity	1/39	12/1915	0.21935	0.620054	SLC11A1	1
MF	GO:0003924	GTPase activity	2/39	45/1915	0.232733	0.620054	TUBB3/MX1	2
MF	GO:0005518	collagen binding	1/39	13/1915	0.235349	0.620054	SPARC	1
MF	GO:0017147	Wnt-protein binding	1/39	13/1915	0.235349	0.620054	APCDD1	1
MF	GO:0019903	protein phosphatase binding	1/39	13/1915	0.235349	0.620054	MASTL	1
MF	GO:0015078	proton transmembrane transporter activity	1/39	14/1915	0.251028	0.629239	SLC11A1	1
MF	GO:0016616	oxidoreductase activity, acting on the CH-OH group of donors, NAD or NADP as acceptor	1/39	14/1915	0.251028	0.629239	KCNAB1	1
MF	GO:0005261	cation channel activity	2/39	48/1915	0.25566	0.629239	KCNAB1/KCNG2	2
MF	GO:0005524	ATP binding	6/39	213/1915	0.261311	0.629239	ASS1/MASTL/TOP2A/TK1/SMC2/CDK1	6
MF	GO:0022836	gated channel activity	2/39	49/1915	0.263323	0.629239	KCNAB1/KCNG2	2
MF	GO:0019902	phosphatase binding	1/39	15/1915	0.266393	0.629239	MASTL	1
MF	GO:0016614	oxidoreductase activity, acting on CH-OH group of donors	1/39	16/1915	0.281452	0.65354	KCNAB1	1
MF	GO:0015318	inorganic molecular entity transmembrane transporter activity	3/39	92/1915	0.287752	0.653605	SLC11A1/KCNAB1/KCNG2	3
MF	GO:0032559	adenyl ribonucleotide binding	6/39	222/1915	0.294125	0.653605	ASS1/MASTL/TOP2A/TK1/SMC2/CDK1	6
MF	GO:0030554	adenyl nucleotide binding	6/39	223/1915	0.297834	0.653605	ASS1/MASTL/TOP2A/TK1/SMC2/CDK1	6
MF	GO:0070851	growth factor receptor binding	1/39	18/1915	0.31067	0.653605	FGF4	1
MF	GO:0015075	ion transmembrane transporter activity	3/39	98/1915	0.321933	0.653605	SLC11A1/KCNAB1/KCNG2	3
MF	GO:0022853	active ion transmembrane transporter activity	1/39	19/1915	0.324842	0.653605	SLC11A1	1
MF	GO:0005216	ion channel activity	2/39	58/1915	0.332126	0.653605	KCNAB1/KCNG2	2
MF	GO:0016301	kinase activity	3/39	100/1915	0.333368	0.653605	MASTL/TK1/CDK1	3
MF	GO:0005096	GTPase activator activity	1/39	20/1915	0.33873	0.653605	DEPDC1B	1
MF	GO:0016810	hydrolase activity, acting on carbon-nitrogen (but not peptide) bonds	1/39	20/1915	0.33873	0.653605	GCH1	1
MF	GO:0030246	carbohydrate binding	1/39	20/1915	0.33873	0.653605	VCAN	1
MF	GO:0030695	GTPase regulator activity	1/39	20/1915	0.33873	0.653605	DEPDC1B	1
MF	GO:0031406	carboxylic acid binding	1/39	22/1915	0.365675	0.66096	VCAN	1
MF	GO:0090079	translation regulator activity, nucleic acid binding	1/39	22/1915	0.365675	0.66096	DAZL	1
MF	GO:0015267	channel activity	2/39	65/1915	0.384596	0.66096	KCNAB1/KCNG2	2
MF	GO:0022803	passive transmembrane transporter activity	2/39	65/1915	0.384596	0.66096	KCNAB1/KCNG2	2
MF	GO:0005200	structural constituent of cytoskeleton	1/39	24/1915	0.39155	0.66096	TUBB3	1
MF	GO:0016874	ligase activity	1/39	24/1915	0.39155	0.66096	ASS1	1
MF	GO:0030414	peptidase inhibitor activity	1/39	24/1915	0.39155	0.66096	PI15	1
MF	GO:0098772	molecular function regulator	11/39	483/1915	0.391807	0.66096	SOX10/SEMA3D/OGN/IRF1/NFIX/KCNAB1/SEMA3E/GCG/FGF4/PI15/DEPDC1B	11
MF	GO:0008094	DNA-dependent ATPase activity	1/39	25/1915	0.404098	0.66096	TOP2A	1
MF	GO:0045182	translation regulator activity	1/39	25/1915	0.404098	0.66096	DAZL	1
MF	GO:0072509	divalent inorganic cation transmembrane transporter activity	1/39	25/1915	0.404098	0.66096	SLC11A1	1
MF	GO:0022857	transmembrane transporter activity	3/39	113/1915	0.407379	0.66096	SLC11A1/KCNAB1/KCNG2	3
MF	GO:0016705	oxidoreductase activity, acting on paired donors, with incorporation or reduction of molecular oxygen	1/39	26/1915	0.416395	0.66096	TYR	1
MF	GO:0022804	active transmembrane transporter activity	1/39	26/1915	0.416395	0.66096	SLC11A1	1
MF	GO:0016772	transferase activity, transferring phosphorus-containing groups	3/39	115/1915	0.418625	0.66096	MASTL/TK1/CDK1	3
MF	GO:0060589	nucleoside-triphosphatase regulator activity	1/39	27/1915	0.428444	0.66096	DEPDC1B	1
MF	GO:0017111	nucleoside-triphosphatase activity	3/39	118/1915	0.435379	0.66096	TUBB3/MX1/TOP2A	3
MF	GO:0043177	organic acid binding	1/39	28/1915	0.44025	0.66096	VCAN	1
MF	GO:0061134	peptidase regulator activity	1/39	28/1915	0.44025	0.66096	PI15	1
MF	GO:0046914	transition metal ion binding	3/39	119/1915	0.44093	0.66096	CPZ/GCH1/TK1	3
MF	GO:0016462	pyrophosphatase activity	3/39	120/1915	0.446462	0.66096	TUBB3/MX1/TOP2A	3
MF	GO:0008017	microtubule binding	1/39	29/1915	0.451819	0.66096	MX1	1
MF	GO:0016817	hydrolase activity, acting on acid anhydrides	3/39	123/1915	0.462943	0.66096	TUBB3/MX1/TOP2A	3
MF	GO:0016818	hydrolase activity, acting on acid anhydrides, in phosphorus-containing anhydrides	3/39	123/1915	0.462943	0.66096	TUBB3/MX1/TOP2A	3
MF	GO:0005539	glycosaminoglycan binding	1/39	30/1915	0.463155	0.66096	VCAN	1
MF	GO:0004672	protein kinase activity	2/39	78/1915	0.47719	0.673969	MASTL/CDK1	2
MF	GO:0005179	hormone activity	1/39	32/1915	0.485145	0.678213	GCG	1
MF	GO:0005215	transporter activity	3/39	135/1915	0.526772	0.7262	SLC11A1/KCNAB1/KCNG2	3
MF	GO:0042803	protein homodimerization activity	2/39	86/1915	0.530073	0.7262	SLC11A1/HPGDS	2
MF	GO:0016773	phosphotransferase activity, alcohol group as acceptor	2/39	88/1915	0.542746	0.7362	MASTL/CDK1	2
MF	GO:0015631	tubulin binding	1/39	39/1915	0.555413	0.745996	MX1	1
MF	GO:0008047	enzyme activator activity	1/39	42/1915	0.582582	0.774891	DEPDC1B	1
MF	GO:0140097	catalytic activity, acting on DNA	1/39	43/1915	0.591274	0.77889	TOP2A	1
MF	GO:0003729	mRNA binding	1/39	48/1915	0.632154	0.82481	DAZL	1
MF	GO:0004857	enzyme inhibitor activity	1/39	49/1915	0.639838	0.82696	PI15	1
MF	GO:0019904	protein domain specific binding	1/39	51/1915	0.65474	0.838311	KCNAB1	1
MF	GO:0001216	DNA-binding transcription activator activity	1/39	55/1915	0.682762	0.858151	SOX10	1
MF	GO:0001228	DNA-binding transcription activator activity, RNA polymerase II-specific	1/39	55/1915	0.682762	0.858151	SOX10	1
MF	GO:0008233	peptidase activity	1/39	58/1915	0.702312	0.870101	CPZ	1
MF	GO:0030234	enzyme regulator activity	2/39	118/1915	0.704973	0.870101	PI15/DEPDC1B	2
MF	GO:0000981	DNA-binding transcription factor activity, RNA polymerase II-specific	3/39	184/1915	0.739923	0.90084	SOX10/IRF1/NFIX	3
MF	GO:0016887	ATPase activity	1/39	66/1915	0.748883	0.90084	TOP2A	1
MF	GO:0016787	hydrolase activity	5/39	298/1915	0.749604	0.90084	TUBB3/CPZ/GCH1/MX1/TOP2A	5
MF	GO:0008134	transcription factor binding	1/39	73/1915	0.783748	0.933682	SOX10	1
MF	GO:0016740	transferase activity	4/39	261/1915	0.799931	0.944746	MASTL/TK1/HPGDS/CDK1	4
MF	GO:0046983	protein dimerization activity	2/39	146/1915	0.811576	0.947937	SLC11A1/HPGDS	2
MF	GO:0003700	DNA-binding transcription factor activity	3/39	209/1915	0.816471	0.947937	SOX10/IRF1/NFIX	3
MF	GO:0003682	chromatin binding	1/39	85/1915	0.832854	0.958832	SOX10	1
MF	GO:0140096	catalytic activity, acting on a protein	3/39	242/1915	0.888447	0.96565	CPZ/MASTL/CDK1	3
MF	GO:0000976	transcription regulatory region sequence-specific DNA binding	2/39	178/1915	0.891229	0.96565	SOX10/IRF1	2
MF	GO:0001067	regulatory region nucleic acid binding	2/39	178/1915	0.891229	0.96565	SOX10/IRF1	2
MF	GO:0004888	transmembrane signaling receptor activity	1/39	107/1915	0.89623	0.96565	GFRA4	1
MF	GO:1990837	sequence-specific double-stranded DNA binding	2/39	182/1915	0.898696	0.96565	SOX10/IRF1	2
MF	GO:0140110	transcription regulator activity	3/39	259/1915	0.914986	0.96565	SOX10/IRF1/NFIX	3
MF	GO:0000978	RNA polymerase II cis-regulatory region sequence-specific DNA binding	1/39	120/1915	0.92192	0.96565	SOX10	1
MF	GO:0000987	cis-regulatory region sequence-specific DNA binding	1/39	122/1915	0.925277	0.96565	SOX10	1
MF	GO:0003690	double-stranded DNA binding	2/39	199/1915	0.925534	0.96565	SOX10/IRF1	2
MF	GO:0038023	signaling receptor activity	1/39	125/1915	0.93005	0.96565	GFRA4	1
MF	GO:0060089	molecular transducer activity	1/39	125/1915	0.93005	0.96565	GFRA4	1
MF	GO:0043565	sequence-specific DNA binding	2/39	203/1915	0.930823	0.96565	SOX10/IRF1	2
MF	GO:0008092	cytoskeletal protein binding	1/39	130/1915	0.937354	0.96565	MX1	1
MF	GO:0044877	protein-containing complex binding	1/39	135/1915	0.943912	0.96565	SPARC	1
MF	GO:0019899	enzyme binding	1/39	145/1915	0.955083	0.96565	MASTL	1
MF	GO:0003677	DNA binding	4/39	372/1915	0.961564	0.96565	SOX10/IRF1/NFIX/TOP2A	4
MF	GO:0000977	RNA polymerase II transcription regulatory region sequence-specific DNA binding	1/39	157/1915	0.96565	0.96565	SOX10	1
MF	GO:0003723	RNA binding	1/39	157/1915	0.96565	0.96565	DAZL	1

## Sheet: Downregulated genes KEGG
Supplementary Table S4. Information on downregulated DEGs for KEGG pathway enrichment analysis in SK vs AA (Figure 2C).
ID	Description	GeneRatio	BgRatio	pvalue	p.adjust	geneID	Count
gga00564	Glycerophospholipid metabolism	6/65	95/5144	0.00116254	0.0598594	PCYT1B/GPD1L2/LPIN1/PLA2G4F/GPAT4/PLA2G4EL2	6
gga04010	MAPK signaling pathway	10/65	260/5144	0.00139208	0.0598594	CACNB4/GADD45G/PGF/PLA2G4F/DUSP5/FOS/PLA2G4EL2/FGFR2/JUN/FGF6	10
gga04620	Toll-like receptor signaling pathway	5/65	84/5144	0.003948	0.113176	SPP1/FOS/JUN/CCL4/CCL4	5
gga00350	Tyrosine metabolism	3/65	33/5144	0.00801837	0.172395	PNMT/FAH/TAT	3
gga04912	GnRH signaling pathway	4/65	84/5144	0.0210694	0.362395	HBEGF/PLA2G4F/PLA2G4EL2/JUN	4
gga00600	Sphingolipid metabolism	3/65	51/5144	0.0260676	0.373636	ASAH2/NEU2/SGMS1	3
gga00592	alpha-Linolenic acid metabolism	2/65	25/5144	0.0391371	0.387527	PLA2G4F/PLA2G4EL2	2
gga00983	Drug metabolism - other enzymes	3/65	60/5144	0.0395551	0.387527	UGT1A1/DPYS/NME4	3
gga03320	PPAR signaling pathway	3/65	63/5144	0.0447035	0.387527	CD36/EHHADH/PLIN1	3
gga00410	beta-Alanine metabolism	2/65	27/5144	0.0450613	0.387527	EHHADH/DPYS	2
gga00591	Linoleic acid metabolism	2/65	29/5144	0.0512938	0.401024	PLA2G4F/PLA2G4EL2	2
gga00630	Glyoxylate and dicarboxylate metabolism	2/65	31/5144	0.057816	0.414348	GLUL/HAO1	2
gga04216	Ferroptosis	2/65	34/5144	0.0681032	0.444572	SAT1/SLC7A11	2
gga04210	Apoptosis	4/65	125/5144	0.0724093	0.444572	GADD45G/TUBA8B/FOS/JUN	4
gga04217	Necroptosis	4/65	128/5144	0.0775416	0.444572	HSP90AB1/GLUL/PLA2G4F/PLA2G4EL2	4
gga04512	ECM-receptor interaction	3/65	84/5144	0.0892416	0.478368	CD36/SPP1/DMP1	3
gga00330	Arginine and proline metabolism	2/65	42/5144	0.098096	0.478368	SAT1/PRODH	2
gga00280	Valine, leucine and isoleucine degradation	2/65	44/5144	0.106093	0.478368	HIBADH/EHHADH	2
gga00565	Ether lipid metabolism	2/65	45/5144	0.110156	0.478368	PLA2G4F/PLA2G4EL2	2
gga04350	TGF-beta signaling pathway	3/65	93/5144	0.112405	0.478368	GREM2/ACVR1C/ID1	3
gga01200	Carbon metabolism	3/65	99/5144	0.129002	0.478368	OGDHL/HAO1/PSPH	3
gga00590	Arachidonic acid metabolism	2/65	50/5144	0.131054	0.478368	PLA2G4F/PLA2G4EL2	2
gga04623	Cytosolic DNA-sensing pathway	2/65	53/5144	0.144003	0.478368	CCL4/CCL4	2
gga00360	Phenylalanine metabolism	1/65	13/5144	0.152539	0.478368	TAT	1
gga00604	Glycosphingolipid biosynthesis - ganglio series	1/65	13/5144	0.152539	0.478368	ST8SIA5	1
gga00310	Lysine degradation	2/65	56/5144	0.157211	0.478368	EHHADH/BBOX1	2
gga04370	VEGF signaling pathway	2/65	58/5144	0.166142	0.478368	PLA2G4F/PLA2G4EL2	2
gga01230	Biosynthesis of amino acids	2/65	59/5144	0.170641	0.478368	GLUL/PSPH	2
gga00053	Ascorbate and aldarate metabolism	1/65	15/5144	0.173876	0.478368	UGT1A1	1
gga00240	Pyrimidine metabolism	2/65	60/5144	0.175162	0.478368	DPYS/NME4	2
gga00561	Glycerolipid metabolism	2/65	60/5144	0.175162	0.478368	LPIN1/GPAT4	2
gga00770	Pantothenate and CoA biosynthesis	1/65	16/5144	0.184346	0.478368	DPYS	1
gga00220	Arginine biosynthesis	1/65	17/5144	0.194685	0.478368	GLUL	1
gga00511	Other glycan degradation	1/65	17/5144	0.194685	0.478368	NEU2	1
gga00910	Nitrogen metabolism	1/65	17/5144	0.194685	0.478368	GLUL	1
gga04115	p53 signaling pathway	2/65	67/5144	0.207288	0.495189	GADD45G/AIFM2	2
gga04261	Adrenergic signaling in cardiomyocytes	3/65	131/5144	0.229217	0.503654	CACNB4/PLN/KCNK2	3
gga04621	NOD-like receptor signaling pathway	3/65	131/5144	0.229217	0.503654	HSP90AB1/TXNIP/JUN	3
gga04060	Cytokine-cytokine receptor interaction	4/65	202/5144	0.251029	0.503654	PRLL/ACVR1C/CCL4/CCL4	4
gga04145	Phagosome	3/65	138/5144	0.252935	0.503654	CD36/ATP6V1G3/TUBA8B	3
gga00040	Pentose and glucuronate interconversions	1/65	23/5144	0.254062	0.503654	UGT1A1	1
gga00650	Butanoate metabolism	1/65	23/5144	0.254062	0.503654	EHHADH	1
gga04012	ErbB signaling pathway	2/65	78/5144	0.258826	0.503654	HBEGF/JUN	2
gga04810	Regulation of actin cytoskeleton	4/65	206/5144	0.26222	0.503654	RGCC/F2/FGFR2/FGF6	4
gga04146	Peroxisome	2/65	79/5144	0.26354	0.503654	EHHADH/HAO1	2
gga04150	mTOR signaling pathway	3/65	144/5144	0.273555	0.511429	ATP6V1G3/LPIN1/ULK2	3
gga00860	Porphyrin metabolism	1/65	26/5144	0.282113	0.516206	UGT1A1	1
gga04080	Neuroactive ligand-receptor interaction	6/65	357/5144	0.295191	0.516402	PRLL/CHRNA9/GCGR/GRIK1/F2/NTS	6
gga00020	Citrate cycle (TCA cycle)	1/65	28/5144	0.300233	0.516402	OGDHL	1
gga04136	Autophagy - other	1/65	28/5144	0.300233	0.516402	ULK2	1
gga00640	Propanoate metabolism	1/65	30/5144	0.317904	0.527215	EHHADH	1
gga04530	Tight junction	3/65	157/5144	0.318781	0.527215	TUBA8B/MPP4/JUN	3
gga05132	Salmonella infection	4/65	234/5144	0.342699	0.54859	HSP90AB1/TUBA8B/FOS/JUN	4
gga00071	Fatty acid degradation	1/65	34/5144	0.351936	0.54859	EHHADH	1
gga00250	Alanine, aspartate and glutamate metabolism	1/65	34/5144	0.351936	0.54859	GLUL	1
gga00982	Drug metabolism - cytochrome P450	1/65	35/5144	0.36018	0.54859	UGT1A1	1
gga00980	Metabolism of xenobiotics by cytochrome P450	1/65	36/5144	0.36832	0.54859	UGT1A1	1
gga00260	Glycine, serine and threonine metabolism	1/65	37/5144	0.376358	0.54859	PSPH	1
gga00380	Tryptophan metabolism	1/65	37/5144	0.376358	0.54859	EHHADH	1
gga00140	Steroid hormone biosynthesis	1/65	38/5144	0.384296	0.550824	UGT1A1	1
gga02010	ABC transporters	1/65	41/5144	0.407516	0.574531	ABCG1	1
gga00830	Retinol metabolism	1/65	42/5144	0.415063	0.575732	UGT1A1	1
gga00270	Cysteine and methionine metabolism	1/65	44/5144	0.429874	0.586812	TAT	1
gga04510	Focal adhesion	3/65	193/5144	0.44323	0.59559	PGF/SPP1/JUN	3
gga04270	Vascular smooth muscle contraction	2/65	122/5144	0.459246	0.607617	PLA2G4F/PLA2G4EL2	2
gga04371	Apelin signaling pathway	2/65	124/5144	0.467707	0.609437	SPP1/PLIN1	2
gga00230	Purine metabolism	2/65	128/5144	0.4844	0.612623	ENPP4/NME4	2
gga01240	Biosynthesis of cofactors	2/65	128/5144	0.4844	0.612623	UGT1A1/NME4	2
gga01212	Fatty acid metabolism	1/65	53/5144	0.49208	0.613317	EHHADH	1
gga04514	Cell adhesion molecules	2/65	135/5144	0.512843	0.630064	LRRC4C/SELP	2
gga04020	Calcium signaling pathway	3/65	225/5144	0.546429	0.658657	PLN/FGFR2/FGF6	3
gga04137	Mitophagy - animal	1/65	64/5144	0.559092	0.658657	JUN	1
gga04920	Adipocytokine signaling pathway	1/65	64/5144	0.559092	0.658657	CD36	1
gga04260	Cardiac muscle contraction	1/65	70/5144	0.591893	0.687875	CACNB4	1
gga04914	Progesterone-mediated oocyte maturation	1/65	80/5144	0.641301	0.735359	HSP90AB1	1
gga01232	Nucleotide metabolism	1/65	84/5144	0.659371	0.736441	NME4	1
gga04540	Gap junction	1/65	84/5144	0.659371	0.736441	TUBA8B	1
gga04625	C-type lectin receptor signaling pathway	1/65	87/5144	0.672333	0.74129	JUN	1
gga00190	Oxidative phosphorylation	1/65	117/5144	0.77798	0.838184	ATP6V1G3	1
gga04110	Cell cycle	1/65	119/5144	0.783684	0.838184	GADD45G	1
gga04068	FoxO signaling pathway	1/65	122/5144	0.791972	0.838184	GADD45G	1
gga04144	Endocytosis	2/65	232/5144	0.799199	0.838184	AMPH/FGFR2	2
gga04140	Autophagy - animal	1/65	131/5144	0.815005	0.844463	ULK2	1
gga04218	Cellular senescence	1/65	144/5144	0.843906	0.863999	GADD45G	1
gga04310	Wnt signaling pathway	1/65	151/5144	0.857576	0.864851	JUN	1
gga04141	Protein processing in endoplasmic reticulum	1/65	155/5144	0.864851	0.864851	HSP90AB1	1

## Sheet: Upregulated genes KEGG
Supplementary Table S4. Information on upregulated DEGs for KEGG pathway enrichment analysis in SK vs AA (Figure 2D).
ID	Description	GeneRatio	BgRatio	pvalue	p.adjust	geneID	Count
gga04916	Melanogenesis	10/82	91/5144	1.36863e-06	9.71726e-05	EDNRB2/TYRP1/TYR/DCT/CREB3L1/WNT2B/WNT2/GNAO1/WNT16/WNT5A	10
gga04110	Cell cycle	7/82	119/5144	0.00269142	0.0955455	ORC1/ESPL1/TTK/BUB1B/PLK1/BUB1/CDK1	7
gga04310	Wnt signaling pathway	7/82	151/5144	0.00985909	0.233332	SERPINF1/APCDD1/SFRP4/WNT2B/WNT2/WNT16/WNT5A	7
gga00350	Tyrosine metabolism	3/82	33/5144	0.0151011	0.268044	TYRP1/TYR/DCT	3
gga04514	Cell adhesion molecules	6/82	135/5144	0.020055	0.284781	CLDN19/MPZ/VCAN/NEGR1/ITGB8/CLDN1	6
gga04512	ECM-receptor interaction	4/82	84/5144	0.044268	0.523839	COL6A6/CHAD/ITGB8/COL1A2	4
gga04114	Oocyte meiosis	4/82	101/5144	0.0767139	0.629184	ESPL1/PLK1/BUB1/CDK1	4
gga04150	mTOR signaling pathway	5/82	144/5144	0.0787911	0.629184	WNT2B/WNT2/WNT16/WNT5A/ATP6V1C2	5
gga00250	Alanine, aspartate and glutamate metabolism	2/82	34/5144	0.101521	0.629184	ASS1/GFPT2	2
gga00980	Metabolism of xenobiotics by cytochrome P450	2/82	36/5144	0.111747	0.629184	CYP1B1/HPGDS	2
gga04080	Neuroactive ligand-receptor interaction	9/82	357/5144	0.113075	0.629184	EDNRB2/EDN3/SSTR5/GABRB2/LPAR1/P2RX6/PENK/GCG/GZMA	9
gga04914	Progesterone-mediated oocyte maturation	3/82	80/5144	0.134567	0.629184	PLK1/BUB1/CDK1	3
gga01232	Nucleotide metabolism	3/82	84/5144	0.149387	0.629184	CMPK2/TK1/DGUOK	3
gga04540	Gap junction	3/82	84/5144	0.149387	0.629184	TUBB3/LPAR1/CDK1	3
gga04621	NOD-like receptor signaling pathway	4/82	131/5144	0.155478	0.629184	NOD1/GBP/CYBB/ANTXR1	4
gga00565	Ether lipid metabolism	2/82	45/5144	0.160581	0.629184	ENPP2/UGT8	2
gga00603	Glycosphingolipid biosynthesis - globo and isoglobo series	1/82	12/5144	0.175551	0.629184	ST8SIA1	1
gga04145	Phagosome	4/82	138/5144	0.177127	0.629184	TUBB3/CYBB/MARCO/ATP6V1C2	4
gga00604	Glycosphingolipid biosynthesis - ganglio series	1/82	13/5144	0.188724	0.629184	ST8SIA1	1
gga03460	Fanconi anemia pathway	2/82	50/5144	0.189158	0.629184	FANCA/BRCA1	2
gga04510	Focal adhesion	5/82	193/5144	0.193328	0.629184	COL6A6/CHAD/ITGB8/COL1A2/EMP1	5
gga00600	Sphingolipid metabolism	2/82	51/5144	0.194958	0.629184	B4GALT6/UGT8	2
gga04810	Regulation of actin cytoskeleton	5/82	206/5144	0.230627	0.686884	IQGAP3/LPAR1/ITGB8/FGF10/FGF4	5
gga00220	Arginine biosynthesis	1/82	17/5144	0.23937	0.686884	ASS1	1
gga00240	Pyrimidine metabolism	2/82	60/5144	0.247955	0.686884	CMPK2/TK1	2
gga00100	Steroid biosynthesis	1/82	18/5144	0.251535	0.686884	LIPML5	1
gga00515	Mannose type O-glycan biosynthesis	1/82	23/5144	0.309537	0.784899	B3GAT1L	1
gga00601	Glycosphingolipid biosynthesis - lacto and neolacto series	1/82	23/5144	0.309537	0.784899	ST8SIA1	1
gga00790	Folate biosynthesis	1/82	28/5144	0.363096	0.813306	GCH1	1
gga04120	Ubiquitin mediated proteolysis	3/82	135/5144	0.3652	0.813306	PMLL/UBE2L6/BRCA1	3
gga05164	Influenza A	3/82	139/5144	0.382706	0.813306	MX1/PMLL/RSAD2	3
gga04060	Cytokine-cytokine receptor interaction	4/82	202/5144	0.403232	0.813306	BMP7/CCL19/IL16/TNFSF13B	4
gga04216	Ferroptosis	1/82	34/5144	0.421971	0.813306	CYBB	1
gga00982	Drug metabolism - cytochrome P450	1/82	35/5144	0.431247	0.813306	HPGDS	1
gga04350	TGF-beta signaling pathway	2/82	93/5144	0.439051	0.813306	BMP7/LTBP1	2
gga00380	Tryptophan metabolism	1/82	37/5144	0.449359	0.813306	CYP1B1	1
gga01250	Biosynthesis of nucleotide sugars	1/82	37/5144	0.449359	0.813306	GFPT2	1
gga00140	Steroid hormone biosynthesis	1/82	38/5144	0.4582	0.813306	CYP1B1	1
gga03440	Homologous recombination	1/82	38/5144	0.4582	0.813306	BRCA1	1
gga04672	Intestinal immune network for IgA production	1/82	38/5144	0.4582	0.813306	TNFSF13B	1
gga02010	ABC transporters	1/82	41/5144	0.483892	0.82106	ABCB5	1
gga04020	Calcium signaling pathway	4/82	225/5144	0.485698	0.82106	EDNRB2/P2RX6/FGF10/FGF4	4
gga00514	Other types of O-glycan biosynthesis	1/82	43/5144	0.500347	0.826154	GXYLT2	1
gga04340	Hedgehog signaling pathway	1/82	48/5144	0.539251	0.830021	BOC	1
gga00480	Glutathione metabolism	1/82	49/5144	0.546665	0.830021	HPGDS	1
gga00520	Amino sugar and nucleotide sugar metabolism	1/82	49/5144	0.546665	0.830021	GFPT2	1
gga00590	Arachidonic acid metabolism	1/82	50/5144	0.553961	0.830021	HPGDS	1
gga03250	Viral life cycle - HIV-1	1/82	51/5144	0.561141	0.830021	MX1	1
gga04142	Lysosome	2/82	122/5144	0.584082	0.846323	SLC11A1/LIPML5	2
gga01240	Biosynthesis of cofactors	2/82	128/5144	0.610495	0.847675	GCH1/CMPK2	2
gga01230	Biosynthesis of amino acids	1/82	59/5144	0.614618	0.847675	ASS1	1
gga00983	Drug metabolism - other enzymes	1/82	60/5144	0.620832	0.847675	TK1	1
gga04115	p53 signaling pathway	1/82	67/5144	0.661648	0.881677	CDK1	1
gga00562	Inositol phosphate metabolism	1/82	70/5144	0.677782	0.881677	INPPL1	1
gga04520	Adherens junction	1/82	71/5144	0.68299	0.881677	IQGAP3	1
gga04530	Tight junction	2/82	157/5144	0.720468	0.907602	CLDN19/CLDN1	2
gga05132	Salmonella infection	3/82	234/5144	0.728638	0.907602	TUBB3/NOD1/AHNAK2	3
gga04625	C-type lectin receptor signaling pathway	1/82	87/5144	0.755844	0.919027	IRF1	1
gga04070	Phosphatidylinositol signaling system	1/82	89/5144	0.763698	0.919027	INPPL1	1
gga04010	MAPK signaling pathway	3/82	260/5144	0.79217	0.92033	PTPN5/FGF10/FGF4	3
gga00190	Oxidative phosphorylation	1/82	117/5144	0.850702	0.92033	ATP6V1C2	1
gga04068	FoxO signaling pathway	1/82	122/5144	0.862493	0.92033	PLK1	1
gga04270	Vascular smooth muscle contraction	1/82	122/5144	0.862493	0.92033	EDN3	1
gga04910	Insulin signaling pathway	1/82	122/5144	0.862493	0.92033	INPPL1	1
gga04210	Apoptosis	1/82	125/5144	0.86912	0.92033	BCL2A1	1
gga00230	Purine metabolism	1/82	128/5144	0.875432	0.92033	DGUOK	1
gga04217	Necroptosis	1/82	128/5144	0.875432	0.92033	CYBB	1
gga04261	Adrenergic signaling in cardiomyocytes	1/82	131/5144	0.881443	0.92033	CREB3L1	1
gga04218	Cellular senescence	1/82	144/5144	0.904347	0.929296	CDK1	1
gga05168	Herpes simplex virus 1 infection	1/82	152/5144	0.916207	0.929296	PMLL	1
gga04144	Endocytosis	1/82	232/5144	0.977965	0.977965	PMLL	1
