# Supplementary material for: Transcriptional and Metabolic Networks Underlying Melanin Deposition in Silkie Chicken Muscle: A Multi-Omics Insights
Source: Animals (Basel). 2026 Jan 14;16(2):252. doi: 10.3390/ani16020252 (PMC12837500; doi:10.3390/ani16020252)
Supplement: Supplementary file 1 [file animals-16-00252-s001.zip › Supplementary Files/Supplementary Table S5.xlsx]

## Sheet: Venn
Supplementary Table S5.Venn analysis among multiple comparisons of dark- and light- breasted birds (Figure 3A), including this SK vs. AA comparison, and Wuliangshan black-boned chicken (WLS) vs. Cobb broiler(CB) [19], WLS vs. Chahua chicken (CH) [19], and hyperpigmented Xuefeng black-bone chicken (XFH) vs. hypopigmented Xuefeng black-bone chicken (XFL).
SKvsAA(this study)	WLSvsCB(Dou et al., 2022)	WLSvsCH(Dou et al., 2022)	XFHvsXFL(Xu et al., 2023)	SKvsAA|WLSvsCB|WLSvsCH|XFHvsXFL	SKvsAA|WLSvsCB	SKvsAA|WLSvsCH	SKvsAA|XFHvsXFL	WLSvsCB|WLSvsCH	WLSvsCB|XFHvsXFL	WLSvsCH|XFHvsXFL	SKvsAA|WLSvsCB|WLSvsCH	SKvsAA|WLSvsCB|XFHvsXFL	SKvsAA|WLSvsCH|XFHvsXFL	WLSvsCB|WLSvsCH|XFHvsXFL
TYRP1	PMEL	PMEL	ENSGALG00000035998	TYRP1	SYNPR	C1QTNF8	SLC6A15	ALDH1A1	HYDIN	TTPA	PSCA	DCT	TUBB3	GPR143
MLANA	ENSGALG00000042870	AMY2A	ENSGALG00000047904	MLANA	SOX10	IFIT5	CRP	FA2H	PIGR	ENSGALG00000015345	EDN3	EXFABP		APOH
MLPH	GPNMB	ALPP	ENSGALG00000014184	MLPH	SAMD9L	CHL1	SLC24A5	LOC107056335	HECTD3L	MPZL3	CD9	ACOT11
TYR	DCT	CTRC	ENSGALG00000041500	TYR	MPZ	GNAO1	CDKN2A	CDX2	GATM		PTPRZ1	UCHL1
EDNRB2	MLANA	SIIL	MSTRG.15459	EDNRB2	LOC112532301	LVRN	CG-1B	CDKN2B	RIPK4		ES1ML2	ENSGALG00000016318
SLC6A15	MLPH	CPA1	ENSGALG00000035780	PMEL	S100B	ABCB5	APCDD1	C9H2ORF82	SLC1A6		PRELID3B
DCT	EDN3	CEL	EDQM3	GPNMB	MX1	SLC11A1	RFX2	FABP2	SGMS2		UGT1A1
SLC38A11	PSCA	COL9A3	HIST1H46L2		PMP2	METTL18	LPAR1	ANGPTRL1	C3		PLGL
OCA2	ENSGALG00000037938	CALB1	ENSGALG00000052244		DRP2	GPAT4	PRELP	KRT18	KRT80
CRP	FOXD3	CPA2	ENSGALG00000014848		ITGB8	SELENOU	SMC2	A1CF	EPHA1
PMEL	PPDPF	PLA2G1B	ENSGALG00000050647		SNCA	SPIK5	ENPP4	CREB3L3	SLC22A5
GPNMB	CD9	PNLIP	HNRNPKL		NINJ2	IRF6	FGFR2	ENSGALG00000039312	TET2
ENSGALG00000051054	TYRP1	CYP2C23a	SPIN1W		RNF213	ASAH2	PLA2G4EL2	LY6CLEL	MANBAL5
TUBB3	ALDH1A1	EDNRB2	ENSGALG00000048542		PLLP	A2ML4		TLX1
SLC24A5	SYNPR	UGT1A1	ENSGALG00000053313		CLDN19	FGG		GATA5
TRPM1	ENSGALG00000030751	APOB	WDR89		VIT			CYP2C23a
SCEL	SIGLEC1	CELA2A	ENSGALG00000033705		GLDN			IFITM1
SYNPR	S100B	CPA5	ENSGALG00000043758		UGT8			SOT3A1L
EOMES	CYP1A1	SULT1C3	ENSGALG00000040263		PERP2			EPCAM
PSCA	MPZ	CLDN2	ENSGALG00000038064		CLDN1			AGR2
PCDH10	UCP3	TLX1	MSTRG.10732		LOC100858381			PRAP1
SLC2A9L	TYR	FABP2	UBAP2		TNFAIP6			MAP3K4
SLC45A2	ENSGALG00000032633	CTRL	ENSGALG00000043838		MSC			ALPP
CALHM6	SLC9A2	CTRB2	ENSGALG00000027170		BCL2A1			CLDN2
SOX10	SOX10	SOT3A1L	CRY4		PPP1R1C			SLC6A19
DAZL	LOC101751061	KRT20	ENSGALG00000035785		ARNTL			NR1H4
RAB38	EDNRB2	ENSGALG00000038396	MGAT1		BCHE			ENSGALG00000038396
CRB1	ENSGALG00000025899	PRAP1	ENSGALG00000034905		AMN			C24H11orf34
ENSGALG00000047835	DRP2	ENSGALG00000044343	NIPBLL		PRODH			REG4
SCRG1	FA2H	MLPH	CALML3		KCNK2			PLA2G2E
TMSB4B	ENSGALG00000043625	FGG	ENSGALG00000041221		KIAA1958			CDH17
BG2	ATF3	ACE2	TACC1		ADAMTS18			CALB1
SAMD9L	ABRA	ANGPTRL1	ENSGALG00000030707		RAB18L			KRT20
LRRC7	KCNK2	MATN1	ENSGALG00000048307		COL19A1			SIGIRR
KIF6	MICAL2	APOC3	ENSGALG00000031327		GCGR			GATA4
LRRC74B	ZAR1L	MEP1A	ENSGALG00000051914		DUSP5			ABCG5
LIPML5	EXFABP	HKDC1	ENSGALG00000034488		MYBPC3			CDX1
C1QTNF8	RAB40B	CREB3L3	F-KER		NEU2			LRRC73
MPZ	HABP2	COL9A2	MMP1		FSCN2			ACBD7
CHRDL1	ROR1	TMEM45B	ENSGALG00000030382		PLIN1			KRT19
UNC5D	ENSGALG00000041228	CDHR2	INF2		ACVR1C			LOC107049372
SSTR5	SNCA	LOC107049372	ENSGALG00000053841		TUBA8B			MEP1A
SEMA3E	PRELID3B	CLPS	ENSGALG00000048222					NKX2-5
CLVS2	ZP1	CDX1	CYP2C18					ELF3
SH2D1A	GPR143	MYO1A	IFI30					NR0B2
LOC112532301	HYDIN	SLC6A19	ADAMTS9					LOC422270
LOC124416954	ENSGALG00000033902	CELA1	Smad7b					ATP8B1
NDP	KIFAP3	A2M	ENSGALG00000048907					ENSGALG00000040130
PTPN5	ENSGALG00000045061	PIT54	ENSGALG00000016326					SPP2
SFRP4	EIF5	ENSGALG00000038140	BLEC2					ENSGALG00000040585
PI15	GLDN	AGR2	ENSGALG00000039634					ENSGALG00000044343
CPZ	SSTR2	CDH17	ENSGALG00000052522					SLC5A9
GCH1	RUNX1	APOH	SLC22A5					ENSGALG00000042236
ZNF831	APOH	MUC2	ENSGALG00000013762					MUC2
CTHRC1	FABP1	ENSGALG00000030044	ENSGALG00000049772					ENSGALG00000044675
CHIR6B2	LOC107056335	KRT7	ENSGALG00000050131					ENSGALG00000032781
EDN3	CLDN19	TMPRSS2	ENSGALG00000052938					ENSGALG00000030235
HHLA2	CDX2	A1CF	ENSGALG00000049069					FOXA1
CCL19	ENSGALG00000046222	TCF21	ENSGALG00000033381					LOC415662
CD9	IFRD1	GUCY2C	ENSGALG00000007171					HNF4A
S100B	COL2A1	RHOD	ENSGALG00000053111					RHOD
MX1	GRAMD4	SPP2	ESRP1					GUCY2C
IFIT5	GCNT1	MLANA	FLRT3					ENSGALG00000046197
DACT2	PIGR	CDHR5	ST3GAL2					FNDC4
ENSGALG00000011609	TUBA8B	DSP	PLEKHA1					TMEM45B
WNT16	AMN	GATA4	ZMIZ1					GRM2
KCNC4	HPGD	ENSGALG00000044592	AKAP8					CDHR2
PAX3	ENSGALG00000041089	CTRB1	ENSGALG00000052108					SLITRK4
LOC101748744	SDC2	GPA33	ENSGALG00000050520					ENSGALG00000036804
ISLR2	ENSGALG00000037976	FGFBP1	PROM2					CHGA
PMP2	UTS2R	IFITM1	SETX					ENSGALG00000011806
PENK	KCNJ10	GPNMB	CD79B					TMPRSS2
SHOC1	HECTD3L	GRM2	ENSGALG00000052946					ACE2
ART4	LOC427933	CORO2A	FANCD2					APOB
WNT2B	CDKN2B	C24H11orf34	EPHA1					SLC22A18
CHL1	ARHGAP44	KRT18	MAP1A					PDX1
ENSGALG00000047061	GSTA4L	LAD1	SLC26A9					ENSGALG00000042059
OASL	ENSGALG00000044836	K123	ENSGALG00000050166					GPA33
DRP2	C9H2ORF82	CUZD1	MSTRG.10733					HKDC1
ENSGALG00000047341	FABP2	ELF3	SOUL					F2RL1
GNAO1	ENSGALG00000011913	REG4	ENSGALG00000021238					CEP85L
ITGB8	ENPEP	HNF4G	ENSGALG00000011930					C12H3orf18
PI16	ANGPTRL1	ENSGALG00000036145	GDPD4					CUZD1
CDKN2A	KRT18	PDX1	ENSGALG00000015140					ENSGALG00000040865
COL6A6	ARHGAP36	ENSGALG00000039312	ENSGALG00000034204					ENSGALG00000037942
SNCA	UGT8	LOC107049156	DSG2					ENSGALG00000034626
APBA2	ENSGALG00000041817	SLC34A2	ENSGALG00000048981					AvBD9
ENSGALG00000052396	ANGPTRL2	TYRP1	P2RY4					CL2
CD109	ENSGALG00000034913	SPIA3	ADGRA3					LAD1
LOC121106469	GREM2	SPIK5	EDKM					ADGRG7
LGALS3	ENSGALG00000026426	TYR	ENSGALG00000039987					ENSGALG00000015164
ENSGALG00000047250	OLFM4	AvBD9	NOV					GAL3ST2
EPSTI1	A1CF	CDKN2B	ENSGALG00000038424					SCT
PTPRZ1	ENSGALG00000032186	MLXIPL	HYDIN					CHDSD
FGF10	ENSGALG00000036021	TGM4	ENSGALG00000046681					ENSGALG00000030044
ENPP2	LOC424919	MYRFL	DSCAML1					ENSGALG00000036190
E2F7	IL17RA	CDX2	ENSGALG00000027167					ALDH8A1
B4GALT6	KLHL40	PKP3	ENSGALG00000044875					CELA2A
FSTL3	HSPB9	CKMT1A	ENSGALG00000005599					ENSGALG00000044402
WNT2	ANGPT1L	MTTP	RAPGEFL1					ENSGALG00000044592
CYBB	ENSGALG00000041693	HSD11B1b	ENSGALG00000035675					FUT9
C1QTNF6	FOXP4L	SHOX2	PGS1					CORO2A
GBP	MGARP	NKX2-5	FAT2					MYO15L
NINJ2	CREB3L3	SPDEF	PAFAH2					MYO7B
GZMA	ENSGALG00000014776	RYR2	BBS12					CELA3B
SERPINB1	CPED1	ENSGALG00000046197	AHR1B					WT1
CMPK2	CLYBL	ENSGALG00000044580	PLA2G4EL2					DSP
OLFML1	GUCA2A	FOXA1	ENSGALG00000049219					ENSGALG00000033904
LVRN	PPP1R1C	CHGA	IL22RA2					PLA2G1B
GABRB2	SI	FUT9	ENSGALG00000047672					SIIL
RNF213	DDX3X	F2RL1	MPZL3					ENSGALG00000004627
ENSGALG00000047663	ENSGALG00000039312	ENPP3	ENSGALG00000052154					TCF21
RGS6	VCAM1	LOC415662	ENSGALG00000026754					MMP7
TNFSF13B	RASA4	ENSGALG00000023934	ENSGALG00000010758					CEL
PLLP	SLC15A1	HNF1B	RIPK4
CLDN19	HEBP2	ENSGALG00000033779	CEP170P1
C12orf75	TRMT13	FA2H	ENSGALG00000048115
CG-1B	LOC426820	SERPINC1	ENSGALG00000044631
ABCB5	ENSGALG00000035137	ENSGALG00000029504	CDH1
VIT	ACTG2	CELA3B	MRPL20
FAM180A	CLCA1	CL2	PLCXD2
KNL1	ENSGALG00000032940	MYL4	ENSGALG00000048841
TPBG	HRH2	ENSGALG00000030235	ENSGALG00000002108
PTBP3	ENSGALG00000043390	ENSGALG00000011806	AKT2
BMP7	ENSGALG00000030573	ENSGALG00000044402	FLOT1
ENSGALG00000030571	RBP2	NR1H4	PCSK7
ENSGALG00000004704	AQP5	MYO15L	SP1
CHAD	CLCN2	ENSGALG00000015164	ENSGALG00000053084
GLDN	UGT1A1	CHDSD	SLC24A5
ES1ML2	NINJ2	MAP7D2	CSF3R
IFI6	ENSGALG00000036034	ENSGALG00000043353	ENSGALG00000015345
FNDC1	DUSP5	UNC93A	ENSGALG00000054546
SEMA3D	JUND	LOC100857820	KRT15
RSAD2	PLLP	BAAT	DNPEP
B3GAT1L	HIST1H3A	TFF2	ENSGALG00000015032
Ntn4l	LY6CLEL	GATA6	ENSGALG00000053626
ENSGALG00000046863	ENSGALG00000046448	WT1	GPR143
GVINP1	GATM	LOC422270	MMP9
SERAF	TRIM25	NR0B2	COL8A2
INPPL1	ENSGALG00000032151	MYO7B	NDUFB3
IQGAP3	DUSP8	MAP7	PAK1
ENSGALG00000050179	AMBP	ENSGALG00000034128	CNN1
SLC11A1	ENSGALG00000044200	CYB561	EPHX4
CENPE	SLC13A2	ENSGALG00000043645	RFX2
GCG	APOA4	ENSGALG00000035914	DCT
KCNT2	ENSGALG00000045295	LOC396365	ENSGALG00000030007
NEK2	ARC	CNMD	PMEL
ANLN	ENSGALG00000012845	ADGRG7	gag-pol
VCAN	PMS2	THSD7A	ENSGALG00000042275
PASK	TLX1	LY6CLEL	EDNRB2
ENSGALG00000051628	SIAH1	GAS6	ENSGALG00000005298
NALCN	MAPK6	ATP10B	UNC13D
HEBP2	ES1ML2	LOC421965	ENSGALG00000045940
ASPHD2	RIPK4	RSPO1	TTPA
C1S	CRYL1	FZD5	ID3
LYGL	ACVR1C	HPX	HIST1H2B7
VAT1L	ADAMTSL2	KRT5	TAL1
ERCC6L	EPHA4	ROS1	VILL
PLK1	PDE7B	SLC5A9	APIP
EDIL3	KLF6	ABCD4	ENSGALG00000048109
HTRA3	CHST9	LAMA4	ENSGALG00000044632
LRRC17	SERINC2	FRK	ENSGALG00000039887
APCDD1	CLCN4	MAT2A	NTM
ADAP1	FAR1	LOC417937	ENSGALG00000046757
PAMR1	LOC107049259	PXDN	EXFABP
KIF23	ANKRD1	ENSGALG00000023761	GPSM2
UGT8	PRODH	TADA2A	SRC
GFRA4	GATA5	SCT	TUBB3
SDK2	SLC1A6	ENSGALG00000042059	TNC
ECT2	CYP2C23a	TTPA	K-CAM
TRABD2B	MYBPC3	C2H8ORF22	ENSGALG00000030096
PERP2	ENSGALG00000045398	ITGA6	MSTRG.5128
MKI67	PHKB	ENSGALG00000044330	IL17REL
ENSGALG00000015307	IFITM1	UROD	C3
PAQR8	ENSGALG00000027314	PCK1	TYR
EMILIN2	ENSGALG00000013641	ENSGALG00000034626	ENSGALG00000004734
IRF1	ENSGALG00000023692	EPCAM	ENSGALG00000034605
NFIX	C1QC	ASAH2	OSGEPL1
TK1	ENSGALG00000039342	MECOM	DNASE2B
CENPL	LDB3	XPNPEP2	FGFR2
RFX2	NOX1	GNAO1	SLC1A6
MARCO	SOT3A1L	DNAJC17	TYRP1
CLDN1	NPAS3	C9H2ORF82	NDUFS8
FANCA	GPR37L1	SLC22A13	GPNMB
LOC419112	NEXN	ENSGALG00000031920	ENSGALG00000046885
SYPL1	GPCPD1	ENSGALG00000036726	CST3
CENPF	ENSGALG00000037797	A2ML4	ABCA4
LRRC15	ENSGALG00000036033	SLC22A18	CG-1B
ANKRD29	DPEP1	PDZK1	NMRAL1
OGN	EPCAM	VWF	TMEM119
MFAP5	PDLIM5	EXOC3L4	MLPH
FGF4	SMYD1	ENSGALG00000037666	PLIN4
TOP2A	DNAJA4	USF1L	ENSGALG00000006165
Fbn1	AGR2	AQP10	CDK5RAP3
NDC80	ALDOB	CHST4	C7H2ORF76
PCOLCE2	CAD	IRF6	ENSGALG00000026875
NEGR1	HSPA4	UROS	SAPCD2
PAPLN	TNFSF4	SIGIRR	MLANA
ZGRF1	PRAP1	RPL35A	TLR7
PLP1	AHR	MB	ENSGALG00000052672
USP41	NRAP	TLR3	SCN9A
ENSGALG00000050112	TMEM63C	ENSGALG00000033917	ZNF395
ENSGALG00000051771	FCER2	HNF4A	CTSK
ENSGALG00000055117	TIPARP	HEXDC	SLC6A15
GXYLT2	ENSGALG00000037173	LOC427533	MSTRG.8054
NEXMIF	LOC107050775	NES	SEMA3F
MASTL	ITGB8	ENSGALG00000043732	HBM
NCAPG2	MAP3K4	ENSGALG00000040865	ENSGALG00000011889
SEMA3B	ZDHHC15	ENSGALG00000000920	PNPLA6
TERF1	SGMS2	SPIA1	ST8SIA2
LOC100858381	VGLL2	EME2	TRMT12
TNFAIP6	LOC772158	NTNG2	MSTRG.12472
CAPN5	COL19A1	CYP2C45	APOH
LPAR1	GLDC	ENSGALG00000035332	ELN
CD55	MAST3	ADGRA1L	NRCAM
CYP1B1	DNAJB4	PRELID3B	REM1
ST8SIA1	CCR2	TEX9	MB21D2
PRELID3B	HPS5	MMP7	BLVRA
PMLL	ENSGALG00000038224	ZFP36L2	APCDD1
LOC107049660	TSPAN8	ENSGALG00000002064	CRP
LOC101748203	ALPP	FOXF1	HPS1
LOC422513	CLDN2	EGFLAM	DECR2
KIF4A	RNF208	EDN3	ARX
CDK1	TRIM36	MYH15	GATM
IL16	FUT7	SMPDL3A	ECH1
TPPP3	SLC6A19	TFAP2A	SMIM3
PRELP	BAG3	ENSGALG00000041925	PTGFR
DEPDC1B	CYP3A5	MRT4	ENSGALG00000054931
BOC	DNASE1L3	ENSGALG00000036190	HECTD3L
SERPINF1	NR1H4	NAALAD2	MSTRG.3082
COL1A2	SLC7A2	LOC107056335	ACOT11
ENSGALG00000054344	RASL11A	AQP7	PLEKHN1
APBB1IP	PERP2	LOC107056420	PLA1A
SYT9	ENSGALG00000031321	EPHA7	RHOBTB3
ORC1	PMS1	CLDN5	MYF5
ABI3BP	ENSGALG00000038396	TSPOAP1	TUBB2B
KCNAB1	ENSGALG00000040785	A2ML2	SCD
HJURP	C24H11orf34	ALDH8A1	SCAMP5
ENSGALG00000049484	UTS2B	TUBB3	CHRD
NCAPD3	SLC4A8	TBC1D7	WBP1L
LTBP1	REG4	ENSGALG00000030884	NDUFB2
BUB1	PLA2G2E	PDS5AL	FHOD1
KCNK5	COL2A1	ENSGALG00000036848	RAB2A
GFPT2	LOC101749222	ENSGALG00000046330	ANKRD54
COL3A1	CXCL13L3	KRT19	ATPAF2
SPAG5	ENSGALG00000032054	IL22RA1	HYAL2
LOC416530	CREM	PDIA2	DAG1
AHNAK2	NR4A2	ENSGALG00000029725	EXTL2
FSTL1	C3	HAP1	ENSGALG00000030153
HPGDS	ENSGALG00000036801	TSR3	ENSGALG00000037314
BUB1B	ULK1	ENSGALG00000038092	ENSGALG00000029857
SMC2	LSMEM1	ANKRD12	ENSGALG00000049315
DGUOK	PLIN1	ITIH2	HAUS2
TTK	CDH17	FGF19	TECPR1
OLFM1	SNCG	GPR20	SEL1L3
MSC	VIL1	ENSGALG00000036444	DCAF17
ASS1	SIK1	ENSGALG00000035067	GSR
ZNFX1	TOB1	GR42L7	OCLN
P2RX6	CSMD2	BARL	TRAPPC13
ATP6V1C2	C1QB	ACBD7	GLCE
CPAMD8	CALB1	CNKSR2L	PRELP
BRCA1	VIT	ABCB5	ZDHHC18
CREB3L1	UNC93B1	ENSGALG00000039953	ENSGALG00000048857
SCARA5	ENSGALG00000029844	LOC107049120	VASN
ENSGALG00000050332	HERC4	ANXA13	PIK3R6
ENSGALG00000051101	MAFA	PLGL	ADGRG2
NCAPG	CCL26	ADGRL4	ENSGALG00000007248
IGSF10	RXRG	RNFT2	ENSGALG00000040205
EMP1	RSPO4	ENSGALG00000041559	ST3GAL1
ASPM	SLC16A3	CALCRL	PCYT1B
CEP55	PLS1	ABCC2	EFHC2
COL5A1	TM6SF2	MGAM	ENSGALG00000004495
ANTXR1	GLIS1	SCUBE3	DNAH5
Myo3al	LOC416959	MEIS2	ENSGALG00000050596
WNT5A	RAB18L	NMRK2	ENSGALG00000039611
FBN3	LBP	DLL1	PIGR
SPON2	USP25	ENSGALG00000033904	ENSGALG00000041371
BCL2A1	ENSGALG00000030635	FLT1	NRG4
LOC107050958	KRT20	ENSGALG00000038293	DCK
ENSGALG00000016815	TSPAN1	MRTO4	ENSGALG00000046983
PTPRT	LOC100857543	GAL3ST2	MRPL40
ESPL1	ANKS4B	GATA5	ALPK1
NOD1	SIGIRR	TENM2	ENSGALG00000049810
HTRA1	CCDC92B	ANK1	MYH1C
OLFML2B	GATA4	ENSGALG00000007388	RBPJ
LOC121111974	KRT80	DLL4	ENSGALG00000015577
ENSGALG00000049122	ABCG5	LRRC73	ZFAND5
ENSGALG00000052853	CDX1	HPSE2	ENSGALG00000029540
UBE2L6	FOXRED2	ENSGALG00000045851	MAP6
RAB23	LRRC73	ABCG5	LPAR1
KCNG2	TRPM5	C12H3orf18	PTGES3
LRP1	MYOM2	ENSGALG00000038439	DGCR8
PPP1R1C	ACBD7	SUSD5	CASP7
SLC49A3	TBXA2R	ENSGALG00000036804	FBXO15
CYBRD1	XRCC3	TMEM255B	SNX16
SPARC	MAK	ENSGALG00000034927	MYBL2
TVP23A	STN1	TMEM9	ENSGALG00000041493
NRN1L	DDEFL1	LOC107057240	ASB6
ASCL3	PMP2	GPAT4	ENSGALG00000044599
ADAMTS17	KRT19	LAMB1	HECW2
SUSD1	ENSGALG00000044548	MC5R	ENSGALG00000007007
METTL18	ENSGALG00000037282	ATP8B1	ENSGALG00000046955
VOPP1	LOC424401	PTPRF	DNAJC6
ENSGALG00000033558	UCHL1	LOC107052479	UCH-L1
ARNTL	LOC417345	C1QTNF8	DIAPH3
LMCD1	NKX2-3	LGI2	MIEF1
ENPP4	LOC107049372	SELENOU	SBK1
LOC428824	LAMA1	GFRA1	SNCAIP
NT5DC1	LOC107057167	JMJD7	ENSGALG00000051564
ART7B	ENSGALG00000009596	LOC418114	ATF3
BCHE	ABCA7	ENSGALG00000033531	PITPNA
ENSGALG00000054023	CYGB	ANOS1	LMBRD2
BBOX1	ENSGALG00000033835	ARHGAP5	ARFGEF3
KIRREL3	SLC26A6	CHIA	SACS
NPM3	ENSGALG00000032284	CDH5	USP31
HAO1	TNFAIP6	NEU3	AMPD3
NRGN	MEP1A	ENSGALG00000016132	GJD2
LPIN1	MMR1L2	FNDC4	LRRN1
MYRIP	NKX2-5	WNT11B	CDKN2A
CACNB4	TIGAR	ENSGALG00000029353	ZBTB47
AIFM2	IL4I1	TEK	LMAN1
CRYGN	PPP1R27	LOC420807	OSBPL10
AADAC	ENSGALG00000037424	ENSGALG00000045238	UBQLN1
PGF	GPATCH11	OTOG	H2B-V
HSPB2	ADH1C	SLC11A1	ENSGALG00000051229
SELP	ENSGALG00000045140	ENSGALG00000032781	TWF2
ULK2	ELF3	OTOP3	PLIN2
CWH43	NR0B2	EPB41L4B	RNF170
HIBADH	ENSGALG00000025668	ENSGALG00000037280	CENPW
LOC107054036	FAM110D	PAPSS2	CASS4
ATOH8	DNAJB9	ENSGALG00000013058	PACSIN2
RGCC	LOC422270	ENSGALG00000038056	NIN
GADD45G	ATP8B1	COL4A1	ENSGALG00000040055
SEMA7A	SLC5A1	METTL18	TET2
LOC107049847	UBXN2A	ENSGALG00000042236	SNRNP40
JUN	SLC25A12	PYCR1	RAD17
EHHADH	NUAK1	ENSGALG00000032637	WDR41
CLGN	ENSGALG00000040130	ENSGALG00000041961	RMND1
GLRX	GBX1	TTR	FAM219A
CCDC92	SPP2	SFTPA1	GPATCH3
OSCP1	CATHB1	F8	PER2
TMEM86A	CAPN3	CD9	BACH2
HSPB3	ENSGALG00000040585	ENSGALG00000044780	BRPF1
TTC24	CEBPA	USP35	BANP
AMN	ENSGALG00000044343	OCM2	ENSGALG00000044569
ENSGALG00000055058	PRRG3	AGRN	AHI1
PRODH	ENSGALG00000041879	ENSGALG00000041018	MCC
SLC41A3	TMEM38A	NME3	ENSGALG00000004311
ST8SIA5	RAMP1	FBXL7	STAGL
TLCD1	SLC5A9	TMPRSS15	BCORL1
ANKDD1B	ENSGALG00000042236	ENSGALG00000016767	MIIP
ID1	CHAC1	PSCA	OSBPL8
C5H11orf74	SST	SLCO1A2	PLAA
PLA2G4F	FKBP1B	ENSGALG00000003203	PPIG
MPP4	CD180	ENSGALG00000036153	MYL12A
ANKRD66	GDPD2	MIR7474	ENPP4
SAT1	PDZK1IP1	ENSGALG00000004627	NUDT12
PIBPPDD4L	ODF3L10	HGF	TIRAP
CPN1	ALB	GLP2R	BRIX1
HSP90AB1	SPRY2	DOCK9	MPP1
GTSF1	MUC2	DEGS2	SLC39A6
LRFN2	ENSGALG00000044675	TNS4	YTHDC2
FRMD3	NKIRAS1	ZNF292	SMARCA5
PRUNE2	ENSGALG00000032781	KRTCAP3	NAA25
KCNK2	ENSGALG00000039894	DSCAM	NADK2
PLXNA4	IHH	SORBS2	ANKRA2
GPAT4	MX1	ENSGALG00000028346	THNSL1
EXFABP	NCOR1	ENSGALG00000029840	angiopoietin-2
KIAA1958	CLDN1	ENSGALG00000030618	ENSGALG00000030512
HBEGF	ORM1	GUCY1A3	VCP
SCN3B	CYP1C1	ENSGALG00000040446	MAP2K7
SELENOU	ENSGALG00000043834	ENSGALG00000042905	GORAB
SBK2	ENSGALG00000041749	MEIKIN	SMC2
SGMS1	DOCK2L	SLCO3A1	ENSGALG00000014734
ADAMTS18	ADGRG3	JAG1	ALDH7A1
TEKT1	RAB3IP	POLG	RFC3
GOLM1	ENSGALG00000030235	PLA2G2E	SGMS2
SCG5	ENSGALG00000039269	IFIT5	TMEM56
CEMIP	TPBGL	ES1ML2	TENT2
CPQ	ZNF385B	LVRN	RFKL
TXNIP	TBX1	MYH11	PARVA
BATF	KL	MAP3K4	ERAP1
ADAM11	GREM1	ROCK1	TUSC3
Gk2	MSMB	ENSGALG00000030181	TLDC1
SPIRE1L	ENSGALG00000038514	CEP85L	ENSGALG00000033862
SLC7A11	GCGR	CA4	HDHD2
NETO2	FOXA1	LOC769486	HAUS6
VNN1	LOC415662	MET	TIA1
FGFR2	HNF4A	PODXL	PTCH1
RAB18L	ENSGALG00000044566	SSTR1	ABHD17B
SCG2	ENSGALG00000045896	NR0B1	COMTD1
ABCG1	PTPRZ1	NPAS2	MYC
ENC1	MPEG1	ENSGALG00000046434	SLC4A1AP
AMPH	C6H10orf54	SLITRK4	ENSGALG00000005007
TCIM	FAM136A	LEAP2	GPHN
NTS	ENSGALG00000030938	GLRA1
SPIK5	ENSGALG00000006393	CYP4F11
FGF6	MPZL2	ENSGALG00000038090
ENSGALG00000053886	ENSGALG00000043432	ABHD12B
CD36	RHOD	HTATIP2
ENSGALG00000042652	STK11IP	NPNT
PSPH	GUCY2C	LY6EL
ENSGALG00000016826	MCM10	ENSGALG00000034543
LOC431653	ENSGALG00000046197	PRRT1B
PPP4R4	ENSGALG00000045197	SFRP1
CYR61	BBS5	ENSGALG00000015345
GRIK1	FNDC4	ENSGALG00000033026
SLC47A1	ENSGALG00000033973	INS-IGF2
ENSGALG00000054028	ASNS	MPZL3
NR5A2	ENSGALG00000035588	ENSGALG00000037942
GREM2	ENSGALG00000036187	BTBD19
COL19A1	TMEM45B	TRUB1
GCGR	SH3PXD2B	GALR1
RANBP3L	ARNTL	RGS12
PLA2G4EL2	ARHGDIB	ENSGALG00000038605
ENSGALG00000048048	FAM169B	UNC13C
FAH	GRM2	GABRA1
CHRNA9	MOGAT2	GAS2L2
ACOT11	ENSGALG00000045126	ENSGALG00000040585
DUSP5	ENSGALG00000043112	ENSGALG00000045813
LMBR1L	HSPB8	ALDH1A1
CCL4	ENSGALG00000041830	PLCB4
BG8	ADAMTS18	COL21A1
ENSGALG00000051882	BEST3	PTPRZ1
IRF6	CDHR2	ENSGALG00000044675
LOC768760	MYOT	NMU
GLUL	SLITRK4	CHL1
PAPPA2	CDH19	TJP1
ENSGALG00000047605	ENSGALG00000045917	CES1L1
FOS	ENSGALG00000037670	ENSGALG00000031453
METTL21C	HSPH1	SEC16B
APOLD1	ENSGALG00000036804	ENSGALG00000031652
MYBPC3	PFKFB4	CTSG
UCH-L1	ESRP2	CEP290
NPTX1	SARM1	ENSGALG00000000731
NEU2	ENSGALG00000010103	ENSGALG00000005321
PLEKHH1	ENSGALG00000045436	BTN3A3
OGDHL	ENSGALG00000044436	PGLYRP2
ATP6V1G3	CYCS	ENSGALG00000030314
GPD1L2	DUSP27	GRP
GJB1	ENSGALG00000038149	ENSGALG00000041729
SLC47A2	ENSGALG00000036316	RAB3B
ENSGALG00000042570	NSMCE2	GPR143
CIDEC	ACY1	HNF4beta
THRSP	ENSGALG00000046487	COL14A1
MUSTN1	BTN1A1	ENSGALG00000037040
FSCN2	ENSGALG00000032493	ENSGALG00000040130
AQP12A	GABRD	PYCRL
DMP1	ADH6	SLC16A10
RBP7	LRRC39	MFSD4A
ANKRD2	ENSGALG00000030792	HHIP
LRRC4C	ENSGALG00000043508	LOC107051321
ENSGALG00000051843	ENSGALG00000000378	NRP1
PLIN1	ENSGALG00000042272
PNMT	SLC30A10
ACVR1C	ENSGALG00000030774
DPF1	RBM38
LOC107054425	XIRP1
FOSB	ACOT11
ASAH2	ZAP70
ENSGALG00000038728	KLHL31
SPP1	CHRNG
SLC30A2	CHGA
A2ML4	ENSGALG00000044370
ITPRID1	HIST1H111L
Grhl2	UBB
WFIKKN2	SERPINB12
NME4	RYR3
PLN	TPI1
PCYT1B	ENSGALG00000044175
FGB	ENSGALG00000011806
DPYS	ABAT
AvBD10	METTL11B
FAM81A	ENSGALG00000045240
LOC425001	PPP1R3A
UGT1A1	C7
MYBPC1	ENSGALG00000030894
FGG	TMPRSS2
PLGL	CELF5
LOC100858647	TGFB3
F2	PIK3R5
HGFAC	BCHE
TAT	ENSGALG00000030856
C5orf49	FSCN2
ENSGALG00000002395	ENSGALG00000040897
FGA	HIST1H4B
TUBA8B	ENSGALG00000043409
PRLL	WDR86
	ACE2
	MINPP1
	ADSSL1
	APOB
	SLC6A9
	ENSGALG00000044887
	ENSGALG00000036403
	GPX2
	SLC22A18
	PDX1
	TFAP2B
	ENSGALG00000041581
	CHRNA1
	EPHA1
	ENSGALG00000028015
	FHL2
	NHLH1
	CHIR-B5
	ENSGALG00000030350
	ENSGALG00000041524
	PCBP4
	KCNG1
	LOC100858381
	CYP1A2
	UACAL
	ENSGALG00000015438
	LOC419851
	C1QA
	LOC427654
	LOC107050950
	ENSGALG00000043568
	PLXND1
	MSC
	ENSGALG00000042059
	GPA33
	L1CAM
	MAL
	CEP76
	ETNPPL
	LCK
	FOXO1
	OXTR
	GFCBPL
	DAO
	ENSGALG00000017926
	EDA2R
	SLCO4C1
	ENSGALG00000038431
	HKDC1
	UQCRB
	F2RL1
	SBNO2
	SCN5A
	CEP85L
	C1H22orf23
	ENSGALG00000025183
	TMOD1
	SLC51A
	IL13RA1
	ENSGALG00000045064
	ENSGALG00000042915
	C12H3orf18
	ENSGALG00000036755
	CUZD1
	KCNQ4
	SAMD8
	PGK1
	ADAL
	ENSGALG00000046022
	ENSGALG00000030427
	ENSGALG00000040865
	CYP2AC1
	ENSGALG00000037942
	GSTT1
	USH1C
	ENSGALG00000034626
	SLC29A4
	MAP3K7CL
	AvBD9
	ENSGALG00000039812
	ENSGALG00000030014
	ENSGALG00000019221
	CL2
	NOCT
	LAD1
	ENTPD1
	CFAP74
	TNNC1
	LOC107056030
	LOC107050032
	DUSP10
	SLC1A1
	ENSGALG00000013655
	ADGRG7
	TNIP1
	HIST1H2B7
	GC
	LPCAT2
	ENSGALG00000015164
	MFNG
	F13A1
	BCL2A1
	ENSGALG00000013999
	GAL3ST2
	CDKL5
	SCT
	CCNJL
	AT2
	THSD7B
	ATP1B4
	PI3
	ENSGALG00000036494
	FAM57A
	ENSGALG00000043800
	TMC5
	AvBD13
	ENSGALG00000036881
	BACE2
	TRPM2
	MYOZ2
	MSMP
	ENSGALG00000042830
	SELE
	IL5RA
	CHDSD
	ENSGALG00000030044
	ENSGALG00000036190
	ENSGALG00000030572
	ALDH8A1
	DUSP13
	LMOD2
	CELA2A
	ENSGALG00000044402
	ENSGALG00000046637
	PSTPIP1
	S100A9
	ENSGALG00000038510
	ENSGALG00000044592
	LRRFIP2
	FUT9
	FFAR2L7
	CORO2A
	HEPACAM2
	AGMAT
	ENSGALG00000043602
	ENSGALG00000029440
	UBE2B
	SAMD9L
	PTCH2
	MYO15L
	ENSGALG00000042121
	MYO7B
	RCBTB2
	ENSGALG00000045911
	CSF1R
	C2H7orf25
	CHIR-AB-487
	ASB16
	YWHAH
	SOCS3
	ENSGALG00000033458
	SLC22A5
	LOC107056412
	SERPINB10B
	SLC1A4
	PTPRR
	CELA3B
	MEI1
	SERPINF2
	MRAS
	WT1
	PITX2
	SCRN3
	KLF8
	ENSGALG00000033643
	ENSGALG00000044097
	TOM1L1
	NRIP1
	KIAA1958
	KRT9L
	ENSGALG00000033586
	SHH
	QSOX2
	TET2
	PDE10A
	COPRS
	LAG3
	TSPAN33
	RASD1
	ENSGALG00000041583
	ENSGALG00000007538
	LYZ
	DSP
	GALNT13
	MLLT3
	S1PR4
	RASAL3
	MIR30C2
	ENSGALG00000031552
	SLAMF1
	ENSGALG00000043947
	ROBO3
	ENSGALG00000046372
	ANKFN1
	NLE1
	ENSGALG00000041480
	ENSGALG00000046343
	ENSGALG00000001849
	BAALC
	ABCB9
	ENSGALG00000039351
	ENSGALG00000045109
	PPTC7
	ENTPD3
	ENSGALG00000033904
	PLG
	ENSGALG00000044015
	PLA2G1B
	MYOM3
	RASL10B
	MAN1A1
	HPD
	LOC101751267
	SIIL
	GRAP2
	DOK5
	CDR2L
	ENSGALG00000037876
	ENSGALG00000004627
	ENSGALG00000040390
	ASTN1
	ENSGALG00000039441
	LOC415478
	NCALD
	MANBAL5
	OPTC
	MYOM1
	ENSGALG00000042632
	PLGL
	ENSGALG00000041074
	LRP11
	ENSGALG00000046114
	ENSGALG00000042427
	GPD1L
	ENSGALG00000034873
	HEPH
	ENAH
	ENSGALG00000043109
	GRB10
	PHYHIPL
	ARHGAP45
	KCTD12
	TCF21
	ENSGALG00000046135
	MMP7
	CEL
	MCMDC2
	ENSGALG00000016318
	NEU2
	ENSGALG00000041958
	ZNF302
	LOC107055770
