# Supplementary material for: Transcriptional and Metabolic Networks Underlying Melanin Deposition in Silkie Chicken Muscle: A Multi-Omics Insights
Source: Animals (Basel). 2026 Jan 14;16(2):252. doi: 10.3390/ani16020252 (PMC12837500; doi:10.3390/ani16020252)
Supplement: Supplementary file 1 [file animals-16-00252-s001.zip › Supplementary Files/Supplementary Table S6.xlsx]

## Sheet: Correlation-DEGs
Supplementary Table S6. Correlation between key melanogenic genes and all DEGs in SK vs AA (Figure 4A).
Omics_1	Omics_2	Correlation	P-Value
TYRP1	SLC6A15	0.624701	0.0398955
TYRP1	SLC38A11	0.875047	0.000419963
TYRP1	CRP	0.945613	1.10404e-05
TYRP1	ENSGALG00000051054	0.848429	0.000961998
TYRP1	TUBB3	0.493169	0.12321
TYRP1	SCEL	0.709077	0.0145548
TYRP1	SYNPR	0.972946	4.96096e-07
TYRP1	EOMES	0.437439	0.178472
TYRP1	PSCA	0.843225	0.001111
TYRP1	PCDH10	0.97879	1.67348e-07
TYRP1	SLC2A9L	0.910231	9.99304e-05
TYRP1	CALHM6	0.421838	0.196254
TYRP1	DAZL	0.0954093	0.78021
TYRP1	RAB38	0.9291	3.55337e-05
TYRP1	CRB1	0.766382	0.00593929
TYRP1	ENSGALG00000047835	0.766235	0.00595479
TYRP1	SCRG1	0.91331	8.57999e-05
TYRP1	TMSB4B	0.87112	0.000479868
TYRP1	BG2	-0.188517	0.578813
TYRP1	SAMD9L	0.919305	6.27e-05
TYRP1	LRRC7	0.415115	0.204233
TYRP1	KIF6	0.677913	0.0218799
TYRP1	LRRC74B	0.80517	0.00278681
TYRP1	LIPML5	0.410527	0.209788
TYRP1	C1QTNF8	0.848992	0.000946837
TYRP1	MPZ	0.866064	0.000566261
TYRP1	CHRDL1	0.752406	0.00754653
TYRP1	UNC5D	0.853338	0.000835721
TYRP1	SSTR5	0.885823	0.000284425
TYRP1	SEMA3E	0.659288	0.0273352
TYRP1	CLVS2	0.403999	0.217845
TYRP1	SH2D1A	0.651461	0.0298911
TYRP1	LOC112532301	0.889168	0.00025005
TYRP1	LOC124416954	0.729068	0.010908
TYRP1	NDP	0.393853	0.230723
TYRP1	PTPN5	0.825919	0.00173334
TYRP1	SFRP4	0.511784	0.107557
TYRP1	PI15	0.728908	0.0109343
TYRP1	CPZ	0.873935	0.00043632
TYRP1	GCH1	0.84667	0.00101055
TYRP1	ZNF831	0.785086	0.00420076
TYRP1	CTHRC1	0.449665	0.16525
TYRP1	CHIR6B2	0.343045	0.301697
TYRP1	EDN3	0.885547	0.000287412
TYRP1	HHLA2	0.801417	0.00301908
TYRP1	CCL19	0.715516	0.0132967
TYRP1	CD9	0.949087	8.24481e-06
TYRP1	S100B	0.699261	0.0166346
TYRP1	MX1	0.801047	0.00304273
TYRP1	IFIT5	0.869947	0.000498951
TYRP1	DACT2	0.599939	0.0510331
TYRP1	ENSGALG00000011609	0.919489	6.20763e-05
TYRP1	WNT16	0.733659	0.0101745
TYRP1	KCNC4	0.712505	0.0138748
TYRP1	PAX3	0.688863	0.0190614
TYRP1	LOC101748744	0.83819	0.00127106
TYRP1	ISLR2	0.468324	0.146268
TYRP1	PMP2	0.814481	0.00226795
TYRP1	PENK	0.686322	0.0196909
TYRP1	SHOC1	0.813106	0.00233961
TYRP1	ART4	0.589338	0.0563933
TYRP1	WNT2B	0.661131	0.0267568
TYRP1	CHL1	0.878119	0.000377194
TYRP1	ENSGALG00000047061	0.950556	7.24262e-06
TYRP1	OASL	0.859577	0.000693741
TYRP1	DRP2	0.811735	0.00241277
TYRP1	ENSGALG00000047341	0.822932	0.00186271
TYRP1	GNAO1	0.688652	0.019113
TYRP1	ITGB8	0.769699	0.00559821
TYRP1	PI16	0.778511	0.00476188
TYRP1	CDKN2A	0.728338	0.0110281
TYRP1	COL6A6	0.897093	0.000181207
TYRP1	SNCA	0.889965	0.000242351
TYRP1	APBA2	0.942204	1.44417e-05
TYRP1	ENSGALG00000052396	0.951714	6.52065e-06
TYRP1	CD109	0.680084	0.0212989
TYRP1	LOC121106469	0.694324	0.0177573
TYRP1	LGALS3	0.694458	0.0177263
TYRP1	ENSGALG00000047250	0.663504	0.0260246
TYRP1	EPSTI1	0.815567	0.0022125
TYRP1	PTPRZ1	0.951663	6.55143e-06
TYRP1	FGF10	0.694533	0.0177087
TYRP1	ENPP2	0.817571	0.00211283
TYRP1	E2F7	0.698125	0.0168884
TYRP1	B4GALT6	0.870055	0.000497174
TYRP1	FSTL3	0.87871	0.000369365
TYRP1	WNT2	0.714894	0.0134147
TYRP1	CYBB	0.725155	0.0115628
TYRP1	C1QTNF6	0.843423	0.00110504
TYRP1	GBP	0.688418	0.0191705
TYRP1	NINJ2	0.886029	0.000282203
TYRP1	GZMA	0.466351	0.148207
TYRP1	SERPINB1	0.740531	0.00914445
TYRP1	CMPK2	0.770316	0.00553631
TYRP1	OLFML1	0.872807	0.000453383
TYRP1	LVRN	0.820876	0.00195588
TYRP1	GABRB2	0.784956	0.00421142
TYRP1	RNF213	0.88106	0.000339416
TYRP1	ENSGALG00000047663	0.68095	0.0210704
TYRP1	RGS6	0.702337	0.0159613
TYRP1	TNFSF13B	0.640899	0.0336
TYRP1	PLLP	0.872968	0.000450921
TYRP1	CLDN19	0.958992	3.15952e-06
TYRP1	C12orf75	0.76335	0.00626426
TYRP1	CG-1B	0.771783	0.00539135
TYRP1	ABCB5	0.708642	0.0146429
TYRP1	VIT	0.816038	0.00218877
TYRP1	FAM180A	0.767608	0.00581146
TYRP1	KNL1	0.826205	0.0017213
TYRP1	TPBG	0.752997	0.00747286
TYRP1	PTBP3	0.896392	0.00018663
TYRP1	BMP7	0.788238	0.00394987
TYRP1	ENSGALG00000030571	0.732675	0.0103285
TYRP1	ENSGALG00000004704	0.886574	0.00027641
TYRP1	CHAD	0.751029	0.00772049
TYRP1	GLDN	0.918181	6.66169e-05
TYRP1	ES1ML2	0.85013	0.000916715
TYRP1	IFI6	0.83533	0.00136935
TYRP1	FNDC1	0.583836	0.0593207
TYRP1	SEMA3D	0.873465	0.000443373
TYRP1	RSAD2	0.778167	0.00479264
TYRP1	B3GAT1L	0.902126	0.000145687
TYRP1	Ntn4l	0.666281	0.0251858
TYRP1	ENSGALG00000046863	0.775119	0.00507205
TYRP1	GVINP1	0.722958	0.0119426
TYRP1	SERAF	0.866185	0.000564065
TYRP1	INPPL1	0.69685	0.0171763
TYRP1	IQGAP3	0.836311	0.00133502
TYRP1	ENSGALG00000050179	0.717999	0.0128333
TYRP1	SLC11A1	0.948762	8.48013e-06
TYRP1	CENPE	0.748925	0.00799187
TYRP1	GCG	0.6706	0.0239198
TYRP1	KCNT2	0.821299	0.00193643
TYRP1	NEK2	0.714364	0.0135159
TYRP1	ANLN	0.638655	0.0344272
TYRP1	VCAN	0.723433	0.0118598
TYRP1	PASK	0.880551	0.000345739
TYRP1	ENSGALG00000051628	0.785294	0.00418386
TYRP1	NALCN	0.661578	0.0266176
TYRP1	HEBP2	0.90308	0.000139599
TYRP1	ASPHD2	0.707403	0.0148956
TYRP1	C1S	0.765805	0.00600023
TYRP1	LYGL	0.757115	0.00697338
TYRP1	VAT1L	0.761351	0.00648555
TYRP1	ERCC6L	0.764851	0.00610183
TYRP1	PLK1	0.670159	0.0240468
TYRP1	EDIL3	0.819249	0.00203203
TYRP1	HTRA3	0.813194	0.00233495
TYRP1	LRRC17	0.810786	0.00246437
TYRP1	APCDD1	0.770386	0.00552931
TYRP1	ADAP1	0.801705	0.00300074
TYRP1	PAMR1	0.573794	0.0649273
TYRP1	KIF23	0.762729	0.0063324
TYRP1	UGT8	0.841262	0.00117147
TYRP1	GFRA4	0.728136	0.0110614
TYRP1	SDK2	0.745363	0.0084672
TYRP1	ECT2	0.718439	0.0127524
TYRP1	TRABD2B	0.915544	7.65412e-05
TYRP1	PERP2	0.726239	0.0113786
TYRP1	MKI67	0.743332	0.00874719
TYRP1	ENSGALG00000015307	0.792671	0.00361598
TYRP1	PAQR8	0.818675	0.00205941
TYRP1	EMILIN2	0.799948	0.00311381
TYRP1	IRF1	0.757014	0.00698534
TYRP1	NFIX	0.815799	0.00220076
TYRP1	TK1	0.680699	0.0211364
TYRP1	CENPL	0.736971	0.00966809
TYRP1	RFX2	0.645766	0.0318528
TYRP1	MARCO	0.525904	0.0965881
TYRP1	CLDN1	0.664023	0.0258664
TYRP1	FANCA	0.767754	0.00579643
TYRP1	LOC419112	0.789308	0.00386732
TYRP1	SYPL1	0.785395	0.00417571
TYRP1	CENPF	0.685186	0.0199769
TYRP1	LRRC15	0.693207	0.0180186
TYRP1	ANKRD29	0.551755	0.0784616
TYRP1	OGN	0.800874	0.00305383
TYRP1	MFAP5	0.580208	0.0613068
TYRP1	FGF4	0.772287	0.00534218
TYRP1	TOP2A	0.708358	0.0147005
TYRP1	Fbn1	0.739874	0.00923951
TYRP1	NDC80	0.740888	0.00909315
TYRP1	PCOLCE2	0.805428	0.00277136
TYRP1	NEGR1	0.744788	0.00854577
TYRP1	PAPLN	0.816739	0.00215379
TYRP1	ZGRF1	0.841852	0.00115304
TYRP1	PLP1	0.831622	0.00150514
TYRP1	USP41	0.870909	0.000483261
TYRP1	ENSGALG00000050112	0.680934	0.0210745
TYRP1	ENSGALG00000051771	0.757238	0.0069588
TYRP1	ENSGALG00000055117	0.651312	0.029941
TYRP1	GXYLT2	0.765054	0.00608004
TYRP1	NEXMIF	0.786512	0.00408587
TYRP1	MASTL	0.768342	0.0057359
TYRP1	NCAPG2	0.744345	0.00860679
TYRP1	SEMA3B	0.935333	2.37023e-05
TYRP1	TERF1	0.844941	0.00106008
TYRP1	LOC100858381	0.722689	0.0119898
TYRP1	TNFAIP6	0.69273	0.0181311
TYRP1	CAPN5	0.69066	0.018625
TYRP1	LPAR1	0.753481	0.0074128
TYRP1	CD55	0.683432	0.0204247
TYRP1	CYP1B1	0.842558	0.00113129
TYRP1	ST8SIA1	0.740631	0.0091301
TYRP1	PRELID3B	0.844901	0.00106124
TYRP1	PMLL	0.85369	0.000827169
TYRP1	LOC107049660	0.80743	0.0026535
TYRP1	LOC101748203	0.696079	0.0173521
TYRP1	LOC422513	0.852631	0.000853099
TYRP1	KIF4A	0.703904	0.0156261
TYRP1	CDK1	0.646549	0.031578
TYRP1	IL16	0.699799	0.0165154
TYRP1	TPPP3	0.527076	0.0957117
TYRP1	PRELP	0.718804	0.0126856
TYRP1	DEPDC1B	0.751985	0.00759942
TYRP1	BOC	0.705563	0.0152765
TYRP1	SERPINF1	0.775189	0.00506547
TYRP1	COL1A2	0.722412	0.0120384
TYRP1	ENSGALG00000054344	0.625132	0.039718
TYRP1	APBB1IP	0.688554	0.0191372
TYRP1	SYT9	0.9284	3.71012e-05
TYRP1	ORC1	0.924614	4.65226e-05
TYRP1	ABI3BP	0.743453	0.00873035
TYRP1	KCNAB1	0.837537	0.00129302
TYRP1	HJURP	0.719424	0.0125726
TYRP1	ENSGALG00000049484	0.822583	0.00187829
TYRP1	NCAPD3	0.705542	0.0152808
TYRP1	LTBP1	0.667538	0.0248127
TYRP1	BUB1	0.721673	0.0121691
TYRP1	KCNK5	0.684834	0.0200664
TYRP1	GFPT2	0.670838	0.0238514
TYRP1	COL3A1	0.741275	0.00903776
TYRP1	SPAG5	0.669936	0.0241114
TYRP1	LOC416530	0.862058	0.000642678
TYRP1	AHNAK2	0.694907	0.017622
TYRP1	FSTL1	0.669406	0.0242651
TYRP1	HPGDS	0.675675	0.0224906
TYRP1	BUB1B	0.738523	0.00943726
TYRP1	SMC2	0.687866	0.0193067
TYRP1	DGUOK	0.729465	0.0108431
TYRP1	TTK	0.794138	0.00351026
TYRP1	OLFM1	0.814899	0.00224648
TYRP1	MSC	0.829635	0.00158191
TYRP1	ASS1	0.775983	0.00499162
TYRP1	ZNFX1	0.883033	0.000315747
TYRP1	P2RX6	0.784399	0.00425699
TYRP1	ATP6V1C2	0.722349	0.0120495
TYRP1	CPAMD8	0.578269	0.0623864
TYRP1	BRCA1	0.715404	0.0133179
TYRP1	CREB3L1	0.843443	0.00110443
TYRP1	SCARA5	0.672159	0.0234739
TYRP1	ENSGALG00000050332	0.659468	0.0272783
TYRP1	ENSGALG00000051101	0.744015	0.00865237
TYRP1	NCAPG	0.747781	0.00814243
TYRP1	IGSF10	0.611209	0.0457296
TYRP1	EMP1	0.562712	0.0715181
TYRP1	ASPM	0.790313	0.00379087
TYRP1	CEP55	0.722592	0.0120068
TYRP1	COL5A1	0.775663	0.00502131
TYRP1	ANTXR1	0.723841	0.011789
TYRP1	Myo3al	0.709221	0.0145257
TYRP1	WNT5A	0.625483	0.0395741
TYRP1	FBN3	0.777007	0.00489759
TYRP1	SPON2	0.682571	0.020647
TYRP1	BCL2A1	0.794824	0.00346162
TYRP1	LOC107050958	0.91562	7.62398e-05
TYRP1	ENSGALG00000016815	0.792006	0.00366468
TYRP1	PTPRT	0.737466	0.00959394
TYRP1	ESPL1	0.791194	0.00372479
TYRP1	NOD1	0.781828	0.00447237
TYRP1	HTRA1	0.710586	0.0142527
TYRP1	OLFML2B	0.759457	0.00670046
TYRP1	LOC121111974	0.85464	0.000804442
TYRP1	ENSGALG00000049122	0.850964	0.000895113
TYRP1	ENSGALG00000052853	0.649872	0.0304295
TYRP1	UBE2L6	0.741264	0.0090392
TYRP1	RAB23	0.933666	2.65137e-05
TYRP1	KCNG2	0.746433	0.00832228
TYRP1	LRP1	0.829831	0.00157421
TYRP1	PPP1R1C	0.756091	0.00709518
TYRP1	SLC49A3	0.797635	0.00326739
TYRP1	CYBRD1	0.80046	0.00308054
TYRP1	SPARC	0.753614	0.00739639
TYRP1	TVP23A	0.792324	0.00364135
TYRP1	NRN1L	0.737064	0.00965407
TYRP1	ASCL3	0.864586	0.000593616
TYRP1	ADAMTS17	-0.676771	0.0221899
TYRP1	SUSD1	-0.67757	0.0219727
TYRP1	METTL18	-0.566832	0.0690177
TYRP1	VOPP1	-0.7057	0.015248
TYRP1	ENSGALG00000033558	-0.747207	0.00821868
TYRP1	ARNTL	-0.526812	0.0959085
TYRP1	LMCD1	-0.762549	0.00635228
TYRP1	ENPP4	-0.717331	0.0129569
TYRP1	LOC428824	-0.722087	0.0120958
TYRP1	NT5DC1	-0.701572	0.0161268
TYRP1	ART7B	-0.751819	0.00762032
TYRP1	BCHE	-0.738696	0.00941173
TYRP1	ENSGALG00000054023	-0.909939	0.000101359
TYRP1	BBOX1	-0.767035	0.00587102
TYRP1	KIRREL3	-0.732279	0.0103911
TYRP1	NPM3	-0.818879	0.00204962
TYRP1	HAO1	-0.708056	0.0147619
TYRP1	NRGN	-0.78064	0.00457449
TYRP1	LPIN1	-0.772199	0.0053507
TYRP1	MYRIP	-0.843976	0.0010885
TYRP1	CACNB4	-0.882474	0.000322322
TYRP1	AIFM2	-0.66636	0.0251623
TYRP1	CRYGN	-0.663533	0.0260157
TYRP1	AADAC	-0.731231	0.0105578
TYRP1	PGF	-0.739551	0.00928655
TYRP1	HSPB2	-0.813636	0.00231181
TYRP1	SELP	-0.759575	0.00668697
TYRP1	ULK2	-0.632509	0.0367666
TYRP1	CWH43	-0.573427	0.0651386
TYRP1	HIBADH	-0.915735	7.57854e-05
TYRP1	LOC107054036	-0.772763	0.00529606
TYRP1	ATOH8	-0.685781	0.0198268
TYRP1	RGCC	-0.748217	0.00808479
TYRP1	GADD45G	-0.790622	0.00376761
TYRP1	SEMA7A	-0.719252	0.0126038
TYRP1	LOC107049847	-0.760412	0.00659143
TYRP1	JUN	-0.528438	0.0947001
TYRP1	EHHADH	-0.838682	0.00125471
TYRP1	CLGN	-0.840937	0.00118173
TYRP1	GLRX	-0.883858	0.000306222
TYRP1	CCDC92	-0.572419	0.0657217
TYRP1	OSCP1	-0.507174	0.111306
TYRP1	TMEM86A	-0.607632	0.0473693
TYRP1	HSPB3	-0.827916	0.00165066
TYRP1	TTC24	-0.755083	0.00721671
TYRP1	AMN	-0.673956	0.0229677
TYRP1	ENSGALG00000055058	-0.538952	0.0871275
TYRP1	PRODH	-0.551086	0.0788999
TYRP1	SLC41A3	-0.809805	0.00251857
TYRP1	ST8SIA5	-0.662423	0.0263563
TYRP1	TLCD1	-0.837799	0.00128417
TYRP1	ANKDD1B	-0.732104	0.0104187
TYRP1	ID1	-0.461886	0.152655
TYRP1	C5H11orf74	-0.828185	0.00163979
TYRP1	PLA2G4F	-0.776931	0.00490457
TYRP1	MPP4	-0.500378	0.116985
TYRP1	ANKRD66	-0.879868	0.000354371
TYRP1	SAT1	-0.595059	0.053455
TYRP1	PIBPPDD4L	-0.648441	0.0309204
TYRP1	CPN1	-0.657871	0.0277859
TYRP1	HSP90AB1	-0.899932	0.000160445
TYRP1	GTSF1	-0.64423	0.0323971
TYRP1	LRFN2	-0.807597	0.00264381
TYRP1	FRMD3	-0.668799	0.024442
TYRP1	PRUNE2	-0.774943	0.00508851
TYRP1	KCNK2	-0.731944	0.0104442
TYRP1	PLXNA4	-0.804996	0.00279729
TYRP1	GPAT4	-0.573375	0.0651686
TYRP1	EXFABP	-0.493412	0.122997
TYRP1	KIAA1958	-0.741586	0.0089934
TYRP1	HBEGF	-0.850608	0.000904279
TYRP1	SCN3B	-0.606938	0.0476922
TYRP1	SELENOU	-0.840152	0.00120674
TYRP1	SBK2	-0.796487	0.00334571
TYRP1	SGMS1	-0.549961	0.0796397
TYRP1	ADAMTS18	-0.764085	0.0061844
TYRP1	TEKT1	-0.746446	0.0083206
TYRP1	GOLM1	-0.918049	6.70908e-05
TYRP1	SCG5	-0.882975	0.000316423
TYRP1	CEMIP	-0.66237	0.0263726
TYRP1	CPQ	-0.7088	0.0146108
TYRP1	TXNIP	-0.720195	0.0124331
TYRP1	BATF	-0.454955	0.159721
TYRP1	ADAM11	-0.614234	0.044373
TYRP1	Gk2	-0.656907	0.0280957
TYRP1	SPIRE1L	-0.767102	0.00586403
TYRP1	SLC7A11	-0.613596	0.0446571
TYRP1	NETO2	-0.806262	0.00272175
TYRP1	VNN1	-0.865924	0.000568817
TYRP1	FGFR2	-0.536111	0.0891333
TYRP1	RAB18L	-0.733815	0.0101502
TYRP1	SCG2	-0.711355	0.0141004
TYRP1	ABCG1	-0.804406	0.00283295
TYRP1	ENC1	-0.56208	0.071907
TYRP1	AMPH	-0.59465	0.0536616
TYRP1	TCIM	-0.879444	0.000359803
TYRP1	NTS	-0.650258	0.0302983
TYRP1	SPIK5	-0.531708	0.0923002
TYRP1	FGF6	-0.631868	0.0370168
TYRP1	ENSGALG00000053886	-0.748106	0.00809947
TYRP1	CD36	-0.770361	0.00553183
TYRP1	ENSGALG00000042652	-0.723698	0.0118138
TYRP1	PSPH	-0.564977	0.0701358
TYRP1	ENSGALG00000016826	-0.666793	0.0250332
TYRP1	LOC431653	-0.884363	0.000300506
TYRP1	PPP4R4	-0.849605	0.000930519
TYRP1	CYR61	-0.729378	0.0108573
TYRP1	GRIK1	-0.669803	0.0241499
TYRP1	SLC47A1	-0.59628	0.0528418
TYRP1	ENSGALG00000054028	-0.817654	0.0021088
TYRP1	NR5A2	-0.606939	0.0476916
TYRP1	GREM2	-0.868836	0.000517553
TYRP1	COL19A1	-0.885423	0.000288758
TYRP1	GCGR	-0.725978	0.0114227
TYRP1	RANBP3L	-0.522999	0.0987815
TYRP1	PLA2G4EL2	-0.61196	0.0453902
TYRP1	ENSGALG00000048048	-0.607898	0.0472459
TYRP1	FAH	-0.734139	0.0100999
TYRP1	CHRNA9	-0.686106	0.0197449
TYRP1	ACOT11	-0.584501	0.0589614
TYRP1	DUSP5	-0.681809	0.0208452
TYRP1	LMBR1L	-0.59186	0.0550848
TYRP1	CCL4	-0.540788	0.0858475
TYRP1	BG8	-0.816944	0.00214367
TYRP1	ENSGALG00000051882	-0.693901	0.0178559
TYRP1	IRF6	-0.413032	0.206745
TYRP1	LOC768760	-0.809787	0.00251954
TYRP1	GLUL	-0.770632	0.00550488
TYRP1	PAPPA2	-0.40759	0.213391
TYRP1	ENSGALG00000047605	-0.891225	0.000230544
TYRP1	FOS	-0.758813	0.00677467
TYRP1	METTL21C	-0.824765	0.00178251
TYRP1	APOLD1	-0.709174	0.0145354
TYRP1	MYBPC3	-0.754371	0.00730341
TYRP1	UCH-L1	-0.857832	0.000731453
TYRP1	NPTX1	-0.61043	0.0460829
TYRP1	NEU2	-0.816107	0.00218531
TYRP1	PLEKHH1	-0.551746	0.0784677
TYRP1	OGDHL	-0.90443	0.000131325
TYRP1	ATP6V1G3	-0.835752	0.00135448
TYRP1	GPD1L2	-0.754615	0.00727357
TYRP1	GJB1	-0.370032	0.262659
TYRP1	SLC47A2	-0.713581	0.0136662
TYRP1	ENSGALG00000042570	-0.824973	0.00177356
TYRP1	CIDEC	-0.750115	0.00783762
TYRP1	THRSP	-0.744307	0.00861192
TYRP1	MUSTN1	-0.880653	0.000344474
TYRP1	FSCN2	-0.792742	0.00361085
TYRP1	AQP12A	-0.56211	0.0718884
TYRP1	DMP1	-0.48276	0.132566
TYRP1	RBP7	-0.783091	0.0043656
TYRP1	ANKRD2	-0.786538	0.00408381
TYRP1	LRRC4C	-0.777145	0.00488507
TYRP1	ENSGALG00000051843	-0.478841	0.136202
TYRP1	PLIN1	-0.736059	0.00980563
TYRP1	PNMT	-0.891882	0.000224562
TYRP1	ACVR1C	-0.817162	0.00213288
TYRP1	DPF1	-0.466617	0.147945
TYRP1	LOC107054425	-0.777445	0.00485778
TYRP1	FOSB	-0.702071	0.0160187
TYRP1	ASAH2	-0.807079	0.00267387
TYRP1	ENSGALG00000038728	-0.587908	0.0571444
TYRP1	SPP1	-0.413039	0.206737
TYRP1	SLC30A2	-0.868429	0.000524506
TYRP1	A2ML4	-0.379738	0.249358
TYRP1	ITPRID1	-0.488943	0.126956
TYRP1	Grhl2	-0.569616	0.0673619
TYRP1	WFIKKN2	-0.794109	0.00351227
TYRP1	NME4	-0.471964	0.142733
TYRP1	PLN	-0.841522	0.00116332
TYRP1	PCYT1B	-0.875182	0.000418008
TYRP1	FGB	-0.411508	0.208593
TYRP1	DPYS	-0.597827	0.052072
TYRP1	AvBD10	0.184921	0.586207
TYRP1	FAM81A	-0.438794	0.176976
TYRP1	LOC425001	-0.845782	0.00103575
TYRP1	UGT1A1	-0.687923	0.0192926
TYRP1	MYBPC1	-0.733382	0.0102177
TYRP1	FGG	-0.303027	0.365035
TYRP1	PLGL	-0.710598	0.0142503
TYRP1	LOC100858647	-0.779577	0.00466732
TYRP1	F2	-0.387498	0.239009
TYRP1	HGFAC	-0.490944	0.125174
TYRP1	TAT	-0.463639	0.150899
TYRP1	C5orf49	-0.491822	0.124397
TYRP1	ENSGALG00000002395	-0.655954	0.0284042
TYRP1	FGA	-0.294793	0.378849
TYRP1	TUBA8B	-0.670832	0.023853
TYRP1	PRLL	-0.54819	0.080814
MLANA	SLC6A15	0.206234	0.542921
MLANA	SLC38A11	0.621101	0.0413984
MLANA	CRP	0.806739	0.00269374
MLANA	ENSGALG00000051054	0.631832	0.037031
MLANA	TUBB3	0.558236	0.0743022
MLANA	SCEL	0.409184	0.211431
MLANA	SYNPR	0.771075	0.00546097
MLANA	EOMES	0.519549	0.10143
MLANA	PSCA	0.801841	0.00299213
MLANA	PCDH10	0.797171	0.00329892
MLANA	SLC2A9L	0.743372	0.0087416
MLANA	CALHM6	0.531028	0.0927965
MLANA	DAZL	0.252195	0.454375
MLANA	RAB38	0.860527	0.000673832
MLANA	CRB1	0.655028	0.0287063
MLANA	ENSGALG00000047835	0.752741	0.00750469
MLANA	SCRG1	0.816707	0.00215537
MLANA	TMSB4B	0.850289	0.000912583
MLANA	BG2	-0.150229	0.659291
MLANA	SAMD9L	0.738347	0.00946312
MLANA	LRRC7	0.526773	0.0959378
MLANA	KIF6	0.45695	0.157667
MLANA	LRRC74B	0.766977	0.00587705
MLANA	LIPML5	0.495575	0.12111
MLANA	C1QTNF8	0.756186	0.00708383
MLANA	MPZ	0.582493	0.0600508
MLANA	CHRDL1	0.574659	0.0644306
MLANA	UNC5D	0.574302	0.0646353
MLANA	SSTR5	0.591128	0.0554623
MLANA	SEMA3E	0.476761	0.138156
MLANA	CLVS2	0.50059	0.116805
MLANA	SH2D1A	0.575633	0.0638747
MLANA	LOC112532301	0.728003	0.0110834
MLANA	LOC124416954	0.704	0.0156055
MLANA	NDP	0.480259	0.134879
MLANA	PTPN5	0.643965	0.0324917
MLANA	SFRP4	0.343853	0.300484
MLANA	PI15	0.51427	0.10557
MLANA	CPZ	0.694104	0.0178085
MLANA	GCH1	0.652622	0.0295017
MLANA	ZNF831	0.623462	0.0404085
MLANA	CTHRC1	0.239903	0.477374
MLANA	CHIR6B2	-0.0631502	0.853655
MLANA	EDN3	0.544066	0.0835938
MLANA	HHLA2	0.621782	0.041111
MLANA	CCL19	0.610273	0.0461545
MLANA	CD9	0.750345	0.007808
MLANA	S100B	0.651018	0.0300405
MLANA	MX1	0.680653	0.0211486
MLANA	IFIT5	0.703703	0.0156687
MLANA	DACT2	0.452671	0.162094
MLANA	ENSGALG00000011609	0.642607	0.0329795
MLANA	WNT16	0.435052	0.181127
MLANA	KCNC4	0.529351	0.0940259
MLANA	PAX3	0.680771	0.0211174
MLANA	LOC101748744	0.743549	0.00871695
MLANA	ISLR2	0.261683	0.436983
MLANA	PMP2	0.765143	0.0060706
MLANA	PENK	0.394712	0.229615
MLANA	SHOC1	0.675261	0.0226047
MLANA	ART4	0.626392	0.0392028
MLANA	WNT2B	0.351579	0.289026
MLANA	CHL1	0.853573	0.00083
MLANA	ENSGALG00000047061	0.807487	0.00265021
MLANA	OASL	0.740192	0.0091934
MLANA	DRP2	0.679163	0.0215442
MLANA	ENSGALG00000047341	0.655196	0.0286512
MLANA	GNAO1	0.571953	0.0659928
MLANA	ITGB8	0.541504	0.085352
MLANA	PI16	0.453357	0.161379
MLANA	CDKN2A	0.431061	0.185618
MLANA	COL6A6	0.694863	0.0176322
MLANA	SNCA	0.837848	0.00128252
MLANA	APBA2	0.758236	0.00684171
MLANA	ENSGALG00000052396	0.81515	0.00223368
MLANA	CD109	0.458033	0.156559
MLANA	LOC121106469	0.654689	0.0288175
MLANA	LGALS3	0.661322	0.0266972
MLANA	ENSGALG00000047250	0.521903	0.0996181
MLANA	EPSTI1	0.697308	0.0170724
MLANA	PTPRZ1	0.725584	0.0114896
MLANA	FGF10	0.585603	0.0583696
MLANA	ENPP2	0.592706	0.0546505
MLANA	E2F7	0.559401	0.0735707
MLANA	B4GALT6	0.660311	0.0270129
MLANA	FSTL3	0.668059	0.0246589
MLANA	WNT2	0.514566	0.105335
MLANA	CYBB	0.691617	0.0183954
MLANA	C1QTNF6	0.679986	0.0213248
MLANA	GBP	0.72963	0.0108161
MLANA	NINJ2	0.625304	0.0396473
MLANA	GZMA	0.36218	0.273706
MLANA	SERPINB1	0.524358	0.0977515
MLANA	CMPK2	0.806237	0.00272323
MLANA	OLFML1	0.717954	0.0128415
MLANA	LVRN	0.698911	0.0167125
MLANA	GABRB2	0.527393	0.0954758
MLANA	RNF213	0.668873	0.0244206
MLANA	ENSGALG00000047663	0.62331	0.0404717
MLANA	RGS6	0.790648	0.00376566
MLANA	TNFSF13B	0.439201	0.176528
MLANA	PLLP	0.774553	0.00512517
MLANA	CLDN19	0.772336	0.00533745
MLANA	C12orf75	0.685809	0.0198197
MLANA	CG-1B	0.58451	0.0589567
MLANA	ABCB5	0.600944	0.0505437
MLANA	VIT	0.828875	0.00161205
MLANA	FAM180A	0.755478	0.00716888
MLANA	KNL1	0.641614	0.0333392
MLANA	TPBG	0.765561	0.00602607
MLANA	PTBP3	0.738569	0.00943043
MLANA	BMP7	0.509217	0.109635
MLANA	ENSGALG00000030571	0.687992	0.0192754
MLANA	ENSGALG00000004704	0.842497	0.00113314
MLANA	CHAD	0.593822	0.0540812
MLANA	GLDN	0.782809	0.00438926
MLANA	ES1ML2	0.614673	0.0441787
MLANA	IFI6	0.650487	0.0302203
MLANA	FNDC1	0.378514	0.251015
MLANA	SEMA3D	0.68725	0.0194593
MLANA	RSAD2	0.653834	0.0290993
MLANA	B3GAT1L	0.799008	0.00317556
MLANA	Ntn4l	0.54171	0.08521
MLANA	ENSGALG00000046863	0.675705	0.0224822
MLANA	GVINP1	0.469876	0.144755
MLANA	SERAF	0.786248	0.00410699
MLANA	INPPL1	0.526104	0.0964382
MLANA	IQGAP3	0.648103	0.0310373
MLANA	ENSGALG00000050179	0.76412	0.00618053
MLANA	SLC11A1	0.775901	0.00499925
MLANA	CENPE	0.507742	0.11084
MLANA	GCG	0.543354	0.0840799
MLANA	KCNT2	0.554459	0.0767083
MLANA	NEK2	0.524065	0.0979727
MLANA	ANLN	0.452942	0.161811
MLANA	VCAN	0.571738	0.0661176
MLANA	PASK	0.722116	0.0120907
MLANA	ENSGALG00000051628	0.489081	0.126833
MLANA	NALCN	0.47917	0.135894
MLANA	HEBP2	0.852456	0.000857422
MLANA	ASPHD2	0.560699	0.0727613
MLANA	C1S	0.633399	0.0364214
MLANA	LYGL	0.613664	0.0446266
MLANA	VAT1L	0.52953	0.0938944
MLANA	ERCC6L	0.558438	0.0741755
MLANA	PLK1	0.523869	0.0981211
MLANA	EDIL3	0.628435	0.038377
MLANA	HTRA3	0.536457	0.0888871
MLANA	LRRC17	0.635079	0.0357753
MLANA	APCDD1	0.581791	0.060435
MLANA	ADAP1	0.557116	0.0750104
MLANA	PAMR1	0.501917	0.115683
MLANA	KIF23	0.525243	0.097084
MLANA	UGT8	0.676539	0.0222534
MLANA	GFRA4	0.55878	0.0739601
MLANA	SDK2	0.575053	0.0642057
MLANA	ECT2	0.523232	0.0986045
MLANA	TRABD2B	0.787727	0.00398977
MLANA	PERP2	0.473177	0.141567
MLANA	MKI67	0.49997	0.117333
MLANA	ENSGALG00000015307	0.592191	0.0549145
MLANA	PAQR8	0.680549	0.0211761
MLANA	EMILIN2	0.617613	0.0428918
MLANA	IRF1	0.6142	0.0443885
MLANA	NFIX	0.460635	0.153916
MLANA	TK1	0.471958	0.142739
MLANA	CENPL	0.546098	0.0822165
MLANA	RFX2	0.49816	0.118878
MLANA	MARCO	0.384132	0.243468
MLANA	CLDN1	0.486133	0.129486
MLANA	FANCA	0.521709	0.0997662
MLANA	LOC419112	0.661722	0.0265729
MLANA	SYPL1	0.762408	0.0063679
MLANA	CENPF	0.468514	0.146082
MLANA	LRRC15	0.533334	0.0911223
MLANA	ANKRD29	0.47113	0.143538
MLANA	OGN	0.634529	0.0359859
MLANA	MFAP5	0.427227	0.189996
MLANA	FGF4	0.655367	0.0285956
MLANA	TOP2A	0.474833	0.139985
MLANA	Fbn1	0.504514	0.113507
MLANA	NDC80	0.5185	0.102244
MLANA	PCOLCE2	0.66916	0.0243368
MLANA	NEGR1	0.640119	0.0338858
MLANA	PAPLN	0.713154	0.0137487
MLANA	ZGRF1	0.856818	0.000754072
MLANA	PLP1	0.673277	0.023158
MLANA	USP41	0.749826	0.00787491
MLANA	ENSGALG00000050112	0.60389	0.0491283
MLANA	ENSGALG00000051771	0.46048	0.154072
MLANA	ENSGALG00000055117	0.462771	0.151767
MLANA	GXYLT2	0.579445	0.0617301
MLANA	NEXMIF	0.511625	0.107685
MLANA	MASTL	0.546181	0.0821606
MLANA	NCAPG2	0.608137	0.0471356
MLANA	SEMA3B	0.843562	0.00110085
MLANA	TERF1	0.606926	0.0476981
MLANA	LOC100858381	0.669701	0.0241794
MLANA	TNFAIP6	0.501335	0.116175
MLANA	CAPN5	0.583391	0.0595622
MLANA	LPAR1	0.654023	0.0290367
MLANA	CD55	0.53581	0.0893474
MLANA	CYP1B1	0.599587	0.0512051
MLANA	ST8SIA1	0.465614	0.148935
MLANA	PRELID3B	0.798814	0.00318845
MLANA	PMLL	0.796311	0.00335783
MLANA	LOC107049660	0.625982	0.03937
MLANA	LOC101748203	0.388196	0.238091
MLANA	LOC422513	0.638789	0.0343776
MLANA	KIF4A	0.511771	0.107568
MLANA	CDK1	0.447814	0.167211
MLANA	IL16	0.715584	0.0132839
MLANA	TPPP3	0.350871	0.290066
MLANA	PRELP	0.458025	0.156567
MLANA	DEPDC1B	0.520181	0.100941
MLANA	BOC	0.486116	0.129502
MLANA	SERPINF1	0.620813	0.0415201
MLANA	COL1A2	0.511678	0.107643
MLANA	ENSGALG00000054344	0.554825	0.0764729
MLANA	APBB1IP	0.550031	0.0795935
MLANA	SYT9	0.709789	0.0144116
MLANA	ORC1	0.704722	0.015453
MLANA	ABI3BP	0.554368	0.0767663
MLANA	KCNAB1	0.666304	0.025179
MLANA	HJURP	0.56495	0.0701525
MLANA	ENSGALG00000049484	0.661132	0.0267563
MLANA	NCAPD3	0.408634	0.212106
MLANA	LTBP1	0.523102	0.0987034
MLANA	BUB1	0.482255	0.133031
MLANA	KCNK5	0.532468	0.0917488
MLANA	GFPT2	0.533607	0.0909255
MLANA	COL3A1	0.57205	0.0659362
MLANA	SPAG5	0.403004	0.219088
MLANA	LOC416530	0.604061	0.0490466
MLANA	AHNAK2	0.455949	0.158696
MLANA	FSTL1	0.513334	0.106316
MLANA	HPGDS	0.646243	0.0316854
MLANA	BUB1B	0.577083	0.0630533
MLANA	SMC2	0.493903	0.122567
MLANA	DGUOK	0.559398	0.0735729
MLANA	TTK	0.593854	0.0540652
MLANA	OLFM1	0.623762	0.0402838
MLANA	MSC	0.714186	0.0135498
MLANA	ASS1	0.683579	0.020387
MLANA	ZNFX1	0.751521	0.00765807
MLANA	P2RX6	0.649816	0.0304486
MLANA	ATP6V1C2	0.729823	0.0107847
MLANA	CPAMD8	0.319074	0.338869
MLANA	BRCA1	0.436115	0.179941
MLANA	CREB3L1	0.615727	0.0437145
MLANA	SCARA5	0.511372	0.107889
MLANA	ENSGALG00000050332	0.569911	0.067188
MLANA	ENSGALG00000051101	0.490528	0.125543
MLANA	NCAPG	0.601147	0.0504454
MLANA	IGSF10	0.621684	0.0411524
MLANA	EMP1	0.359339	0.277767
MLANA	ASPM	0.538424	0.0874979
MLANA	CEP55	0.631924	0.0369948
MLANA	COL5A1	0.504239	0.113737
MLANA	ANTXR1	0.552016	0.0782911
MLANA	Myo3al	0.657933	0.0277661
MLANA	WNT5A	0.368821	0.264346
MLANA	FBN3	0.497933	0.119074
MLANA	SPON2	0.51375	0.105984
MLANA	BCL2A1	0.608019	0.0471903
MLANA	LOC107050958	0.768931	0.00567584
MLANA	ENSGALG00000016815	0.655181	0.0286562
MLANA	PTPRT	0.792795	0.00360694
MLANA	ESPL1	0.589889	0.0561056
MLANA	NOD1	0.659501	0.0272681
MLANA	HTRA1	0.577391	0.0628798
MLANA	OLFML2B	0.564903	0.0701808
MLANA	LOC121111974	0.816116	0.00218485
MLANA	ENSGALG00000049122	0.858786	0.00071066
MLANA	ENSGALG00000052853	0.550745	0.0791235
MLANA	UBE2L6	0.443282	0.172074
MLANA	RAB23	0.753226	0.00744441
MLANA	KCNG2	0.631155	0.0372966
MLANA	LRP1	0.568121	0.0682472
MLANA	PPP1R1C	0.681168	0.0210129
MLANA	SLC49A3	0.772687	0.00530335
MLANA	CYBRD1	0.672033	0.0235099
MLANA	SPARC	0.554704	0.0765504
MLANA	TVP23A	0.433234	0.183165
MLANA	NRN1L	0.630078	0.0377217
MLANA	ASCL3	0.749094	0.00796982
MLANA	ADAMTS17	-0.666164	0.0252208
MLANA	SUSD1	-0.415523	0.203744
MLANA	METTL18	-0.32841	0.324116
MLANA	VOPP1	-0.508931	0.109867
MLANA	ENSGALG00000033558	-0.548068	0.0808957
MLANA	ARNTL	-0.393417	0.231286
MLANA	LMCD1	-0.669827	0.0241431
MLANA	ENPP4	-0.444068	0.171225
MLANA	LOC428824	-0.721247	0.0122447
MLANA	NT5DC1	-0.567059	0.0688815
MLANA	ART7B	-0.433747	0.182588
MLANA	BCHE	-0.537729	0.087987
MLANA	ENSGALG00000054023	-0.691902	0.0183276
MLANA	BBOX1	-0.689959	0.0187943
MLANA	KIRREL3	-0.627917	0.0385853
MLANA	NPM3	-0.664079	0.0258492
MLANA	HAO1	-0.596816	0.0525744
MLANA	NRGN	-0.774418	0.00513794
MLANA	LPIN1	-0.445777	0.169387
MLANA	MYRIP	-0.597331	0.0523179
MLANA	CACNB4	-0.774669	0.00511423
MLANA	AIFM2	-0.539566	0.0866981
MLANA	CRYGN	-0.414794	0.204619
MLANA	AADAC	-0.546016	0.0822715
MLANA	PGF	-0.553161	0.0775464
MLANA	HSPB2	-0.710745	0.014221
MLANA	SELP	-0.643526	0.0326488
MLANA	ULK2	-0.332843	0.317234
MLANA	CWH43	-0.470661	0.143992
MLANA	HIBADH	-0.654229	0.0289688
MLANA	LOC107054036	-0.471893	0.142801
MLANA	ATOH8	-0.488528	0.127328
MLANA	RGCC	-0.574191	0.064699
MLANA	GADD45G	-0.468417	0.146178
MLANA	SEMA7A	-0.558545	0.0741079
MLANA	LOC107049847	-0.607351	0.0475002
MLANA	JUN	-0.183823	0.58847
MLANA	EHHADH	-0.727462	0.0111733
MLANA	CLGN	-0.602433	0.0498246
MLANA	GLRX	-0.630806	0.0374341
MLANA	CCDC92	-0.407321	0.213722
MLANA	OSCP1	-0.469063	0.145546
MLANA	TMEM86A	-0.412721	0.207121
MLANA	HSPB3	-0.77723	0.00487728
MLANA	TTC24	-0.644705	0.0322281
MLANA	AMN	-0.564375	0.0705012
MLANA	ENSGALG00000055058	-0.434217	0.182061
MLANA	PRODH	-0.439823	0.175845
MLANA	SLC41A3	-0.673194	0.0231813
MLANA	ST8SIA5	-0.671164	0.0237579
MLANA	TLCD1	-0.721892	0.0121303
MLANA	ANKDD1B	-0.558843	0.0739209
MLANA	ID1	-0.547324	0.081393
MLANA	C5H11orf74	-0.615102	0.0439894
MLANA	PLA2G4F	-0.56459	0.0703709
MLANA	MPP4	-0.318765	0.339364
MLANA	ANKRD66	-0.754027	0.00734555
MLANA	SAT1	-0.540353	0.08615
MLANA	PIBPPDD4L	-0.464196	0.150344
MLANA	CPN1	-0.497904	0.119098
MLANA	HSP90AB1	-0.786768	0.00406547
MLANA	GTSF1	-0.508331	0.110358
MLANA	LRFN2	-0.59955	0.0512234
MLANA	FRMD3	-0.524325	0.0977763
MLANA	PRUNE2	-0.665351	0.0254645
MLANA	KCNK2	-0.476752	0.138165
MLANA	PLXNA4	-0.680181	0.0212732
MLANA	GPAT4	-0.448805	0.166159
MLANA	EXFABP	-0.254151	0.450763
MLANA	KIAA1958	-0.547476	0.081291
MLANA	HBEGF	-0.579287	0.061818
MLANA	SCN3B	-0.39035	0.235269
MLANA	SELENOU	-0.740219	0.00918947
MLANA	SBK2	-0.67624	0.0223353
MLANA	SGMS1	-0.490532	0.125539
MLANA	ADAMTS18	-0.716062	0.0131938
MLANA	TEKT1	-0.641607	0.0333417
MLANA	GOLM1	-0.687254	0.0194583
MLANA	SCG5	-0.75243	0.00754364
MLANA	CEMIP	-0.421813	0.196284
MLANA	CPQ	-0.528694	0.0945107
MLANA	TXNIP	-0.663458	0.0260386
MLANA	BATF	-0.275893	0.411537
MLANA	ADAM11	-0.591533	0.055253
MLANA	Gk2	-0.388266	0.237998
MLANA	SPIRE1L	-0.637258	0.0349498
MLANA	SLC7A11	-0.337259	0.310457
MLANA	NETO2	-0.455362	0.159301
MLANA	VNN1	-0.701499	0.0161426
MLANA	FGFR2	-0.504073	0.113875
MLANA	RAB18L	-0.590731	0.0556681
MLANA	SCG2	-0.805174	0.00278656
MLANA	ABCG1	-0.451857	0.162945
MLANA	ENC1	-0.610358	0.0461159
MLANA	AMPH	-0.417052	0.201915
MLANA	TCIM	-0.685651	0.0198596
MLANA	NTS	-0.565472	0.0698362
MLANA	SPIK5	-0.594253	0.0538626
MLANA	FGF6	-0.379963	0.249055
MLANA	ENSGALG00000053886	-0.634569	0.0359708
MLANA	CD36	-0.612243	0.0452627
MLANA	ENSGALG00000042652	-0.413429	0.206264
MLANA	PSPH	-0.432149	0.184387
MLANA	ENSGALG00000016826	-0.393408	0.231297
MLANA	LOC431653	-0.720474	0.012383
MLANA	PPP4R4	-0.566026	0.0695022
MLANA	CYR61	-0.43105	0.185631
MLANA	GRIK1	-0.500799	0.116629
MLANA	SLC47A1	-0.332406	0.317909
MLANA	ENSGALG00000054028	-0.549706	0.079808
MLANA	NR5A2	-0.69332	0.017992
MLANA	GREM2	-0.623726	0.0402988
MLANA	COL19A1	-0.593329	0.0543322
MLANA	GCGR	-0.583826	0.0593261
MLANA	RANBP3L	-0.420399	0.197946
MLANA	PLA2G4EL2	-0.27075	0.420661
MLANA	ENSGALG00000048048	-0.491199	0.124948
MLANA	FAH	-0.587959	0.0571176
MLANA	CHRNA9	-0.374754	0.256139
MLANA	ACOT11	-0.437357	0.178563
MLANA	DUSP5	-0.450334	0.164544
MLANA	LMBR1L	-0.545944	0.0823206
MLANA	CCL4	-0.200369	0.554701
MLANA	BG8	-0.618117	0.0426736
MLANA	ENSGALG00000051882	-0.36348	0.27186
MLANA	IRF6	-0.325119	0.329278
MLANA	LOC768760	-0.778624	0.00475176
MLANA	GLUL	-0.581348	0.060678
MLANA	PAPPA2	-0.318479	0.339821
MLANA	ENSGALG00000047605	-0.601582	0.0502348
MLANA	FOS	-0.477949	0.137038
MLANA	METTL21C	-0.525875	0.0966096
MLANA	APOLD1	-0.333613	0.316047
MLANA	MYBPC3	-0.550809	0.0790811
MLANA	UCH-L1	-0.669327	0.0242882
MLANA	NPTX1	-0.470637	0.144016
MLANA	NEU2	-0.479299	0.135774
MLANA	PLEKHH1	-0.34272	0.302185
MLANA	OGDHL	-0.707602	0.0148547
MLANA	ATP6V1G3	-0.76208	0.00640428
MLANA	GPD1L2	-0.644317	0.0323663
MLANA	GJB1	-0.31084	0.352168
MLANA	SLC47A2	-0.451711	0.163098
MLANA	ENSGALG00000042570	-0.734937	0.00997689
MLANA	CIDEC	-0.609683	0.0464244
MLANA	THRSP	-0.612128	0.0453142
MLANA	MUSTN1	-0.78314	0.00436147
MLANA	FSCN2	-0.727887	0.0111026
MLANA	AQP12A	-0.45247	0.162304
MLANA	DMP1	-0.410098	0.210312
MLANA	RBP7	-0.672924	0.0232574
MLANA	ANKRD2	-0.527236	0.0955928
MLANA	LRRC4C	-0.582651	0.0599648
MLANA	ENSGALG00000051843	-0.383115	0.244824
MLANA	PLIN1	-0.572412	0.0657259
MLANA	PNMT	-0.68491	0.020047
MLANA	ACVR1C	-0.637151	0.0349898
MLANA	DPF1	-0.415572	0.203685
MLANA	LOC107054425	-0.557445	0.0748021
MLANA	FOSB	-0.413763	0.205861
MLANA	ASAH2	-0.693387	0.0179764
MLANA	ENSGALG00000038728	-0.455486	0.159174
MLANA	SPP1	-0.329627	0.322219
MLANA	SLC30A2	-0.605146	0.048533
MLANA	A2ML4	-0.629255	0.0380491
MLANA	ITPRID1	-0.405024	0.216567
MLANA	Grhl2	-0.445652	0.169521
MLANA	WFIKKN2	-0.589897	0.0561014
MLANA	NME4	-0.667276	0.0248899
MLANA	PLN	-0.679728	0.0213934
MLANA	PCYT1B	-0.742457	0.00886991
MLANA	FGB	-0.636222	0.0353407
MLANA	DPYS	-0.697269	0.0170812
MLANA	AvBD10	0.313429	0.347958
MLANA	FAM81A	-0.381359	0.247176
MLANA	LOC425001	-0.70063	0.0163325
MLANA	UGT1A1	-0.52944	0.0939604
MLANA	MYBPC1	-0.576538	0.0633614
MLANA	FGG	-0.600051	0.0509784
MLANA	PLGL	-0.734323	0.0100715
MLANA	LOC100858647	-0.825973	0.00173105
MLANA	F2	-0.678088	0.0218326
MLANA	HGFAC	-0.401945	0.220416
MLANA	TAT	-0.385679	0.241413
MLANA	C5orf49	-0.377765	0.25203
MLANA	ENSGALG00000002395	-0.67294	0.023253
MLANA	FGA	-0.496408	0.120387
MLANA	TUBA8B	-0.766535	0.00592323
MLANA	PRLL	-0.338577	0.308449
MLPH	SLC6A15	0.304407	0.362744
MLPH	SLC38A11	0.630949	0.0373774
MLPH	CRP	0.706076	0.0151696
MLPH	ENSGALG00000051054	0.522726	0.0989898
MLPH	TUBB3	0.126696	0.710482
MLPH	SCEL	0.420309	0.198053
MLPH	SYNPR	0.677491	0.0219941
MLPH	EOMES	0.0906582	0.79094
MLPH	PSCA	0.823266	0.00184791
MLPH	PCDH10	0.520666	0.100567
MLPH	SLC2A9L	0.783961	0.00429314
MLPH	CALHM6	0.109477	0.748646
MLPH	DAZL	-0.00756152	0.982396
MLPH	RAB38	0.615306	0.0438993
MLPH	CRB1	0.483435	0.131946
MLPH	ENSGALG00000047835	0.533509	0.0909959
MLPH	SCRG1	0.589146	0.0564934
MLPH	TMSB4B	0.518071	0.102578
MLPH	BG2	-0.0633206	0.853264
MLPH	SAMD9L	0.490155	0.125874
MLPH	LRRC7	0.963167	1.96072e-06
MLPH	KIF6	0.598206	0.0518842
MLPH	LRRC74B	0.621576	0.0411979
MLPH	LIPML5	0.0582326	0.864957
MLPH	C1QTNF8	0.297784	0.373802
MLPH	MPZ	0.665836	0.025319
MLPH	CHRDL1	0.301399	0.367746
MLPH	UNC5D	0.411742	0.208309
MLPH	SSTR5	0.313903	0.347191
MLPH	SEMA3E	0.286269	0.393425
MLPH	CLVS2	0.961182	2.47588e-06
MLPH	SH2D1A	0.394602	0.229757
MLPH	LOC112532301	0.564101	0.0706685
MLPH	LOC124416954	0.650779	0.0301213
MLPH	NDP	0.0804544	0.814093
MLPH	PTPN5	0.456661	0.157964
MLPH	SFRP4	0.270108	0.421807
MLPH	PI15	0.108004	0.751937
MLPH	CPZ	0.358626	0.27879
MLPH	GCH1	0.440603	0.17499
MLPH	ZNF831	0.502303	0.115358
MLPH	CTHRC1	0.287701	0.390957
MLPH	CHIR6B2	0.122682	0.71933
MLPH	EDN3	0.601993	0.0500365
MLPH	HHLA2	0.346291	0.296843
MLPH	CCL19	0.449249	0.165689
MLPH	CD9	0.653835	0.0290988
MLPH	S100B	0.907468	0.00011407
MLPH	MX1	0.443998	0.171301
MLPH	IFIT5	0.423406	0.194421
MLPH	DACT2	0.223338	0.50917
MLPH	ENSGALG00000011609	0.46599	0.148564
MLPH	WNT16	0.183161	0.589839
MLPH	KCNC4	0.273	0.416657
MLPH	PAX3	0.942882	1.3709e-05
MLPH	LOC101748744	0.339138	0.307597
MLPH	ISLR2	0.114007	0.738554
MLPH	PMP2	0.691033	0.0185352
MLPH	PENK	0.276802	0.409934
MLPH	SHOC1	0.642544	0.0330021
MLPH	ART4	0.229294	0.497634
MLPH	WNT2B	0.363136	0.272347
MLPH	CHL1	0.793099	0.0035849
MLPH	ENSGALG00000047061	0.670415	0.023973
MLPH	OASL	0.368769	0.264418
MLPH	DRP2	0.857896	0.000730049
MLPH	ENSGALG00000047341	0.729294	0.0108709
MLPH	GNAO1	0.22337	0.509107
MLPH	ITGB8	0.187206	0.581504
MLPH	PI16	0.302817	0.365384
MLPH	CDKN2A	0.279632	0.404964
MLPH	COL6A6	0.69773	0.0169772
MLPH	SNCA	0.699575	0.0165649
MLPH	APBA2	0.705936	0.0151986
MLPH	ENSGALG00000052396	0.453396	0.161339
MLPH	CD109	0.228555	0.499058
MLPH	LOC121106469	0.499675	0.117584
MLPH	LGALS3	0.214686	0.526129
MLPH	ENSGALG00000047250	0.222846	0.510127
MLPH	EPSTI1	0.414238	0.205288
MLPH	PTPRZ1	0.597168	0.0523991
MLPH	FGF10	0.199933	0.555581
MLPH	ENPP2	0.393439	0.231257
MLPH	E2F7	0.446557	0.168552
MLPH	B4GALT6	0.432869	0.183575
MLPH	FSTL3	0.502469	0.115218
MLPH	WNT2	0.24086	0.475565
MLPH	CYBB	0.256361	0.446698
MLPH	C1QTNF6	0.317485	0.341416
MLPH	GBP	0.352887	0.287111
MLPH	NINJ2	0.571367	0.0663343
MLPH	GZMA	0.237722	0.481508
MLPH	SERPINB1	0.248602	0.461044
MLPH	CMPK2	0.434777	0.181433
MLPH	OLFML1	0.579461	0.0617212
MLPH	LVRN	0.46136	0.153184
MLPH	GABRB2	0.506026	0.112253
MLPH	RNF213	0.372071	0.259832
MLPH	ENSGALG00000047663	0.796323	0.00335701
MLPH	RGS6	0.280128	0.404096
MLPH	TNFSF13B	0.332416	0.317893
MLPH	PLLP	0.778177	0.00479181
MLPH	CLDN19	0.763178	0.0062831
MLPH	C12orf75	0.207507	0.540378
MLPH	CG-1B	0.21336	0.528749
MLPH	ABCB5	0.260322	0.439458
MLPH	VIT	0.620908	0.0414802
MLPH	FAM180A	0.667485	0.0248282
MLPH	KNL1	0.243306	0.470955
MLPH	TPBG	0.717219	0.0129776
MLPH	PTBP3	0.544314	0.083425
MLPH	BMP7	0.32893	0.323305
MLPH	ENSGALG00000030571	0.414758	0.204663
MLPH	ENSGALG00000004704	0.512593	0.106908
MLPH	CHAD	0.276576	0.410331
MLPH	GLDN	0.819051	0.00204145
MLPH	ES1ML2	0.580098	0.0613674
MLPH	IFI6	0.381144	0.247464
MLPH	FNDC1	0.188684	0.578469
MLPH	SEMA3D	0.415916	0.203273
MLPH	RSAD2	0.203192	0.549018
MLPH	B3GAT1L	0.643039	0.0328237
MLPH	Ntn4l	0.273729	0.415364
MLPH	ENSGALG00000046863	0.456886	0.157733
MLPH	GVINP1	0.500308	0.117045
MLPH	SERAF	0.809511	0.00253501
MLPH	INPPL1	0.484489	0.130981
MLPH	IQGAP3	0.236128	0.484539
MLPH	ENSGALG00000050179	0.56839	0.0680874
MLPH	SLC11A1	0.513737	0.105994
MLPH	CENPE	0.141113	0.678978
MLPH	GCG	0.347802	0.294597
MLPH	KCNT2	0.433843	0.18248
MLPH	NEK2	0.185617	0.584772
MLPH	ANLN	0.0414637	0.903657
MLPH	VCAN	0.3161	0.343643
MLPH	PASK	0.557526	0.0747509
MLPH	ENSGALG00000051628	0.393381	0.231332
MLPH	NALCN	0.170776	0.615634
MLPH	HEBP2	0.753847	0.00736767
MLPH	ASPHD2	0.156461	0.64594
MLPH	C1S	0.345485	0.298044
MLPH	LYGL	0.0980825	0.774188
MLPH	VAT1L	0.168536	0.620341
MLPH	ERCC6L	0.19942	0.556617
MLPH	PLK1	0.127183	0.709412
MLPH	EDIL3	0.196184	0.563168
MLPH	HTRA3	0.410263	0.21011
MLPH	LRRC17	0.264534	0.431817
MLPH	APCDD1	0.297073	0.374999
MLPH	ADAP1	0.571192	0.0664363
MLPH	PAMR1	0.177983	0.600573
MLPH	KIF23	0.153491	0.652291
MLPH	UGT8	0.735611	0.00987379
MLPH	GFRA4	0.118812	0.727888
MLPH	SDK2	0.350428	0.290718
MLPH	ECT2	0.0736197	0.829677
MLPH	TRABD2B	0.423592	0.194205
MLPH	PERP2	0.317673	0.341113
MLPH	MKI67	0.159046	0.64043
MLPH	ENSGALG00000015307	0.24719	0.463677
MLPH	PAQR8	0.350047	0.29128
MLPH	EMILIN2	0.412286	0.207648
MLPH	IRF1	0.315084	0.345281
MLPH	NFIX	0.233471	0.489612
MLPH	TK1	0.146584	0.667139
MLPH	CENPL	0.232896	0.490713
MLPH	RFX2	0.146593	0.667121
MLPH	MARCO	0.0792613	0.816809
MLPH	CLDN1	0.285364	0.394989
MLPH	FANCA	0.150624	0.65844
MLPH	LOC419112	0.278375	0.407167
MLPH	SYPL1	0.673279	0.0231575
MLPH	CENPF	0.108645	0.750504
MLPH	LRRC15	0.214652	0.526197
MLPH	ANKRD29	0.260522	0.439093
MLPH	OGN	0.315743	0.344217
MLPH	MFAP5	0.14765	0.66484
MLPH	FGF4	0.579977	0.0614347
MLPH	TOP2A	0.0990629	0.771982
MLPH	Fbn1	0.262568	0.435376
MLPH	NDC80	0.12898	0.705464
MLPH	PCOLCE2	0.445491	0.169694
MLPH	NEGR1	0.391652	0.233574
MLPH	PAPLN	0.719002	0.0126495
MLPH	ZGRF1	0.467086	0.147484
MLPH	PLP1	0.717055	0.0130081
MLPH	USP41	0.556627	0.0753207
MLPH	ENSGALG00000050112	0.367541	0.266135
MLPH	ENSGALG00000051771	0.526408	0.0962105
MLPH	ENSGALG00000055117	0.247303	0.463466
MLPH	GXYLT2	0.291186	0.384983
MLPH	NEXMIF	0.393929	0.230624
MLPH	MASTL	0.233058	0.490404
MLPH	NCAPG2	0.17105	0.615057
MLPH	SEMA3B	0.611868	0.0454314
MLPH	TERF1	0.291938	0.383701
MLPH	LOC100858381	0.296791	0.375474
MLPH	TNFAIP6	0.405814	0.215587
MLPH	CAPN5	0.238129	0.480736
MLPH	LPAR1	0.315153	0.345169
MLPH	CD55	0.12678	0.710299
MLPH	CYP1B1	0.243093	0.471356
MLPH	ST8SIA1	0.334262	0.315047
MLPH	PRELID3B	0.751409	0.00767218
MLPH	PMLL	0.361197	0.275106
MLPH	LOC107049660	0.414476	0.205002
MLPH	LOC101748203	0.422344	0.195661
MLPH	LOC422513	0.538449	0.0874806
MLPH	KIF4A	0.144144	0.672411
MLPH	CDK1	0.0899598	0.79252
MLPH	IL16	0.419354	0.19918
MLPH	TPPP3	0.262415	0.435653
MLPH	PRELP	0.192011	0.571663
MLPH	DEPDC1B	0.147164	0.665888
MLPH	BOC	0.174149	0.608568
MLPH	SERPINF1	0.257199	0.445162
MLPH	COL1A2	0.112429	0.742066
MLPH	ENSGALG00000054344	0.26044	0.439243
MLPH	APBB1IP	0.232229	0.491991
MLPH	SYT9	0.787904	0.00397591
MLPH	ORC1	0.425393	0.192112
MLPH	ABI3BP	0.248648	0.460958
MLPH	KCNAB1	0.371785	0.260228
MLPH	HJURP	0.134452	0.693481
MLPH	ENSGALG00000049484	0.361625	0.274496
MLPH	NCAPD3	0.0921417	0.787586
MLPH	LTBP1	0.225251	0.505452
MLPH	BUB1	0.0939835	0.783427
MLPH	KCNK5	0.342927	0.301875
MLPH	GFPT2	0.264868	0.431214
MLPH	COL3A1	0.282648	0.399699
MLPH	SPAG5	0.14124	0.678704
MLPH	LOC416530	0.252145	0.454468
MLPH	AHNAK2	0.198745	0.557981
MLPH	FSTL1	0.251476	0.455706
MLPH	HPGDS	0.409927	0.210521
MLPH	BUB1B	0.1837	0.588726
MLPH	SMC2	0.0552334	0.871862
MLPH	DGUOK	0.0948108	0.78156
MLPH	TTK	0.307393	0.357816
MLPH	OLFM1	0.229938	0.496394
MLPH	MSC	0.458304	0.156282
MLPH	ASS1	0.386802	0.239928
MLPH	ZNFX1	0.511585	0.107717
MLPH	P2RX6	0.5896	0.0562563
MLPH	ATP6V1C2	0.495984	0.120755
MLPH	CPAMD8	0.116663	0.732654
MLPH	BRCA1	0.0750263	0.826465
MLPH	CREB3L1	0.330599	0.320708
MLPH	SCARA5	0.309016	0.355151
MLPH	ENSGALG00000050332	0.485919	0.12968
MLPH	ENSGALG00000051101	0.181016	0.594276
MLPH	NCAPG	0.224095	0.507697
MLPH	IGSF10	0.390332	0.235292
MLPH	EMP1	0.300655	0.368988
MLPH	ASPM	0.246484	0.464995
MLPH	CEP55	0.20184	0.551736
MLPH	COL5A1	0.228823	0.498541
MLPH	ANTXR1	0.21281	0.529837
MLPH	Myo3al	0.339296	0.307358
MLPH	WNT5A	0.205656	0.544079
MLPH	FBN3	0.354168	0.285243
MLPH	SPON2	0.137041	0.687832
MLPH	BCL2A1	0.300639	0.369014
MLPH	LOC107050958	0.62951	0.0379474
MLPH	ENSGALG00000016815	0.346312	0.296812
MLPH	PTPRT	0.508539	0.110188
MLPH	ESPL1	0.283235	0.398679
MLPH	NOD1	0.288964	0.388787
MLPH	HTRA1	0.235329	0.486063
MLPH	OLFML2B	0.185066	0.585908
MLPH	LOC121111974	0.646444	0.0316147
MLPH	ENSGALG00000049122	0.822076	0.00190108
MLPH	ENSGALG00000052853	0.217481	0.520624
MLPH	UBE2L6	0.184859	0.586335
MLPH	RAB23	0.492188	0.124074
MLPH	KCNG2	0.469648	0.144976
MLPH	LRP1	0.332305	0.318064
MLPH	PPP1R1C	0.805085	0.00279191
MLPH	SLC49A3	0.603202	0.0494564
MLPH	CYBRD1	0.252516	0.453781
MLPH	SPARC	0.232677	0.491132
MLPH	TVP23A	0.160394	0.637564
MLPH	NRN1L	0.452084	0.162707
MLPH	ASCL3	0.652199	0.029643
MLPH	ADAMTS17	-0.276724	0.41007
MLPH	SUSD1	-0.432903	0.183537
MLPH	METTL18	-0.135625	0.690919
MLPH	VOPP1	-0.314396	0.346392
MLPH	ENSGALG00000033558	-0.426078	0.19132
MLPH	ARNTL	0.0782208	0.81918
MLPH	LMCD1	-0.449723	0.165189
MLPH	ENPP4	-0.478976	0.136075
MLPH	LOC428824	-0.434313	0.181953
MLPH	NT5DC1	-0.409011	0.211644
MLPH	ART7B	-0.381753	0.246648
MLPH	BCHE	-0.41335	0.20636
MLPH	ENSGALG00000054023	-0.547462	0.0813005
MLPH	BBOX1	-0.230565	0.495187
MLPH	KIRREL3	-0.356804	0.281417
MLPH	NPM3	-0.575037	0.0642146
MLPH	HAO1	-0.304738	0.362196
MLPH	NRGN	-0.594204	0.0538875
MLPH	LPIN1	-0.38464	0.242792
MLPH	MYRIP	-0.532877	0.0914523
MLPH	CACNB4	-0.688598	0.0191263
MLPH	AIFM2	-0.561136	0.0724905
MLPH	CRYGN	-0.167064	0.623444
MLPH	AADAC	-0.164279	0.629324
MLPH	PGF	-0.26028	0.439534
MLPH	HSPB2	-0.336848	0.311084
MLPH	SELP	-0.506651	0.111737
MLPH	ULK2	-0.125526	0.713059
MLPH	CWH43	0.249348	0.459656
MLPH	HIBADH	-0.668795	0.0244432
MLPH	LOC107054036	-0.283019	0.399056
MLPH	ATOH8	-0.189525	0.576745
MLPH	RGCC	-0.201423	0.552576
MLPH	GADD45G	-0.251047	0.4565
MLPH	SEMA7A	-0.0972746	0.776007
MLPH	LOC107049847	-0.563829	0.0708344
MLPH	JUN	-0.489863	0.126134
MLPH	EHHADH	-0.510421	0.108657
MLPH	CLGN	-0.257337	0.44491
MLPH	GLRX	-0.520172	0.100948
MLPH	CCDC92	-0.0118065	0.972516
MLPH	OSCP1	-0.526062	0.0964693
MLPH	TMEM86A	-0.148013	0.664059
MLPH	HSPB3	-0.453768	0.160951
MLPH	TTC24	-0.484842	0.13066
MLPH	AMN	-0.112389	0.742154
MLPH	ENSGALG00000055058	-0.0742076	0.828334
MLPH	PRODH	-0.55355	0.0772948
MLPH	SLC41A3	-0.548339	0.0807148
MLPH	ST8SIA5	-0.231906	0.49261
MLPH	TLCD1	-0.475281	0.139558
MLPH	ANKDD1B	-0.295648	0.377403
MLPH	ID1	-0.0601851	0.860467
MLPH	C5H11orf74	-0.505988	0.112285
MLPH	PLA2G4F	-0.279047	0.405989
MLPH	MPP4	0.0643302	0.850947
MLPH	ANKRD66	-0.620896	0.0414851
MLPH	SAT1	-0.0692359	0.839703
MLPH	PIBPPDD4L	-0.305914	0.360252
MLPH	CPN1	-0.413195	0.206547
MLPH	HSP90AB1	-0.420681	0.197615
MLPH	GTSF1	-0.462435	0.152103
MLPH	LRFN2	-0.464669	0.149873
MLPH	FRMD3	-0.380927	0.247757
MLPH	PRUNE2	-0.408148	0.212703
MLPH	KCNK2	-0.300062	0.36998
MLPH	PLXNA4	-0.547716	0.0811306
MLPH	GPAT4	0.00409256	0.990472
MLPH	EXFABP	-0.555177	0.0762468
MLPH	KIAA1958	-0.285199	0.395274
MLPH	HBEGF	-0.357953	0.279759
MLPH	SCN3B	-0.229152	0.497907
MLPH	SELENOU	-0.835322	0.00136961
MLPH	SBK2	-0.587968	0.0571126
MLPH	SGMS1	-0.0874124	0.79829
MLPH	ADAMTS18	-0.548566	0.0805637
MLPH	TEKT1	-0.34701	0.295773
MLPH	GOLM1	-0.554216	0.0768643
MLPH	SCG5	-0.443628	0.1717
MLPH	CEMIP	-0.441272	0.174259
MLPH	CPQ	-0.468087	0.1465
MLPH	TXNIP	-0.138584	0.684473
MLPH	BATF	-0.0500101	0.883905
MLPH	ADAM11	-0.325494	0.328688
MLPH	Gk2	-0.201887	0.551641
MLPH	SPIRE1L	-0.368405	0.264926
MLPH	SLC7A11	-0.135931	0.690253
MLPH	NETO2	-0.520261	0.100879
MLPH	VNN1	-0.657198	0.028002
MLPH	FGFR2	-0.0892815	0.794056
MLPH	RAB18L	-0.825439	0.00175366
MLPH	SCG2	-0.27467	0.413698
MLPH	ABCG1	-0.339428	0.307156
MLPH	ENC1	-0.0582121	0.865004
MLPH	AMPH	-0.363751	0.271475
MLPH	TCIM	-0.721983	0.0121142
MLPH	NTS	-0.756682	0.00702475
MLPH	SPIK5	-0.334985	0.313937
MLPH	FGF6	-0.562908	0.0713977
MLPH	ENSGALG00000053886	-0.593208	0.0543939
MLPH	CD36	-0.506476	0.111881
MLPH	ENSGALG00000042652	-0.502916	0.114844
MLPH	PSPH	-0.112028	0.742959
MLPH	ENSGALG00000016826	-0.236575	0.48369
MLPH	LOC431653	-0.490494	0.125573
MLPH	PPP4R4	-0.326609	0.326935
MLPH	CYR61	-0.56756	0.0685821
MLPH	GRIK1	-0.676603	0.0222359
MLPH	SLC47A1	-0.0333424	0.922473
MLPH	ENSGALG00000054028	-0.325803	0.3282
MLPH	NR5A2	-0.200735	0.553962
MLPH	GREM2	-0.525302	0.0970396
MLPH	COL19A1	-0.286142	0.393645
MLPH	GCGR	-0.718688	0.0127067
MLPH	RANBP3L	-0.059526	0.861982
MLPH	PLA2G4EL2	-0.314126	0.34683
MLPH	ENSGALG00000048048	-0.196198	0.563139
MLPH	FAH	-0.425674	0.191788
MLPH	CHRNA9	-0.322566	0.33331
MLPH	ACOT11	-0.00758393	0.982344
MLPH	DUSP5	-0.191978	0.57173
MLPH	LMBR1L	-0.343082	0.301642
MLPH	CCL4	-0.0244021	0.943226
MLPH	BG8	-0.443236	0.172125
MLPH	ENSGALG00000051882	-0.0429439	0.900232
MLPH	IRF6	-0.209484	0.536438
MLPH	LOC768760	-0.78525	0.00418746
MLPH	GLUL	-0.206675	0.54204
MLPH	PAPPA2	-0.23341	0.48973
MLPH	ENSGALG00000047605	-0.426716	0.190584
MLPH	FOS	-0.443732	0.171588
MLPH	METTL21C	-0.381725	0.246684
MLPH	APOLD1	-0.654963	0.0287276
MLPH	MYBPC3	-0.404725	0.216939
MLPH	UCH-L1	-0.421321	0.196861
MLPH	NPTX1	-0.0989448	0.772248
MLPH	NEU2	-0.494784	0.121798
MLPH	PLEKHH1	-0.010103	0.976481
MLPH	OGDHL	-0.371058	0.261234
MLPH	ATP6V1G3	-0.436661	0.179334
MLPH	GPD1L2	-0.686059	0.0197568
MLPH	GJB1	-0.131608	0.6997
MLPH	SLC47A2	-0.188486	0.578875
MLPH	ENSGALG00000042570	-0.410191	0.210199
MLPH	CIDEC	-0.570452	0.0668695
MLPH	THRSP	-0.618783	0.0423866
MLPH	MUSTN1	-0.574883	0.0643025
MLPH	FSCN2	-0.454576	0.160114
MLPH	AQP12A	-0.307833	0.357092
MLPH	DMP1	-0.26445	0.43197
MLPH	RBP7	-0.684531	0.0201434
MLPH	ANKRD2	-0.531393	0.0925302
MLPH	LRRC4C	-0.652733	0.0294647
MLPH	ENSGALG00000051843	-0.274791	0.413483
MLPH	PLIN1	-0.577104	0.0630413
MLPH	PNMT	-0.543214	0.0841755
MLPH	ACVR1C	-0.761064	0.00651784
MLPH	DPF1	-0.288806	0.389058
MLPH	LOC107054425	-0.360928	0.275491
MLPH	FOSB	-0.42322	0.194638
MLPH	ASAH2	-0.305972	0.360157
MLPH	ENSGALG00000038728	-0.294603	0.379172
MLPH	SPP1	-0.257636	0.444362
MLPH	SLC30A2	-0.551605	0.07856
MLPH	A2ML4	-0.275761	0.411769
MLPH	ITPRID1	-0.305802	0.360437
MLPH	Grhl2	-0.35324	0.286596
MLPH	WFIKKN2	-0.708794	0.0146121
MLPH	NME4	-0.384551	0.242909
MLPH	PLN	-0.44425	0.171028
MLPH	PCYT1B	-0.346082	0.297154
MLPH	FGB	-0.387505	0.239
MLPH	DPYS	-0.487541	0.128214
MLPH	AvBD10	0.0371372	0.913676
MLPH	FAM81A	-0.242554	0.472369
MLPH	LOC425001	-0.447892	0.167128
MLPH	UGT1A1	-0.393772	0.230827
MLPH	MYBPC1	-0.233807	0.48897
MLPH	FGG	-0.329441	0.322509
MLPH	PLGL	-0.341466	0.304074
MLPH	LOC100858647	-0.720284	0.0124172
MLPH	F2	-0.327641	0.325319
MLPH	HGFAC	-0.29509	0.378347
MLPH	TAT	-0.272613	0.417345
MLPH	C5orf49	-0.350823	0.290137
MLPH	ENSGALG00000002395	-0.200327	0.554785
MLPH	FGA	-0.383021	0.244949
MLPH	TUBA8B	-0.667029	0.0249632
MLPH	PRLL	-0.416587	0.20247
TYR	SLC6A15	0.683916	0.0203005
TYR	SLC38A11	0.769207	0.00564783
TYR	CRP	0.802174	0.00297111
TYR	ENSGALG00000051054	0.518141	0.102523
TYR	TUBB3	0.0820663	0.810426
TYR	SCEL	0.536991	0.0885087
TYR	SYNPR	0.781174	0.00452832
TYR	EOMES	0.558245	0.0742965
TYR	PSCA	0.80704	0.00267614
TYR	PCDH10	0.626359	0.039216
TYR	SLC2A9L	0.745406	0.00846128
TYR	CALHM6	0.0414586	0.903669
TYR	DAZL	-0.115914	0.734315
TYR	RAB38	0.715172	0.0133619
TYR	CRB1	0.561239	0.0724265
TYR	ENSGALG00000047835	0.467613	0.146965
TYR	SCRG1	0.531792	0.0922395
TYR	TMSB4B	0.462315	0.152224
TYR	BG2	-0.10477	0.759171
TYR	SAMD9L	0.781462	0.00450364
TYR	LRRC7	0.578503	0.0622556
TYR	KIF6	0.637963	0.0346852
TYR	LRRC74B	0.753041	0.0074673
TYR	LIPML5	0.571839	0.0660591
TYR	C1QTNF8	0.532886	0.0914455
TYR	MPZ	0.775505	0.00503597
TYR	CHRDL1	0.586181	0.0580607
TYR	UNC5D	0.716519	0.013108
TYR	SSTR5	0.548585	0.080551
TYR	SEMA3E	0.639547	0.0340968
TYR	CLVS2	0.618949	0.0423153
TYR	SH2D1A	0.550789	0.0790948
TYR	LOC112532301	0.457797	0.1568
TYR	LOC124416954	0.771659	0.00540343
TYR	NDP	0.552825	0.0777647
TYR	PTPN5	0.796905	0.00331708
TYR	SFRP4	0.510339	0.108724
TYR	PI15	0.440391	0.175222
TYR	CPZ	0.718315	0.012775
TYR	GCH1	0.674272	0.0228795
TYR	ZNF831	0.803044	0.00291668
TYR	CTHRC1	0.459124	0.155447
TYR	CHIR6B2	0.545234	0.0828005
TYR	EDN3	0.793584	0.00354992
TYR	HHLA2	0.687004	0.0195206
TYR	CCL19	0.585965	0.0581759
TYR	CD9	0.821036	0.0019485
TYR	S100B	0.805816	0.00274821
TYR	MX1	0.564194	0.0706115
TYR	IFIT5	0.608978	0.0467477
TYR	DACT2	0.368754	0.264439
TYR	ENSGALG00000011609	0.770465	0.00552144
TYR	WNT16	0.46058	0.153971
TYR	KCNC4	0.38561	0.241504
TYR	PAX3	0.779201	0.00470057
TYR	LOC101748744	0.585755	0.0582882
TYR	ISLR2	0.35515	0.283815
TYR	PMP2	0.770523	0.00551565
TYR	PENK	0.402974	0.219125
TYR	SHOC1	0.662145	0.0264421
TYR	ART4	0.556715	0.075265
TYR	WNT2B	0.506823	0.111595
TYR	CHL1	0.728972	0.0109237
TYR	ENSGALG00000047061	0.730469	0.0106802
TYR	OASL	0.544023	0.0836228
TYR	DRP2	0.677353	0.0220315
TYR	ENSGALG00000047341	0.762811	0.00632341
TYR	GNAO1	0.558245	0.0742967
TYR	ITGB8	0.554901	0.0764241
TYR	PI16	0.513585	0.106115
TYR	CDKN2A	0.711015	0.0141675
TYR	COL6A6	0.722294	0.0120593
TYR	SNCA	0.683423	0.0204271
TYR	APBA2	0.710031	0.0143634
TYR	ENSGALG00000052396	0.673458	0.0231073
TYR	CD109	0.479427	0.135654
TYR	LOC121106469	0.641811	0.0332676
TYR	LGALS3	0.592282	0.054868
TYR	ENSGALG00000047250	0.503263	0.114552
TYR	EPSTI1	0.720584	0.0123633
TYR	PTPRZ1	0.715665	0.0132687
TYR	FGF10	0.549755	0.0797759
TYR	ENPP2	0.605978	0.0481414
TYR	E2F7	0.463975	0.150564
TYR	B4GALT6	0.605058	0.0485744
TYR	FSTL3	0.658773	0.0274984
TYR	WNT2	0.393562	0.231098
TYR	CYBB	0.668905	0.0244111
TYR	C1QTNF6	0.533964	0.0906683
TYR	GBP	0.715884	0.0132273
TYR	NINJ2	0.592681	0.0546635
TYR	GZMA	0.497993	0.119022
TYR	SERPINB1	0.488007	0.127795
TYR	CMPK2	0.654108	0.0290085
TYR	OLFML1	0.823803	0.00182426
TYR	LVRN	0.568969	0.0677443
TYR	GABRB2	0.59775	0.0521101
TYR	RNF213	0.697293	0.0170758
TYR	ENSGALG00000047663	0.514486	0.105399
TYR	RGS6	0.555034	0.0763381
TYR	TNFSF13B	0.717542	0.0129177
TYR	PLLP	0.730058	0.0107467
TYR	CLDN19	0.769176	0.005651
TYR	C12orf75	0.548001	0.08094
TYR	CG-1B	0.509399	0.109487
TYR	ABCB5	0.596343	0.0528104
TYR	VIT	0.623196	0.0405191
TYR	FAM180A	0.738302	0.00946986
TYR	KNL1	0.594199	0.0538896
TYR	TPBG	0.561687	0.0721492
TYR	PTBP3	0.794852	0.00345962
TYR	BMP7	0.430824	0.185887
TYR	ENSGALG00000030571	0.685054	0.0200106
TYR	ENSGALG00000004704	0.475069	0.13976
TYR	CHAD	0.565009	0.0701164
TYR	GLDN	0.824523	0.00179295
TYR	ES1ML2	0.61317	0.0448469
TYR	IFI6	0.624681	0.0399037
TYR	FNDC1	0.41255	0.207327
TYR	SEMA3D	0.664786	0.025635
TYR	RSAD2	0.47833	0.13668
TYR	B3GAT1L	0.699422	0.0165989
TYR	Ntn4l	0.649384	0.0305964
TYR	ENSGALG00000046863	0.79721	0.00329626
TYR	GVINP1	0.489073	0.12684
TYR	SERAF	0.71014	0.0143414
TYR	INPPL1	0.628378	0.0383999
TYR	IQGAP3	0.666125	0.0252325
TYR	ENSGALG00000050179	0.673301	0.0231513
TYR	SLC11A1	0.712392	0.0138969
TYR	CENPE	0.608297	0.0470614
TYR	GCG	0.605412	0.0484074
TYR	KCNT2	0.775126	0.00507135
TYR	NEK2	0.597377	0.0522951
TYR	ANLN	0.430822	0.18589
TYR	VCAN	0.582849	0.059857
TYR	PASK	0.686323	0.0196906
TYR	ENSGALG00000051628	0.767689	0.00580315
TYR	NALCN	0.407185	0.213891
TYR	HEBP2	0.730906	0.0106098
TYR	ASPHD2	0.394201	0.230274
TYR	C1S	0.636587	0.0352025
TYR	LYGL	0.555063	0.0763197
TYR	VAT1L	0.537927	0.0878476
TYR	ERCC6L	0.531752	0.0922685
TYR	PLK1	0.516156	0.104078
TYR	EDIL3	0.520551	0.100656
TYR	HTRA3	0.686809	0.0195691
TYR	LRRC17	0.567287	0.0687451
TYR	APCDD1	0.636672	0.0351704
TYR	ADAP1	0.822403	0.00188636
TYR	PAMR1	0.359718	0.277223
TYR	KIF23	0.569068	0.0676854
TYR	UGT8	0.847206	0.000995565
TYR	GFRA4	0.592609	0.0547003
TYR	SDK2	0.565386	0.069888
TYR	ECT2	0.409389	0.21118
TYR	TRABD2B	0.520369	0.100796
TYR	PERP2	0.697692	0.0169856
TYR	MKI67	0.606732	0.0477883
TYR	ENSGALG00000015307	0.559031	0.0738029
TYR	PAQR8	0.644792	0.0321972
TYR	EMILIN2	0.665007	0.0255683
TYR	IRF1	0.586716	0.0577755
TYR	NFIX	0.49538	0.121279
TYR	TK1	0.546299	0.0820809
TYR	CENPL	0.610289	0.0461475
TYR	RFX2	0.503572	0.114294
TYR	MARCO	0.294495	0.379356
TYR	CLDN1	0.470966	0.143697
TYR	FANCA	0.553882	0.0770803
TYR	LOC419112	0.492631	0.123683
TYR	SYPL1	0.619371	0.0421343
TYR	CENPF	0.537289	0.0882976
TYR	LRRC15	0.367521	0.266163
TYR	ANKRD29	0.440828	0.174744
TYR	OGN	0.645334	0.0320053
TYR	MFAP5	0.470259	0.144383
TYR	FGF4	0.491468	0.124709
TYR	TOP2A	0.525754	0.0967007
TYR	Fbn1	0.53147	0.0924738
TYR	NDC80	0.53204	0.0920592
TYR	PCOLCE2	0.723735	0.0118074
TYR	NEGR1	0.662228	0.0264165
TYR	PAPLN	0.556593	0.0753429
TYR	ZGRF1	0.577184	0.0629961
TYR	PLP1	0.614621	0.0442019
TYR	USP41	0.832246	0.00148162
TYR	ENSGALG00000050112	0.494931	0.12167
TYR	ENSGALG00000051771	0.435564	0.180555
TYR	ENSGALG00000055117	0.530347	0.0932943
TYR	GXYLT2	0.589322	0.0564015
TYR	NEXMIF	0.594906	0.0535325
TYR	MASTL	0.646144	0.0317199
TYR	NCAPG2	0.528635	0.0945546
TYR	SEMA3B	0.741514	0.00900358
TYR	TERF1	0.621038	0.0414249
TYR	LOC100858381	0.407603	0.213374
TYR	TNFAIP6	0.511552	0.107744
TYR	CAPN5	0.493126	0.123248
TYR	LPAR1	0.603484	0.0493218
TYR	CD55	0.422321	0.195688
TYR	CYP1B1	0.584637	0.0588882
TYR	ST8SIA1	0.532444	0.0917658
TYR	PRELID3B	0.764187	0.00617336
TYR	PMLL	0.588869	0.056639
TYR	LOC107049660	0.566327	0.0693211
TYR	LOC101748203	0.86999	0.000498239
TYR	LOC422513	0.699147	0.01666
TYR	KIF4A	0.505747	0.112484
TYR	CDK1	0.506903	0.111529
TYR	IL16	0.657267	0.0279799
TYR	TPPP3	0.377773	0.252019
TYR	PRELP	0.376776	0.253376
TYR	DEPDC1B	0.556054	0.0756856
TYR	BOC	0.403198	0.218846
TYR	SERPINF1	0.542252	0.0848363
TYR	COL1A2	0.474155	0.140631
TYR	ENSGALG00000054344	0.513895	0.105868
TYR	APBB1IP	0.588767	0.0566921
TYR	SYT9	0.667788	0.024739
TYR	ORC1	0.743968	0.00865887
TYR	ABI3BP	0.572015	0.0659562
TYR	KCNAB1	0.676626	0.0222296
TYR	HJURP	0.505448	0.112732
TYR	ENSGALG00000049484	0.482525	0.132782
TYR	NCAPD3	0.535524	0.0895508
TYR	LTBP1	0.508182	0.110479
TYR	BUB1	0.520401	0.100771
TYR	KCNK5	0.574694	0.0644105
TYR	GFPT2	0.526379	0.0962318
TYR	COL3A1	0.585022	0.0586815
TYR	SPAG5	0.592851	0.0545762
TYR	LOC416530	0.612658	0.0450761
TYR	AHNAK2	0.484789	0.130708
TYR	FSTL1	0.528766	0.0944576
TYR	HPGDS	0.630541	0.0375387
TYR	BUB1B	0.616518	0.0433678
TYR	SMC2	0.493806	0.122652
TYR	DGUOK	0.529036	0.0942583
TYR	TTK	0.580963	0.0608899
TYR	OLFM1	0.481089	0.134108
TYR	MSC	0.413141	0.206612
TYR	ASS1	0.643214	0.0327607
TYR	ZNFX1	0.755271	0.00719391
TYR	P2RX6	0.782153	0.00444469
TYR	ATP6V1C2	0.773496	0.00522558
TYR	CPAMD8	0.34018	0.306018
TYR	BRCA1	0.530806	0.0929582
TYR	CREB3L1	0.546511	0.0819382
TYR	SCARA5	0.567879	0.0683917
TYR	ENSGALG00000050332	0.786548	0.00408302
TYR	ENSGALG00000051101	0.72246	0.01203
TYR	NCAPG	0.486328	0.12931
TYR	IGSF10	0.504572	0.113459
TYR	EMP1	0.655793	0.0284565
TYR	ASPM	0.561805	0.0720766
TYR	CEP55	0.539853	0.0864979
TYR	COL5A1	0.52289	0.0988649
TYR	ANTXR1	0.448814	0.16615
TYR	Myo3al	0.734998	0.0099675
TYR	WNT5A	0.467421	0.147154
TYR	FBN3	0.515797	0.104361
TYR	SPON2	0.494292	0.122227
TYR	BCL2A1	0.680809	0.0211073
TYR	LOC107050958	0.764794	0.00610795
TYR	ENSGALG00000016815	0.585973	0.0581717
TYR	PTPRT	0.602809	0.0496442
TYR	ESPL1	0.687699	0.019348
TYR	NOD1	0.703769	0.0156547
TYR	HTRA1	0.51328	0.106359
TYR	OLFML2B	0.369702	0.263118
TYR	LOC121111974	0.704964	0.0154021
TYR	ENSGALG00000049122	0.778417	0.00477031
TYR	ENSGALG00000052853	0.46596	0.148594
TYR	UBE2L6	0.655867	0.0284324
TYR	RAB23	0.713993	0.013587
TYR	KCNG2	0.488729	0.127147
TYR	LRP1	0.606577	0.0478607
TYR	PPP1R1C	0.750901	0.00773682
TYR	SLC49A3	0.719733	0.0125166
TYR	CYBRD1	0.558422	0.0741852
TYR	SPARC	0.577878	0.0626058
TYR	TVP23A	0.449335	0.165598
TYR	NRN1L	0.33654	0.311554
TYR	ASCL3	0.704014	0.0156027
TYR	ADAMTS17	-0.516526	0.103787
TYR	SUSD1	-0.445721	0.169447
TYR	METTL18	-0.338636	0.308359
TYR	VOPP1	-0.265211	0.430597
TYR	ENSGALG00000033558	-0.40729	0.21376
TYR	ARNTL	-0.254423	0.450263
TYR	LMCD1	-0.446591	0.168515
TYR	ENPP4	-0.585803	0.0582625
TYR	LOC428824	-0.59065	0.0557097
TYR	NT5DC1	-0.405389	0.216113
TYR	ART7B	-0.729518	0.0108345
TYR	BCHE	-0.40679	0.214378
TYR	ENSGALG00000054023	-0.711404	0.0140906
TYR	BBOX1	-0.615462	0.0438307
TYR	KIRREL3	-0.499078	0.118093
TYR	NPM3	-0.506046	0.112236
TYR	HAO1	-0.593212	0.0543921
TYR	NRGN	-0.595111	0.0534291
TYR	LPIN1	-0.618679	0.0424315
TYR	MYRIP	-0.425065	0.192493
TYR	CACNB4	-0.668673	0.024479
TYR	AIFM2	-0.302846	0.365335
TYR	CRYGN	-0.436718	0.179272
TYR	AADAC	-0.494503	0.122043
TYR	PGF	-0.591781	0.0551255
TYR	HSPB2	-0.567597	0.0685597
TYR	SELP	-0.485873	0.129722
TYR	ULK2	-0.278768	0.406478
TYR	CWH43	-0.100528	0.768689
TYR	HIBADH	-0.785346	0.00417966
TYR	LOC107054036	-0.483909	0.131511
TYR	ATOH8	-0.431985	0.184573
TYR	RGCC	-0.460864	0.153685
TYR	GADD45G	-0.376373	0.253926
TYR	SEMA7A	-0.504356	0.113639
TYR	LOC107049847	-0.598679	0.051651
TYR	JUN	-0.743506	0.00872303
TYR	EHHADH	-0.437096	0.178852
TYR	CLGN	-0.437606	0.178287
TYR	GLRX	-0.594017	0.0539821
TYR	CCDC92	-0.246127	0.465663
TYR	OSCP1	-0.439532	0.176164
TYR	TMEM86A	-0.277471	0.408756
TYR	HSPB3	-0.646254	0.0316814
TYR	TTC24	-0.569894	0.0671975
TYR	AMN	-0.38297	0.245017
TYR	ENSGALG00000055058	-0.253062	0.452772
TYR	PRODH	-0.205432	0.544527
TYR	SLC41A3	-0.733097	0.0102623
TYR	ST8SIA5	-0.168371	0.62069
TYR	TLCD1	-0.653124	0.0293344
TYR	ANKDD1B	-0.456462	0.158168
TYR	ID1	-0.154759	0.649578
TYR	C5H11orf74	-0.711556	0.0140608
TYR	PLA2G4F	-0.545933	0.0823278
TYR	MPP4	-0.250478	0.457556
TYR	ANKRD66	-0.600419	0.050799
TYR	SAT1	-0.191244	0.573228
TYR	PIBPPDD4L	-0.170904	0.615366
TYR	CPN1	-0.423296	0.194549
TYR	HSP90AB1	-0.528512	0.0946457
TYR	GTSF1	-0.342424	0.302631
TYR	LRFN2	-0.372162	0.259706
TYR	FRMD3	-0.434266	0.182006
TYR	PRUNE2	-0.627551	0.0387328
TYR	KCNK2	-0.456044	0.158598
TYR	PLXNA4	-0.73495	0.00997483
TYR	GPAT4	-0.338807	0.3081
TYR	EXFABP	-0.210045	0.535322
TYR	KIAA1958	-0.424889	0.192696
TYR	HBEGF	-0.513169	0.106447
TYR	SCN3B	-0.301458	0.367647
TYR	SELENOU	-0.655266	0.0286284
TYR	SBK2	-0.735449	0.00989852
TYR	SGMS1	-0.194533	0.566522
TYR	ADAMTS18	-0.473863	0.14091
TYR	TEKT1	-0.419035	0.199558
TYR	GOLM1	-0.734538	0.0100383
TYR	SCG5	-0.545704	0.0824826
TYR	CEMIP	-0.389599	0.236251
TYR	CPQ	-0.429736	0.187124
TYR	TXNIP	-0.3818	0.246584
TYR	BATF	-0.259334	0.441258
TYR	ADAM11	-0.442667	0.172741
TYR	Gk2	-0.0735938	0.829737
TYR	SPIRE1L	-0.637593	0.0348241
TYR	SLC7A11	-0.251305	0.456023
TYR	NETO2	-0.728269	0.0110394
TYR	VNN1	-0.565642	0.0697336
TYR	FGFR2	-0.169056	0.619248
TYR	RAB18L	-0.543442	0.0840196
TYR	SCG2	-0.189195	0.577421
TYR	ABCG1	-0.47078	0.143877
TYR	ENC1	-0.423697	0.194081
TYR	AMPH	-0.439851	0.175814
TYR	TCIM	-0.730005	0.0107553
TYR	NTS	-0.367824	0.265739
TYR	SPIK5	-0.165092	0.627605
TYR	FGF6	-0.561792	0.0720847
TYR	ENSGALG00000053886	-0.750523	0.00778511
TYR	CD36	-0.48327	0.132097
TYR	ENSGALG00000042652	-0.629235	0.0380571
TYR	PSPH	0.0555136	0.871216
TYR	ENSGALG00000016826	-0.554049	0.0769723
TYR	LOC431653	-0.703317	0.0157509
TYR	PPP4R4	-0.539571	0.0866945
TYR	CYR61	-0.65887	0.0274677
TYR	GRIK1	-0.628415	0.038385
TYR	SLC47A1	-0.254585	0.449965
TYR	ENSGALG00000054028	-0.449235	0.165704
TYR	NR5A2	-0.442997	0.172384
TYR	GREM2	-0.709247	0.0145207
TYR	COL19A1	-0.463787	0.150751
TYR	GCGR	-0.623634	0.0403368
TYR	RANBP3L	-0.156276	0.646335
TYR	PLA2G4EL2	-0.412061	0.207921
TYR	ENSGALG00000048048	-0.241063	0.475181
TYR	FAH	-0.61294	0.0449498
TYR	CHRNA9	-0.408488	0.212285
TYR	ACOT11	-0.395039	0.229195
TYR	DUSP5	-0.132012	0.698815
TYR	LMBR1L	-0.169703	0.617888
TYR	CCL4	-0.140074	0.681236
TYR	BG8	-0.507987	0.110639
TYR	ENSGALG00000051882	-0.303048	0.365
TYR	IRF6	-0.270484	0.421136
TYR	LOC768760	-0.562828	0.0714465
TYR	GLUL	-0.463243	0.151295
TYR	PAPPA2	-0.269048	0.423702
TYR	ENSGALG00000047605	-0.490017	0.125997
TYR	FOS	-0.653802	0.0291096
TYR	METTL21C	-0.574859	0.0643161
TYR	APOLD1	-0.777196	0.00488042
TYR	MYBPC3	-0.454073	0.160635
TYR	UCH-L1	-0.556112	0.0756491
TYR	NPTX1	-0.141736	0.677626
TYR	NEU2	-0.602896	0.0496028
TYR	PLEKHH1	-0.29478	0.378872
TYR	OGDHL	-0.548669	0.0804954
TYR	ATP6V1G3	-0.48911	0.126806
TYR	GPD1L2	-0.45877	0.155807
TYR	GJB1	-0.131769	0.699348
TYR	SLC47A2	-0.472612	0.142109
TYR	ENSGALG00000042570	-0.454904	0.159774
TYR	CIDEC	-0.51421	0.105618
TYR	THRSP	-0.500969	0.116484
TYR	MUSTN1	-0.634051	0.0361698
TYR	FSCN2	-0.330531	0.320814
TYR	AQP12A	-0.389828	0.235951
TYR	DMP1	-0.312114	0.350093
TYR	RBP7	-0.563689	0.0709194
TYR	ANKRD2	-0.520126	0.100983
TYR	LRRC4C	-0.622244	0.040917
TYR	ENSGALG00000051843	-0.322991	0.332638
TYR	PLIN1	-0.52538	0.096981
TYR	PNMT	-0.675279	0.0225997
TYR	ACVR1C	-0.616546	0.0433557
TYR	DPF1	-0.278748	0.406513
TYR	LOC107054425	-0.503203	0.114602
TYR	FOSB	-0.681001	0.0210568
TYR	ASAH2	-0.506893	0.111537
TYR	ENSGALG00000038728	-0.409398	0.211168
TYR	SPP1	-0.235175	0.486356
TYR	SLC30A2	-0.744829	0.00854024
TYR	A2ML4	-0.282144	0.400578
TYR	ITPRID1	-0.357535	0.280362
TYR	Grhl2	-0.440855	0.174714
TYR	WFIKKN2	-0.555149	0.076265
TYR	NME4	-0.160795	0.636711
TYR	PLN	-0.379642	0.249488
TYR	PCYT1B	-0.587276	0.0574785
TYR	FGB	-0.299653	0.370665
TYR	DPYS	-0.45315	0.161594
TYR	AvBD10	-0.163316	0.631363
TYR	FAM81A	-0.246963	0.464102
TYR	LOC425001	-0.515984	0.104214
TYR	UGT1A1	-0.346413	0.29666
TYR	MYBPC1	-0.438159	0.177675
TYR	FGG	-0.118611	0.728334
TYR	PLGL	-0.590863	0.0555994
TYR	LOC100858647	-0.452386	0.162392
TYR	F2	-0.328983	0.323223
TYR	HGFAC	-0.27519	0.412777
TYR	TAT	-0.333135	0.316783
TYR	C5orf49	-0.389277	0.236672
TYR	ENSGALG00000002395	-0.0332164	0.922765
TYR	FGA	-0.259433	0.441077
TYR	TUBA8B	-0.316952	0.342272
TYR	PRLL	-0.165468	0.626811
EDNRB2	SLC6A15	0.248293	0.46162
EDNRB2	SLC38A11	0.609608	0.0464587
EDNRB2	CRP	0.682451	0.0206782
EDNRB2	ENSGALG00000051054	0.491793	0.124422
EDNRB2	TUBB3	0.129186	0.70501
EDNRB2	SCEL	0.405555	0.215908
EDNRB2	SYNPR	0.658542	0.0275719
EDNRB2	EOMES	0.134857	0.692597
EDNRB2	PSCA	0.832931	0.0014561
EDNRB2	PCDH10	0.503158	0.11464
EDNRB2	SLC2A9L	0.764751	0.00611254
EDNRB2	CALHM6	0.112656	0.741559
EDNRB2	DAZL	-0.00843427	0.980365
EDNRB2	RAB38	0.601519	0.0502655
EDNRB2	CRB1	0.460845	0.153704
EDNRB2	ENSGALG00000047835	0.523348	0.0985164
EDNRB2	SCRG1	0.590126	0.0559821
EDNRB2	TMSB4B	0.500661	0.116745
EDNRB2	BG2	-0.0741225	0.828529
EDNRB2	SAMD9L	0.476478	0.138424
EDNRB2	LRRC7	0.968712	9.48522e-07
EDNRB2	KIF6	0.574317	0.0646268
EDNRB2	LRRC74B	0.619128	0.0422383
EDNRB2	LIPML5	0.100926	0.767794
EDNRB2	C1QTNF8	0.277973	0.407874
EDNRB2	MPZ	0.630493	0.0375576
EDNRB2	CHRDL1	0.276364	0.410706
EDNRB2	UNC5D	0.397445	0.226113
EDNRB2	SSTR5	0.2927	0.382404
EDNRB2	SEMA3E	0.28432	0.396796
EDNRB2	CLVS2	0.964638	1.6356e-06
EDNRB2	SH2D1A	0.393964	0.230579
EDNRB2	LOC112532301	0.552189	0.0781786
EDNRB2	LOC124416954	0.641998	0.0331995
EDNRB2	NDP	0.126292	0.711372
EDNRB2	PTPN5	0.429906	0.186931
EDNRB2	SFRP4	0.237382	0.482154
EDNRB2	PI15	0.0800256	0.815069
EDNRB2	CPZ	0.342547	0.302445
EDNRB2	GCH1	0.436519	0.179492
EDNRB2	ZNF831	0.4926	0.12371
EDNRB2	CTHRC1	0.263101	0.434409
EDNRB2	CHIR6B2	0.0635406	0.852759
EDNRB2	EDN3	0.58256	0.0600142
EDNRB2	HHLA2	0.335968	0.31243
EDNRB2	CCL19	0.421188	0.197018
EDNRB2	CD9	0.637468	0.0348708
EDNRB2	S100B	0.894536	0.000201595
EDNRB2	MX1	0.430683	0.186047
EDNRB2	IFIT5	0.403615	0.218324
EDNRB2	DACT2	0.217275	0.521029
EDNRB2	ENSGALG00000011609	0.450012	0.164883
EDNRB2	WNT16	0.162409	0.633285
EDNRB2	KCNC4	0.241348	0.474644
EDNRB2	PAX3	0.933426	2.69384e-05
EDNRB2	LOC101748744	0.321214	0.335457
EDNRB2	ISLR2	0.0810153	0.812817
EDNRB2	PMP2	0.67152	0.023656
EDNRB2	PENK	0.253001	0.452885
EDNRB2	SHOC1	0.623443	0.0404162
EDNRB2	ART4	0.223315	0.509215
EDNRB2	WNT2B	0.343913	0.300394
EDNRB2	CHL1	0.774954	0.00508748
EDNRB2	ENSGALG00000047061	0.652721	0.0294685
EDNRB2	OASL	0.343777	0.300598
EDNRB2	DRP2	0.840916	0.00118241
EDNRB2	ENSGALG00000047341	0.701228	0.0162016
EDNRB2	GNAO1	0.194275	0.567048
EDNRB2	ITGB8	0.158368	0.641875
EDNRB2	PI16	0.273658	0.415489
EDNRB2	CDKN2A	0.246857	0.464299
EDNRB2	COL6A6	0.673956	0.0229677
EDNRB2	SNCA	0.683806	0.0203286
EDNRB2	APBA2	0.68668	0.0196013
EDNRB2	ENSGALG00000052396	0.450569	0.164297
EDNRB2	CD109	0.198397	0.558685
EDNRB2	LOC121106469	0.494044	0.122444
EDNRB2	LGALS3	0.199838	0.555772
EDNRB2	ENSGALG00000047250	0.223314	0.509217
EDNRB2	EPSTI1	0.404257	0.217522
EDNRB2	PTPRZ1	0.572566	0.0656367
EDNRB2	FGF10	0.193798	0.568019
EDNRB2	ENPP2	0.353046	0.286878
EDNRB2	E2F7	0.459758	0.154804
EDNRB2	B4GALT6	0.398364	0.224943
EDNRB2	FSTL3	0.463671	0.150867
EDNRB2	WNT2	0.221069	0.513595
EDNRB2	CYBB	0.255907	0.447533
EDNRB2	C1QTNF6	0.29376	0.380602
EDNRB2	GBP	0.36881	0.264361
EDNRB2	NINJ2	0.541413	0.0854149
EDNRB2	GZMA	0.214587	0.526325
EDNRB2	SERPINB1	0.226308	0.503402
EDNRB2	CMPK2	0.419408	0.199117
EDNRB2	OLFML1	0.568891	0.0677902
EDNRB2	LVRN	0.423021	0.194871
EDNRB2	GABRB2	0.496357	0.120432
EDNRB2	RNF213	0.344724	0.299181
[truncated: 4,177 more rows]

## Sheet: melanin-DEGs
Supplementary Table S6. Information about high-confidence melanogenic genes (| r | > 0.9, p < 0.05) are identified through the co-expression anlysis with key melanogenic genes and all DEGs in SK vs AA.
Gene name	AA1(FPKM)	AA2(FPKM)	AA3(FPKM)	AA4(FPKM)	AA5(FPKM)	AA6(FPKM)	SK1(FPKM)	SK2(FPKM)	SK3(FPKM)	SK4(FPKM)	SK5(FPKM)	baseMean	AA	SK	log2FoldChange	pvalue	padj(FDR)	regulated
TYR	0.0349055	0.0223997	0	0.0343756	0	0	1.40921	7.27314	2.27922	5.30725	5.99742	98.0751	0.0152801	4.45325	8.00759	3.92358e-24	5.41934e-21	up
GPNMB	5.0334	0	0	0.0724972	0	0.0128478	11.1323	43.8779	22.3555	26.1098	35.2556	1194.41	0.853125	27.7462	5.10614	0.0069228	0.0469233	up
PMEL	4.44362	0.0195985	0.0316474	0	0.0192812	0	13.8762	82.342	23.2497	43.8234	52.1122	1099.2	0.752357	43.0807	5.91801	0.000405608	0.00653971	up
MLANA	0.0523044	0	0	0	0	0.0730288	11.5245	66.4689	15.2876	37.7168	37.1355	245.72	0.0208889	33.6267	10.4987	7.57478e-29	1.56937e-25	up
DCT	0.0162109	0.39531	0.0167985	0.0319296	0.0818761	0.0226341	5.59071	35.4298	12.1142	20.8965	19.9296	445.217	5.36013	973.045	7.53005	3.24741e-18	3.66987e-15	up
EDNRB2	0.0702443	0.112694	0.0545929	0.242123	0	0.171635	11.2956	48.4736	18.9112	22.8922	35.0114	598.396	5.67301	1309.66	7.85861	2.35251e-59	2.92441e-55	up
MLPH	0.0289145	0.0556653	0.0749064	0.0569511	0	0.0201856	3.91751	16.6344	11.0884	10.8777	18.359	324.018	2.45122	709.897	8.13318	2.80926e-54	1.7461e-50	up
OCA2	0.0311284	0.0199759	0	0.0919678	0.0196525	0.0651935	1.21412	7.41272	2.17778	3.20171	4.58	92.449	2.24377	200.695	6.49816	9.99488e-26	1.77495e-22	up
SLC24A5	0.0656164	0.0842153	0.13599	0.150781	0.082852	0.0305385	0.897992	3.73108	0.906784	1.36936	2.28939	34.2436	3.7769	70.8036	4.19893	8.20196e-15	6.13162e-12	up
SOX10	0.171646	0.349887	0.14648	0.338081	0.152988	0.22556	1.3818	2.35816	2.59531	1.88512	3.18052	98.2159	20.8621	191.04	3.20591	1.83708e-24	2.8546e-21	up
TRPM1	0.737736	0.099668	0.100589	0.697859	0.245136	0.433704	2.04582	14.025	6.92195	3.59213	8.34887	293.754	35.3561	603.831	4.08943	1.90817e-14	1.24845e-11	up
TYRP1	0	0	0	0	0	0	11.679	68.7475	10.4744	30.0709	31.166	672.145	0	1478.72	12.9132	1.20052e-32	3.7309e-29	up
SLC45A2	0.0687853	0.0220706	0.0178197	0.0677412	0	0.02401	0.164738	0.610316	0.26735	0.480632	0.42452	9.59558	1.70315	19.0665	3.40223	6.04897e-07	4.30248e-05	up
HIBADH	114.429	74.8562	108.765	109.577	122.608	129.652	68.9583	49.0739	49.1099	45.8352	52.5691	3827.92	5098.45	2303.28	-1.14656	1.87819e-10	5.83694e-08	down
GOLM1	22.0827	12.4376	24.4414	16.7837	17.1237	17.613	8.30798	7.77904	5.8302	8.65488	6.73701	428.945	596.706	227.631	-1.39303	1.12081e-14	7.74042e-12	down
ENSGALG00000054023	31.8482	25.9211	34.4516	33.5068	30.3075	35.357	16.6902	20.0097	12.3182	18.5846	13.1933	283.855	373.455	176.336	-1.08391	1.19761e-10	4.02364e-08	down
PNMT	1.15512	0.765179	1.2356	0.807318	0.846891	1.09255	0.305968	0.0853201	0.193102	0.208292	0.0367948	14.7677	23.9031	3.80519	-2.70505	2.62835e-08	3.40344e-06	down
SLC30A2	3.42037	1.11817	3.91217	3.36845	3.34096	6.71289	0.264959	0.110827	0.56855	0.505048	0.89217	62.3347	103.995	12.3418	-3.05904	9.51391e-10	2.41362e-07	down
GLDN	1.89502	2.5379	1.56528	1.81216	0.936308	1.72557	4.66064	5.31384	6.49011	5.61892	4.31205	105.294	57.5411	162.598	1.50242	1.66406e-11	6.46435e-09	up
SEMA3B	1.13563	0.998089	0.741895	1.06977	0.95076	1.1375	1.94271	2.43072	3.01936	2.04244	3.12042	118.692	74.0091	172.312	1.22864	4.80688e-10	1.27137e-07	up
ES1ML2	0.672189	1.25813	0.986787	0.910231	0.848755	0.899423	1.22656	4.3609	1.88689	3.60093	3.09757	55.2724	30.3194	85.216	1.50189	9.91903e-06	0.000404274	up
ORC1	0.588999	0.586246	0.398595	0.556382	0.698179	0.41958	1.49699	1.44499	1.35799	1.15572	1.00893	63.7495	40.8106	91.2761	1.16214	9.58134e-08	1.00089e-05	up
ENSGALG00000052396	0.568127	0.44744	0.3345	0.597651	0.766268	0.612953	1.85542	2.09912	1.53902	2.06427	2.24402	79.9573	39.1902	128.878	1.73026	2.21664e-13	1.19805e-10	up
UNC5D	0.0340933	0.0729283	0.0235528	0.0895354	0.0860973	0.0317347	0.0933166	0.429357	0.3887	0.330338	0.33666	13.0758	4.53085	23.3297	2.38559	1.21615e-05	0.000470964	up
RAB23	2.01524	1.69556	1.56622	1.83029	2.09221	1.54755	2.78859	3.64023	3.7945	4.43092	4.72067	212.248	144.861	293.113	1.02069	2.9706e-10	8.39263e-08	up
CLDN19	1.09	1.13248	1.18329	0.9201	0.655384	0.797175	2.41515	3.44659	3.12023	3.30763	2.92148	31.6554	16.7292	49.5669	1.56344	1.2377e-09	3.07718e-07	up
PTPRZ1	0.233103	0.24308	0.241552	0.291738	0.251409	0.210196	0.52504	0.71166	1.12747	0.857828	0.930314	90.6706	45.8137	144.499	1.6627	6.61482e-14	4.11144e-11	up
ENSGALG00000011609	0.452608	0.629306	0.312676	0.742895	0.714369	0.315971	2.37442	1.89998	1.60279	2.10837	3.53823	30.6174	12.7159	52.0991	2.03787	2.24968e-08	3.03976e-06	up
RAB38	0.584352	0.477264	0.220194	0.15695	0.268307	0.370858	1.38132	4.74388	1.81697	3.08832	3.04251	23.4738	5.8533	44.6185	2.94334	2.8064e-10	8.1131e-08	up
EDN3	1.19107	4.68158	1.61995	4.03216	1.87992	1.24726	6.52015	12.784	10.6476	16.0625	12.0555	76.1652	29.9132	131.668	2.14089	6.63402e-08	7.36317e-06	up
PCDH10	0.0300669	0.028942	0.0311568	0.0296105	0.056947	0.0419803	0.246888	0.55937	0.412912	0.436988	0.630914	25.8026	4.45162	51.4237	3.57744	1.08618e-16	1.03864e-13	up
SLC38A11	0	0.0173437	0	0	0	0	0.055481	0.680727	0.490212	1.17841	0.827327	18.3863	0.197403	40.213	7.23454	2.97264e-11	1.08685e-08	up
SYNPR	0.438237	0.608058	0.355934	0.466578	0.284152	0.29767	2.91769	11.5397	5.30326	6.18388	6.6315	227.2	31.1282	462.486	3.89269	1.57131e-34	6.51097e-31	up
CD9	2.32976	3.53761	1.54713	2.43981	1.84375	1.8097	6.28695	12.2657	12.6177	10.9138	9.86647	310.515	124.324	533.943	2.10537	2.33264e-19	2.8997e-16	up
PAX3	0.845928	1.0857	0.449534	0.384502	0.0273879	0.393702	0.860848	3.62559	1.82099	2.06122	2.97718	51.9428	21.8171	88.0937	2.01279	0.000208029	0.00409178	up
CLVS2	0.365006	0.216215	0.0581903	0.0829536	0	0.0392024	0.153701	0.867915	0.494719	0.753364	1.02584	11.1117	3.88582	19.7827	2.3126	0.00163398	0.017199	up
LRRC7	0.0685461	0.00977504	0.0315693	0.0375031	0	0.031902	0.0416927	0.261588	0.157879	0.366139	0.180499	11.971	3.4395	22.2088	2.64955	0.000102335	0.00244645	up
S100B	0.480362	0.557803	0.260739	0.405489	0.0288828	0.223565	0.46957	0.8904	2.34713	2.40389	1.33267	31.8086	12.7065	54.7313	2.10114	0.000113663	0.00263119	up
NDP	0.041397	0.0796964	0	0.183459	0.104542	0.173399	0.254942	0.308063	0.772315	0.485954	0.613172	11.4193	4.37554	19.8718	2.22816	0.000487667	0.00741099	up
LIPML5	0.237751	0.0339046	0	0.312189	0.366913	0.0737676	0.325373	1.84487	0.684499	0.620206	1.72165	18.2409	5.80953	33.1585	2.50682	0.000655649	0.00918014	up
EOMES	0.0311142	0.0266223	0	0.0817117	0.104765	0.115847	0.170325	1.80484	1.60168	0.301472	0.215069	32.7718	5.42302	65.5904	3.62775	4.20603e-06	0.000209141	up
ANKRD66	2.74889	3.93829	2.51731	3.0849	3.63238	3.12401	1.22483	0.805078	2.31905	1.28647	1.1994	32.9609	45.3405	18.1053	-1.30914	3.9096e-05	0.00117109	down
SEMA3D	6.92847	5.11267	4.75462	5.01066	7.60296	3.81809	8.07854	19.1607	12.6589	19.7103	22.8747	689.157	379.854	1060.32	1.48135	6.97581e-09	1.2388e-06	up
NINJ2	0.260833	0.358677	0.444045	0.385311	0.352871	0.312156	0.637433	0.981182	1.19723	0.853995	2.09731	33.2702	17.2335	52.5142	1.61814	9.11842e-06	0.000380373	up
OLFML1	5.92611	3.80293	2.81362	6.26887	3.79827	2.87866	9.28197	18.6384	10.7313	8.9933	20.7484	651.588	337.641	1028.32	1.60566	9.71792e-09	1.56888e-06	up
SLC11A1	0.581924	0.373435	0.422113	0.573091	0.563331	0.406249	1.61933	1.70999	1.32691	1.12768	1.18757	40.0913	22.6549	61.0149	1.41875	1.20466e-08	1.89559e-06	up
APBA2	0.156896	0.143834	0.185809	0.176588	0.113205	0.140826	0.398765	0.705673	0.51108	0.751748	0.365191	25.4213	12.3385	41.1206	1.73241	1.38025e-07	1.35102e-05	up
CRP	13.8462	0.955425	2.98276	3.90998	0.626639	0.554336	159.608	405.508	248.649	362.418	424.441	2511.16	64.4265	5447.24	6.39614	1.38944e-17	1.43934e-14	up
ENSGALG00000047061	0.239053	0.122725	0.198175	0.258967	0.150923	0.166886	0.523449	0.766319	0.743308	0.748324	0.967833	15.9594	7.12607	26.5594	1.88223	5.20476e-07	3.94514e-05	up
SLC2A9L	0.169643	0.108864	0.22853	0.217188	0.0428407	0.094744	0.742926	3.30173	0.720896	1.4983	2.14421	42.069	7.5615	83.478	3.4366	8.04594e-12	3.33397e-09	up
UGT8	1.85912	3.00391	1.27287	1.53665	0.964136	1.22835	2.70331	3.78181	6.02158	5.30753	4.37646	151.348	89.3983	225.687	1.33854	5.15674e-06	0.000245607	up
PTBP3	1.64964	1.16812	0.854718	1.06439	1.13126	0.714807	2.37438	2.49103	3.71436	2.989	5.0554	127.835	69.0257	198.406	1.52084	1.58118e-09	3.44836e-07	up
LOC107050958	1.36424	1.3647	1.03948	1.06692	1.03862	1.03643	2.99274	1.88345	2.74479	2.08594	3.01126	77.3991	51.8903	108.01	1.0581	4.67852e-07	3.61234e-05	up
ENSGALG00000049122	0.312309	0.277499	0.199157	0.331227	0.151671	0.368969	0.493165	0.660099	0.72209	0.510307	0.593066	15.1793	10.3477	20.9772	1.03499	0.00424817	0.0334446	up
SAMD9L	0.773443	0.477954	0.259739	0.726439	0.705326	0.309972	4.03796	3.27141	4.63914	1.73741	4.41984	232.494	67.8542	430.063	2.66048	1.27506e-16	1.13216e-13	up
MPZ	0.975144	2.60457	1.2836	1.32371	0.732117	0.551969	3.49863	3.59063	12.0737	8.1323	9.44704	130.372	42.7329	235.538	2.46366	4.4176e-09	8.4485e-07	up
PSCA	0.451604	0.724513	0.116994	0.92656	0.047519	0.945812	1.95713	12.9688	7.13806	7.61539	6.16889	79.6781	13.0847	159.59	3.61999	4.08038e-10	1.12718e-07	up
B3GAT1L	0.823982	0.897305	0.633919	0.663934	0.630557	0.854134	1.3156	1.60084	2.89851	3.01484	2.25604	97.9916	54.6561	149.994	1.46664	8.68523e-09	1.459e-06	up
SYT9	0.594146	0.787974	0.964571	0.838683	0.500141	0.774259	1.78886	1.51916	1.72427	2.03703	1.83832	53.3629	34.1728	76.3909	1.16356	4.51126e-07	3.50497e-05	up
COL6A6	0.625276	0.606341	0.734334	0.916836	0.456167	0.543217	1.17899	2.09986	3.84524	2.73407	2.11301	88.8949	42.0993	145.05	1.78288	1.36808e-09	3.26358e-07	up
HEBP2	2.20487	1.9824	1.62501	2.05528	1.26547	2.51877	3.24337	7.07342	5.82925	4.60049	6.4502	258.659	149.702	389.408	1.38323	1.84901e-09	3.86947e-07	up
HSP90AB1	83.2322	84.5751	92.4347	61.7238	53.3047	47.5904	37.1611	24.6049	32.0321	26.631	28.9617	3306.42	4541.94	1823.79	-1.31678	1.24193e-12	5.93788e-10	down
FAM180A	0.68104	0.16389	0.264647	0.398229	0.161237	0.208006	0.436891	1.26702	1.08086	0.571045	1.40805	24.203	12.8893	37.7794	1.52782	0.000873927	0.0111508	up
LRRC74B	0.192751	0.0549746	0.0443862	0.189825	0.0540847	0.089708	0.117239	0.980778	0.599336	0.622536	1.03627	14.3398	4.3162	26.3681	2.58389	2.93532e-05	0.000928472	up
OGDHL	0.408478	0.52426	0.423285	0.319759	0.198374	0.350971	0.0430016	0.10792	0.0759897	0.0702574	0.12411	20.5501	32.0105	6.79775	-2.21019	3.87089e-08	4.76426e-06	down
SCRG1	0.0717412	0.107422	0.0991224	0.094203	0.105683	0.317196	0.55636	1.72483	0.495713	0.788691	1.26335	36.6637	10.4008	68.1792	2.75907	1.93421e-08	2.79584e-06	up
TRABD2B	0.843654	0.708732	0.794759	0.543828	1.08463	0.856678	1.44847	1.87907	2.68683	2.36656	2.34777	79.8527	47.8401	118.268	1.32103	2.1277e-08	2.90654e-06	up

## Sheet: GO melanin-DEGs
Supplementary Table S6. Information on high-confidence melanogenic genes (| r | > 0.9, p < 0.05) for GO classification (Figure 4B) in SK vs AA.
Category	ID	Description	GeneRatio	BgRatio	pvalue	p.adjust	geneID	Count	Enrichment.Score	Fold.Enrichment
BP	GO:0046148	pigment biosynthetic process	3/9	12/2090	1.19287e-05	0.00277739	TYR/DCT/TYRP1	3	4.92341	58.0556
BP	GO:0018958	phenol-containing compound metabolic process	3/9	14/2090	1.96514e-05	0.00277739	TYR/DCT/TYRP1	3	4.70661	49.7619
BP	GO:0042440	pigment metabolic process	3/9	14/2090	1.96514e-05	0.00277739	TYR/DCT/TYRP1	3	4.70661	49.7619
BP	GO:0050767	regulation of neurogenesis	3/9	32/2090	0.000257526	0.0218382	DCT/SOX10/SEMA3D	3	3.58918	21.7708
BP	GO:1901617	organic hydroxy compound biosynthetic process	3/9	32/2090	0.000257526	0.0218382	TYR/DCT/TYRP1	3	3.58918	21.7708
BP	GO:0051960	regulation of nervous system development	3/9	40/2090	0.000504125	0.0356248	DCT/SOX10/SEMA3D	3	3.29746	17.4167
BP	GO:0060284	regulation of cell development	3/9	51/2090	0.00103741	0.0410246	DCT/SOX10/SEMA3D	3	2.98405	13.6601
BP	GO:0001755	neural crest cell migration	2/9	12/2090	0.00106432	0.0410246	SOX10/SEMA3D	2	2.97293	38.7037
BP	GO:0007272	ensheathment of neurons	2/9	12/2090	0.00106432	0.0410246	SOX10/MPZ	2	2.97293	38.7037
BP	GO:0008366	axon ensheathment	2/9	12/2090	0.00106432	0.0410246	SOX10/MPZ	2	2.97293	38.7037
BP	GO:0042552	myelination	2/9	12/2090	0.00106432	0.0410246	SOX10/MPZ	2	2.97293	38.7037
BP	GO:2000177	regulation of neural precursor cell proliferation	2/9	13/2090	0.00125502	0.0420813	DCT/SOX10	2	2.90135	35.7265
BP	GO:0051239	regulation of multicellular organismal process	5/9	228/2090	0.00129023	0.0420813	DCT/SOX10/SEMA3D/SLC11A1/HSP90AB1	5	2.88933	5.09259
BP	GO:0014032	neural crest cell development	2/9	15/2090	0.00168189	0.0475415	SOX10/SEMA3D	2	2.7742	30.963
BP	GO:0014033	neural crest cell differentiation	2/9	15/2090	0.00168189	0.0475415	SOX10/SEMA3D	2	2.7742	30.963
BP	GO:0048864	stem cell development	2/9	16/2090	0.00191786	0.0480619	SOX10/SEMA3D	2	2.71718	29.0278
BP	GO:1901615	organic hydroxy compound metabolic process	3/9	63/2090	0.00192701	0.0480619	TYR/DCT/TYRP1	3	2.71512	11.0582
BP	GO:0014031	mesenchymal cell development	2/9	17/2090	0.00216872	0.0510853	SOX10/SEMA3D	2	2.6638	27.3203
BP	GO:0061351	neural precursor cell proliferation	2/9	18/2090	0.00243435	0.0543244	DCT/SOX10	2	2.61362	25.8025
BP	GO:0050769	positive regulation of neurogenesis	2/9	19/2090	0.00271465	0.0575506	DCT/SOX10	2	2.56629	24.4444
BP	GO:0031330	negative regulation of cellular catabolic process	2/9	23/2090	0.00398058	0.079442	SLC11A1/HSP90AB1	2	2.40005	20.1932
BP	GO:0051241	negative regulation of multicellular organismal process	3/9	82/2090	0.00412199	0.079442	SEMA3D/SLC11A1/HSP90AB1	3	2.38489	8.49593
BP	GO:0051962	positive regulation of nervous system development	2/9	25/2090	0.00469894	0.086624	DCT/SOX10	2	2.328	18.5778
BP	GO:0001818	negative regulation of cytokine production	2/9	26/2090	0.00507913	0.0897312	SLC11A1/HSP90AB1	2	2.29421	17.8632
BP	GO:0009895	negative regulation of catabolic process	2/9	27/2090	0.00547317	0.092825	SLC11A1/HSP90AB1	2	2.26176	17.2016
BP	GO:0010720	positive regulation of cell development	2/9	32/2090	0.00764796	0.120101	DCT/SOX10	2	2.11645	14.5139
BP	GO:0016050	vesicle organization	2/9	32/2090	0.00764796	0.120101	PMEL/TYRP1	2	2.11645	14.5139
BP	GO:0048863	stem cell differentiation	2/9	35/2090	0.00911295	0.137996	SOX10/SEMA3D	2	2.04034	13.2698
BP	GO:0048762	mesenchymal cell differentiation	2/9	40/2090	0.0118131	0.172716	SOX10/SEMA3D	2	1.92763	11.6111
BP	GO:2000026	regulation of multicellular organismal development	3/9	125/2090	0.013449	0.19008	DCT/SOX10/SEMA3D	3	1.87131	5.57333
BP	GO:0051240	positive regulation of multicellular organismal process	3/9	133/2090	0.0159378	0.215593	DCT/SOX10/SLC11A1	3	1.79757	5.2381
BP	GO:0001667	ameboidal-type cell migration	2/9	48/2090	0.0167796	0.215593	SOX10/SEMA3D	2	1.77522	9.67593
BP	GO:0060485	mesenchyme development	2/9	48/2090	0.0167796	0.215593	SOX10/SEMA3D	2	1.77522	9.67593
BP	GO:0031329	regulation of cellular catabolic process	2/9	54/2090	0.0210021	0.261909	SLC11A1/HSP90AB1	2	1.67774	8.60082
BP	GO:0007399	nervous system development	4/9	279/2090	0.0226172	0.273991	DCT/SOX10/SEMA3D/MPZ	4	1.64556	3.32935
BP	GO:0001817	regulation of cytokine production	2/9	59/2090	0.0248311	0.292455	SLC11A1/HSP90AB1	2	1.605	7.87194
BP	GO:0045595	regulation of cell differentiation	3/9	162/2090	0.0271074	0.30098	DCT/SOX10/SEMA3D	3	1.56691	4.30041
BP	GO:0001816	cytokine production	2/9	63/2090	0.0280896	0.30098	SLC11A1/HSP90AB1	2	1.55145	7.37213
BP	GO:0009894	regulation of catabolic process	2/9	66/2090	0.0306439	0.30098	SLC11A1/HSP90AB1	2	1.51366	7.03704
BP	GO:0019438	aromatic compound biosynthetic process	5/9	473/2090	0.0324256	0.30098	TYR/DCT/SOX10/TYRP1/SLC11A1	5	1.48911	2.45478
BP	GO:0048589	developmental growth	2/9	72/2090	0.0360264	0.30098	SOX10/SEMA3D	2	1.44338	6.45062
BP	GO:1901362	organic cyclic compound biosynthetic process	5/9	489/2090	0.0371582	0.30098	TYR/DCT/SOX10/TYRP1/SLC11A1	5	1.42995	2.37446
BP	GO:0008283	cell population proliferation	3/9	186/2090	0.0389702	0.30098	DCT/SOX10/SLC11A1	3	1.40927	3.74552
BP	GO:0006885	regulation of pH	1/9	10/2090	0.0423267	0.30098	SLC11A1	1	1.37339	23.2222
BP	GO:0030641	regulation of cellular pH	1/9	10/2090	0.0423267	0.30098	SLC11A1	1	1.37339	23.2222
BP	GO:0032434	regulation of proteasomal ubiquitin-dependent protein catabolic process	1/9	10/2090	0.0423267	0.30098	HSP90AB1	1	1.37339	23.2222
BP	GO:0042116	macrophage activation	1/9	10/2090	0.0423267	0.30098	SLC11A1	1	1.37339	23.2222
BP	GO:0042177	negative regulation of protein catabolic process	1/9	10/2090	0.0423267	0.30098	HSP90AB1	1	1.37339	23.2222
BP	GO:0048469	cell maturation	1/9	10/2090	0.0423267	0.30098	SOX10	1	1.37339	23.2222
BP	GO:0048640	negative regulation of developmental growth	1/9	10/2090	0.0423267	0.30098	SEMA3D	1	1.37339	23.2222
BP	GO:0051453	regulation of intracellular pH	1/9	10/2090	0.0423267	0.30098	SLC11A1	1	1.37339	23.2222
BP	GO:0055072	iron ion homeostasis	1/9	10/2090	0.0423267	0.30098	SLC11A1	1	1.37339	23.2222
BP	GO:0071634	regulation of transforming growth factor beta production	1/9	10/2090	0.0423267	0.30098	HSP90AB1	1	1.37339	23.2222
BP	GO:0048699	generation of neurons	3/9	194/2090	0.0434575	0.30098	DCT/SOX10/SEMA3D	3	1.36193	3.59107
BP	GO:0022008	neurogenesis	3/9	197/2090	0.0452089	0.30098	DCT/SOX10/SEMA3D	3	1.34478	3.53638
BP	GO:0048583	regulation of response to stimulus	4/9	345/2090	0.0461701	0.30098	SOX10/SEMA3D/SLC11A1/HSP90AB1	4	1.33564	2.69243
BP	GO:0000041	transition metal ion transport	1/9	11/2090	0.0464705	0.30098	SLC11A1	1	1.33282	21.1111
BP	GO:0032609	interferon-gamma production	1/9	11/2090	0.0464705	0.30098	SLC11A1	1	1.33282	21.1111
BP	GO:0032649	regulation of interferon-gamma production	1/9	11/2090	0.0464705	0.30098	SLC11A1	1	1.33282	21.1111
BP	GO:0071604	transforming growth factor beta production	1/9	11/2090	0.0464705	0.30098	HSP90AB1	1	1.33282	21.1111
BP	GO:2000058	regulation of ubiquitin-dependent protein catabolic process	1/9	11/2090	0.0464705	0.30098	HSP90AB1	1	1.33282	21.1111
BP	GO:0002286	T cell activation involved in immune response	1/9	12/2090	0.0505983	0.30098	SLC11A1	1	1.29586	19.3519
BP	GO:0002822	regulation of adaptive immune response based on somatic recombination of immune receptors built from immunoglobulin superfamily domains	1/9	12/2090	0.0505983	0.30098	SLC11A1	1	1.29586	19.3519
BP	GO:0046916	cellular transition metal ion homeostasis	1/9	12/2090	0.0505983	0.30098	SLC11A1	1	1.29586	19.3519
BP	GO:0050768	negative regulation of neurogenesis	1/9	12/2090	0.0505983	0.30098	SEMA3D	1	1.29586	19.3519
BP	GO:0051961	negative regulation of nervous system development	1/9	12/2090	0.0505983	0.30098	SEMA3D	1	1.29586	19.3519
BP	GO:0061136	regulation of proteasomal protein catabolic process	1/9	12/2090	0.0505983	0.30098	HSP90AB1	1	1.29586	19.3519
BP	GO:0002819	regulation of adaptive immune response	1/9	13/2090	0.0547103	0.30098	SLC11A1	1	1.26193	17.8632
BP	GO:0010977	negative regulation of neuron projection development	1/9	13/2090	0.0547103	0.30098	SEMA3D	1	1.26193	17.8632
BP	GO:0015698	inorganic anion transport	1/9	13/2090	0.0547103	0.30098	SLC11A1	1	1.26193	17.8632
BP	GO:0048565	digestive tract development	1/9	13/2090	0.0547103	0.30098	SOX10	1	1.26193	17.8632
BP	GO:0010629	negative regulation of gene expression	2/9	91/2090	0.0553039	0.30098	SLC11A1/HSP90AB1	2	1.25724	5.10379
BP	GO:0007417	central nervous system development	2/9	92/2090	0.0564058	0.30098	DCT/SOX10	2	1.24868	5.04831
BP	GO:0015849	organic acid transport	1/9	14/2090	0.0588064	0.30098	SLC11A1	1	1.23058	16.5873
BP	GO:0030516	regulation of axon extension	1/9	14/2090	0.0588064	0.30098	SEMA3D	1	1.23058	16.5873
BP	GO:0055076	transition metal ion homeostasis	1/9	14/2090	0.0588064	0.30098	SLC11A1	1	1.23058	16.5873
BP	GO:0055123	digestive system development	1/9	14/2090	0.0588064	0.30098	SOX10	1	1.23058	16.5873
BP	GO:1903050	regulation of proteolysis involved in cellular protein catabolic process	1/9	14/2090	0.0588064	0.30098	HSP90AB1	1	1.23058	16.5873
BP	GO:0045597	positive regulation of cell differentiation	2/9	97/2090	0.062037	0.30098	DCT/SOX10	2	1.20735	4.78809
BP	GO:0010721	negative regulation of cell development	1/9	15/2090	0.0628867	0.30098	SEMA3D	1	1.20144	15.4815
BP	GO:0030004	cellular monovalent inorganic cation homeostasis	1/9	15/2090	0.0628867	0.30098	SLC11A1	1	1.20144	15.4815
BP	GO:0043488	regulation of mRNA stability	1/9	15/2090	0.0628867	0.30098	SLC11A1	1	1.20144	15.4815
BP	GO:0061013	regulation of mRNA catabolic process	1/9	15/2090	0.0628867	0.30098	SLC11A1	1	1.20144	15.4815
BP	GO:0061138	morphogenesis of a branching epithelium	1/9	15/2090	0.0628867	0.30098	SOX10	1	1.20144	15.4815
BP	GO:1903362	regulation of cellular protein catabolic process	1/9	15/2090	0.0628867	0.30098	HSP90AB1	1	1.20144	15.4815
BP	GO:0008284	positive regulation of cell population proliferation	2/9	99/2090	0.0643449	0.30098	DCT/SOX10	2	1.19149	4.69136
BP	GO:0044265	cellular macromolecule catabolic process	2/9	100/2090	0.0655104	0.30098	SLC11A1/HSP90AB1	2	1.18369	4.64444
BP	GO:0001763	morphogenesis of a branching structure	1/9	16/2090	0.0669513	0.30098	SOX10	1	1.17424	14.5139
BP	GO:0031345	negative regulation of cell projection organization	1/9	16/2090	0.0669513	0.30098	SEMA3D	1	1.17424	14.5139
BP	GO:0035051	cardiocyte differentiation	1/9	16/2090	0.0669513	0.30098	SOX10	1	1.17424	14.5139
BP	GO:0043487	regulation of RNA stability	1/9	16/2090	0.0669513	0.30098	SLC11A1	1	1.17424	14.5139
BP	GO:0046942	carboxylic acid transport	1/9	16/2090	0.0669513	0.30098	SLC11A1	1	1.17424	14.5139
BP	GO:0048675	axon extension	1/9	16/2090	0.0669513	0.30098	SEMA3D	1	1.17424	14.5139
BP	GO:0055067	monovalent inorganic cation homeostasis	1/9	16/2090	0.0669513	0.30098	SLC11A1	1	1.17424	14.5139
BP	GO:0040007	growth	2/9	103/2090	0.0690525	0.30098	SOX10/SEMA3D	2	1.16082	4.50917
BP	GO:0032147	activation of protein kinase activity	1/9	17/2090	0.0710002	0.30098	SLC11A1	1	1.14874	13.6601
BP	GO:0042098	T cell proliferation	1/9	17/2090	0.0710002	0.30098	SLC11A1	1	1.14874	13.6601
BP	GO:0050829	defense response to Gram-negative bacterium	1/9	17/2090	0.0710002	0.30098	SLC11A1	1	1.14874	13.6601
BP	GO:0050793	regulation of developmental process	3/9	236/2090	0.0713341	0.30098	DCT/SOX10/SEMA3D	3	1.1467	2.95198
BP	GO:0048468	cell development	3/9	237/2090	0.0720845	0.30098	DCT/SOX10/SEMA3D	3	1.14216	2.93952
BP	GO:0051172	negative regulation of nitrogen compound metabolic process	3/9	240/2090	0.0743593	0.30098	SOX10/SLC11A1/HSP90AB1	3	1.12866	2.90278
BP	GO:0032496	response to lipopolysaccharide	1/9	18/2090	0.0750335	0.30098	SLC11A1	1	1.12475	12.9012
BP	GO:0061387	regulation of extent of cell growth	1/9	18/2090	0.0750335	0.30098	SEMA3D	1	1.12475	12.9012
BP	GO:0002274	myeloid leukocyte activation	1/9	19/2090	0.0790512	0.30098	SLC11A1	1	1.10209	12.2222
BP	GO:0050920	regulation of chemotaxis	1/9	19/2090	0.0790512	0.30098	SEMA3D	1	1.10209	12.2222
BP	GO:0071695	anatomical structure maturation	1/9	19/2090	0.0790512	0.30098	SOX10	1	1.10209	12.2222
BP	GO:0090090	negative regulation of canonical Wnt signaling pathway	1/9	19/2090	0.0790512	0.30098	SOX10	1	1.10209	12.2222
BP	GO:0090100	positive regulation of transmembrane receptor protein serine/threonine kinase signaling pathway	1/9	19/2090	0.0790512	0.30098	HSP90AB1	1	1.10209	12.2222
BP	GO:1990138	neuron projection extension	1/9	19/2090	0.0790512	0.30098	SEMA3D	1	1.10209	12.2222
BP	GO:0002237	response to molecule of bacterial origin	1/9	20/2090	0.0830534	0.30098	SLC11A1	1	1.08064	11.6111
BP	GO:0002285	lymphocyte activation involved in immune response	1/9	20/2090	0.0830534	0.30098	SLC11A1	1	1.08064	11.6111
BP	GO:0006909	phagocytosis	1/9	20/2090	0.0830534	0.30098	SLC11A1	1	1.08064	11.6111
BP	GO:0007179	transforming growth factor beta receptor signaling pathway	1/9	20/2090	0.0830534	0.30098	HSP90AB1	1	1.08064	11.6111
BP	GO:0008361	regulation of cell size	1/9	20/2090	0.0830534	0.30098	SEMA3D	1	1.08064	11.6111
BP	GO:0021700	developmental maturation	1/9	20/2090	0.0830534	0.30098	SOX10	1	1.08064	11.6111
BP	GO:0030308	negative regulation of cell growth	1/9	20/2090	0.0830534	0.30098	SEMA3D	1	1.08064	11.6111
BP	GO:0050770	regulation of axonogenesis	1/9	20/2090	0.0830534	0.30098	SEMA3D	1	1.08064	11.6111
BP	GO:0031324	negative regulation of cellular metabolic process	3/9	254/2090	0.0854367	0.306993	SOX10/SLC11A1/HSP90AB1	3	1.06836	2.74278
BP	GO:0002460	adaptive immune response based on somatic recombination of immune receptors built from immunoglobulin superfamily domains	1/9	21/2090	0.0870401	0.307542	SLC11A1	1	1.06028	11.0582
BP	GO:0015711	organic anion transport	1/9	21/2090	0.0870401	0.307542	SLC11A1	1	1.06028	11.0582
BP	GO:0009057	macromolecule catabolic process	2/9	119/2090	0.0890272	0.311963	SLC11A1/HSP90AB1	2	1.05048	3.90289
BP	GO:0010001	glial cell differentiation	1/9	22/2090	0.0910114	0.316302	SOX10	1	1.0409	10.5556
BP	GO:0045926	negative regulation of growth	1/9	23/2090	0.0949673	0.322129	SEMA3D	1	1.02243	10.0966
BP	GO:0071559	response to transforming growth factor beta	1/9	23/2090	0.0949673	0.322129	HSP90AB1	1	1.02243	10.0966
BP	GO:0071560	cellular response to transforming growth factor beta stimulus	1/9	23/2090	0.0949673	0.322129	HSP90AB1	1	1.02243	10.0966
BP	GO:0042063	gliogenesis	1/9	25/2090	0.102833	0.341459	SOX10	1	0.987866	9.28889
BP	GO:0010605	negative regulation of macromolecule metabolic process	3/9	278/2090	0.106138	0.341459	SOX10/SLC11A1/HSP90AB1	3	0.974127	2.506
BP	GO:0006402	mRNA catabolic process	1/9	26/2090	0.106744	0.341459	SLC11A1	1	0.971658	8.93162
BP	GO:0030900	forebrain development	1/9	26/2090	0.106744	0.341459	DCT	1	0.971658	8.93162
BP	GO:0032102	negative regulation of response to external stimulus	1/9	26/2090	0.106744	0.341459	SEMA3D	1	0.971658	8.93162
BP	GO:1901605	alpha-amino acid metabolic process	1/9	26/2090	0.106744	0.341459	DCT	1	0.971658	8.93162
BP	GO:0048666	neuron development	2/9	133/2090	0.10785	0.341459	SOX10/SEMA3D	2	0.96718	3.49206
BP	GO:0048585	negative regulation of response to stimulus	2/9	135/2090	0.110631	0.341459	SOX10/SEMA3D	2	0.956125	3.44033
BP	GO:0030178	negative regulation of Wnt signaling pathway	1/9	27/2090	0.110639	0.341459	SOX10	1	0.956094	8.60082
BP	GO:0048871	multicellular organismal homeostasis	1/9	27/2090	0.110639	0.341459	SLC11A1	1	0.956094	8.60082
BP	GO:0060560	developmental growth involved in morphogenesis	1/9	27/2090	0.110639	0.341459	SEMA3D	1	0.956094	8.60082
BP	GO:0051094	positive regulation of developmental process	2/9	136/2090	0.112029	0.341459	DCT/SOX10	2	0.950669	3.41503
BP	GO:0051253	negative regulation of RNA metabolic process	2/9	136/2090	0.112029	0.341459	SOX10/SLC11A1	2	0.950669	3.41503
BP	GO:0040013	negative regulation of locomotion	1/9	28/2090	0.114518	0.341459	SEMA3D	1	0.941125	8.29365
BP	GO:0016477	cell migration	2/9	138/2090	0.114842	0.341459	SOX10/SEMA3D	2	0.9399	3.36554
BP	GO:0045944	positive regulation of transcription by RNA polymerase II	2/9	139/2090	0.116256	0.341459	SOX10/SLC11A1	2	0.934585	3.34133
BP	GO:0030154	cell differentiation	4/9	465/2090	0.117788	0.341459	DCT/SOX10/TYRP1/SEMA3D	4	0.928898	1.99761
BP	GO:0007166	cell surface receptor signaling pathway	3/9	291/2090	0.118212	0.341459	SOX10/SEMA3D/HSP90AB1	3	0.927338	2.39404
BP	GO:0002263	cell activation involved in immune response	1/9	29/2090	0.118383	0.341459	SLC11A1	1	0.92671	8.00766
BP	GO:0002366	leukocyte activation involved in immune response	1/9	29/2090	0.118383	0.341459	SLC11A1	1	0.92671	8.00766
BP	GO:0032943	mononuclear cell proliferation	1/9	29/2090	0.118383	0.341459	SLC11A1	1	0.92671	8.00766
BP	GO:0046651	lymphocyte proliferation	1/9	29/2090	0.118383	0.341459	SLC11A1	1	0.92671	8.00766
BP	GO:0009892	negative regulation of metabolic process	3/9	293/2090	0.120121	0.342647	SOX10/SLC11A1/HSP90AB1	3	0.920382	2.3777
BP	GO:0006457	protein folding	1/9	30/2090	0.122233	0.342647	HSP90AB1	1	0.912811	7.74074
BP	GO:0042176	regulation of protein catabolic process	1/9	30/2090	0.122233	0.342647	HSP90AB1	1	0.912811	7.74074
BP	GO:0048588	developmental cell growth	1/9	30/2090	0.122233	0.342647	SEMA3D	1	0.912811	7.74074
BP	GO:0048869	cellular developmental process	4/9	474/2090	0.124682	0.342647	DCT/SOX10/TYRP1/SEMA3D	4	0.904196	1.95968
BP	GO:0006401	RNA catabolic process	1/9	31/2090	0.126068	0.342647	SLC11A1	1	0.899395	7.49104
BP	GO:0060627	regulation of vesicle-mediated transport	1/9	31/2090	0.126068	0.342647	SLC11A1	1	0.899395	7.49104
BP	GO:0090092	regulation of transmembrane receptor protein serine/threonine kinase signaling pathway	1/9	31/2090	0.126068	0.342647	HSP90AB1	1	0.899395	7.49104
BP	GO:1903311	regulation of mRNA metabolic process	1/9	31/2090	0.126068	0.342647	SLC11A1	1	0.899395	7.49104
BP	GO:0048870	cell motility	2/9	148/2090	0.129208	0.346278	SOX10/SEMA3D	2	0.888711	3.13814
BP	GO:0009416	response to light stimulus	1/9	32/2090	0.129888	0.346278	TYR	1	0.886431	7.25694
BP	GO:0070661	leukocyte proliferation	1/9	32/2090	0.129888	0.346278	SLC11A1	1	0.886431	7.25694
BP	GO:0051674	localization of cell	2/9	149/2090	0.130671	0.346278	SOX10/SEMA3D	2	0.883821	3.11708
BP	GO:0002250	adaptive immune response	1/9	33/2090	0.133693	0.347766	SLC11A1	1	0.873891	7.03704
BP	GO:0043161	proteasome-mediated ubiquitin-dependent protein catabolic process	1/9	33/2090	0.133693	0.347766	HSP90AB1	1	0.873891	7.03704
BP	GO:0045861	negative regulation of proteolysis	1/9	33/2090	0.133693	0.347766	HSP90AB1	1	0.873891	7.03704
BP	GO:0048523	negative regulation of cellular process	4/9	488/2090	0.135812	0.351123	SOX10/SEMA3D/SLC11A1/HSP90AB1	4	0.867062	1.90346
BP	GO:0098742	cell-cell adhesion via plasma-membrane adhesion molecules	1/9	34/2090	0.137484	0.352618	MPZ	1	0.861749	6.83007
BP	GO:0045934	negative regulation of nucleobase-containing compound metabolic process	2/9	154/2090	0.138053	0.352618	SOX10/SLC11A1	2	0.859953	3.01587
BP	GO:0006820	anion transport	1/9	35/2090	0.141259	0.356511	SLC11A1	1	0.849983	6.63492
BP	GO:0042060	wound healing	1/9	35/2090	0.141259	0.356511	SLC11A1	1	0.849983	6.63492
BP	GO:0042127	regulation of cell population proliferation	2/9	157/2090	0.142535	0.357491	DCT/SOX10	2	0.846078	2.95824
BP	GO:0048638	regulation of developmental growth	1/9	36/2090	0.14502	0.357491	SEMA3D	1	0.838572	6.45062
BP	GO:0060828	regulation of canonical Wnt signaling pathway	1/9	36/2090	0.14502	0.357491	SOX10	1	0.838572	6.45062
BP	GO:0090287	regulation of cellular response to growth factor stimulus	1/9	36/2090	0.14502	0.357491	HSP90AB1	1	0.838572	6.45062
BP	GO:0001819	positive regulation of cytokine production	1/9	37/2090	0.148766	0.362511	SLC11A1	1	0.827495	6.27628
BP	GO:0006520	cellular amino acid metabolic process	1/9	37/2090	0.148766	0.362511	DCT	1	0.827495	6.27628
BP	GO:0010498	proteasomal protein catabolic process	1/9	38/2090	0.152498	0.365306	HSP90AB1	1	0.816736	6.11111
BP	GO:0048732	gland development	1/9	38/2090	0.152498	0.365306	SOX10	1	0.816736	6.11111
BP	GO:0050778	positive regulation of immune response	1/9	38/2090	0.152498	0.365306	SLC11A1	1	0.816736	6.11111
BP	GO:0010975	regulation of neuron projection development	1/9	40/2090	0.159918	0.3788	SEMA3D	1	0.796103	5.80556
BP	GO:0042742	defense response to bacterium	1/9	40/2090	0.159918	0.3788	SLC11A1	1	0.796103	5.80556
BP	GO:0002252	immune effector process	1/9	41/2090	0.163606	0.385383	SLC11A1	1	0.786201	5.66396
BP	GO:0032535	regulation of cellular component size	1/9	42/2090	0.16728	0.390369	SEMA3D	1	0.776557	5.5291
BP	GO:0001558	regulation of cell growth	1/9	43/2090	0.170939	0.390369	SEMA3D	1	0.767159	5.40052
BP	GO:0034655	nucleobase-containing compound catabolic process	1/9	43/2090	0.170939	0.390369	SLC11A1	1	0.767159	5.40052
BP	GO:0045860	positive regulation of protein kinase activity	1/9	43/2090	0.170939	0.390369	SLC11A1	1	0.767159	5.40052
BP	GO:0030182	neuron differentiation	2/9	177/2090	0.173298	0.390369	SOX10/SEMA3D	2	0.761206	2.62398
BP	GO:0072503	cellular divalent inorganic cation homeostasis	1/9	44/2090	0.174584	0.390369	SLC11A1	1	0.757995	5.27778
BP	GO:0046700	heterocycle catabolic process	1/9	45/2090	0.178215	0.390369	SLC11A1	1	0.749056	5.16049
BP	GO:0072507	divalent inorganic cation homeostasis	1/9	45/2090	0.178215	0.390369	SLC11A1	1	0.749056	5.16049
BP	GO:0090066	regulation of anatomical structure size	1/9	45/2090	0.178215	0.390369	SEMA3D	1	0.749056	5.16049
BP	GO:0040011	locomotion	2/9	182/2090	0.181201	0.390369	SOX10/SEMA3D	2	0.74184	2.55189
BP	GO:0007411	axon guidance	1/9	46/2090	0.181832	0.390369	SEMA3D	1	0.74033	5.04831
BP	GO:0009611	response to wounding	1/9	46/2090	0.181832	0.390369	SLC11A1	1	0.74033	5.04831
BP	GO:0019439	aromatic compound catabolic process	1/9	46/2090	0.181832	0.390369	SLC11A1	1	0.74033	5.04831
BP	GO:0044270	cellular nitrogen compound catabolic process	1/9	46/2090	0.181832	0.390369	SLC11A1	1	0.74033	5.04831
BP	GO:0097485	neuron projection guidance	1/9	46/2090	0.181832	0.390369	SEMA3D	1	0.74033	5.04831
BP	GO:1901361	organic cyclic compound catabolic process	1/9	46/2090	0.181832	0.390369	SLC11A1	1	0.74033	5.04831
BP	GO:0045893	positive regulation of transcription, DNA-templated	2/9	184/2090	0.184383	0.390369	SOX10/SLC11A1	2	0.73428	2.52415
BP	GO:1902680	positive regulation of RNA biosynthetic process	2/9	184/2090	0.184383	0.390369	SOX10/SLC11A1	2	0.73428	2.52415
BP	GO:1903508	positive regulation of nucleic acid-templated transcription	2/9	184/2090	0.184383	0.390369	SOX10/SLC11A1	2	0.73428	2.52415
BP	GO:0042110	T cell activation	1/9	47/2090	0.185434	0.390369	SLC11A1	1	0.73181	4.9409
BP	GO:0060070	canonical Wnt signaling pathway	1/9	47/2090	0.185434	0.390369	SOX10	1	0.73181	4.9409
BP	GO:0048584	positive regulation of response to stimulus	2/9	185/2090	0.185978	0.390369	SLC11A1/HSP90AB1	2	0.730539	2.51051
BP	GO:0007178	transmembrane receptor protein serine/threonine kinase signaling pathway	1/9	48/2090	0.189023	0.391272	HSP90AB1	1	0.723486	4.83796
BP	GO:0030111	regulation of Wnt signaling pathway	1/9	48/2090	0.189023	0.391272	SOX10	1	0.723486	4.83796
BP	GO:1901575	organic substance catabolic process	2/9	187/2090	0.189176	0.391272	SLC11A1/HSP90AB1	2	0.723133	2.48366
BP	GO:0048513	animal organ development	3/9	360/2090	0.191158	0.393451	DCT/SOX10/SEMA3D	3	0.718608	1.93519
BP	GO:0030335	positive regulation of cell migration	1/9	50/2090	0.196157	0.401791	SEMA3D	1	0.707396	4.64444
BP	GO:0006511	ubiquitin-dependent protein catabolic process	1/9	52/2090	0.203236	0.406413	HSP90AB1	1	0.691999	4.46581
BP	GO:0009314	response to radiation	1/9	52/2090	0.203236	0.406413	TYR	1	0.691999	4.46581
BP	GO:0045087	innate immune response	1/9	52/2090	0.203236	0.406413	SLC11A1	1	0.691999	4.46581
BP	GO:2000147	positive regulation of cell motility	1/9	52/2090	0.203236	0.406413	SEMA3D	1	0.691999	4.46581
BP	GO:0051254	positive regulation of RNA metabolic process	2/9	196/2090	0.203698	0.406413	SOX10/SLC11A1	2	0.691014	2.36961
BP	GO:0009617	response to bacterium	1/9	53/2090	0.206755	0.406413	SLC11A1	1	0.684545	4.38155
BP	GO:0016049	cell growth	1/9	53/2090	0.206755	0.406413	SEMA3D	1	0.684545	4.38155
BP	GO:0044248	cellular catabolic process	2/9	199/2090	0.208581	0.406413	SLC11A1/HSP90AB1	2	0.680725	2.33389
BP	GO:0007420	brain development	1/9	54/2090	0.210259	0.406413	DCT	1	0.677244	4.30041
BP	GO:0019941	modification-dependent protein catabolic process	1/9	54/2090	0.210259	0.406413	HSP90AB1	1	0.677244	4.30041
BP	GO:0040017	positive regulation of locomotion	1/9	54/2090	0.210259	0.406413	SEMA3D	1	0.677244	4.30041
BP	GO:0043632	modification-dependent macromolecule catabolic process	1/9	54/2090	0.210259	0.406413	HSP90AB1	1	0.677244	4.30041
BP	GO:0006928	movement of cell or subcellular component	2/9	201/2090	0.211847	0.406413	SOX10/SEMA3D	2	0.673977	2.31067
BP	GO:0002009	morphogenesis of an epithelium	1/9	55/2090	0.21375	0.406413	SOX10	1	0.670093	4.22222
BP	GO:0034097	response to cytokine	1/9	55/2090	0.21375	0.406413	SLC11A1	1	0.670093	4.22222
BP	GO:0051272	positive regulation of cellular component movement	1/9	55/2090	0.21375	0.406413	SEMA3D	1	0.670093	4.22222
BP	GO:0006875	cellular metal ion homeostasis	1/9	56/2090	0.217228	0.409354	SLC11A1	1	0.663085	4.14683
BP	GO:0006954	inflammatory response	1/9	56/2090	0.217228	0.409354	SLC11A1	1	0.663085	4.14683
BP	GO:0010557	positive regulation of macromolecule biosynthetic process	2/9	206/2090	0.220049	0.410408	SOX10/SLC11A1	2	0.65748	2.25458
BP	GO:0051129	negative regulation of cellular component organization	1/9	57/2090	0.220691	0.410408	SEMA3D	1	0.656215	4.07407
BP	GO:0120035	regulation of plasma membrane bounded cell projection organization	1/9	57/2090	0.220691	0.410408	SEMA3D	1	0.656215	4.07407
BP	GO:0033674	positive regulation of kinase activity	1/9	58/2090	0.224141	0.412975	SLC11A1	1	0.649478	4.00383
BP	GO:0050776	regulation of immune response	1/9	58/2090	0.224141	0.412975	SLC11A1	1	0.649478	4.00383
BP	GO:0032879	regulation of localization	2/9	209/2090	0.224993	0.412975	SEMA3D/SLC11A1	2	0.647831	2.22222
BP	GO:0042221	response to chemical	3/9	390/2090	0.226741	0.414133	SEMA3D/SLC11A1/HSP90AB1	3	0.644469	1.78632
BP	GO:0031344	regulation of cell projection organization	1/9	59/2090	0.227578	0.414133	SEMA3D	1	0.64287	3.93597
BP	GO:0055065	metal ion homeostasis	1/9	60/2090	0.231001	0.416435	SLC11A1	1	0.636387	3.87037
BP	GO:0009888	tissue development	2/9	213/2090	0.23161	0.416435	SOX10/SEMA3D	2	0.635243	2.18049
BP	GO:0045935	positive regulation of nucleobase-containing compound metabolic process	2/9	214/2090	0.233268	0.416435	SOX10/SLC11A1	2	0.632145	2.1703
BP	GO:0030162	regulation of proteolysis	1/9	61/2090	0.23441	0.416435	HSP90AB1	1	0.630024	3.80692
BP	GO:0051603	proteolysis involved in cellular protein catabolic process	1/9	61/2090	0.23441	0.416435	HSP90AB1	1	0.630024	3.80692
BP	GO:0031328	positive regulation of cellular biosynthetic process	2/9	216/2090	0.236589	0.416435	SOX10/SLC11A1	2	0.626005	2.15021
BP	GO:0002684	positive regulation of immune system process	1/9	62/2090	0.237806	0.416435	SLC11A1	1	0.623778	3.74552
BP	GO:0010608	posttranscriptional regulation of gene expression	1/9	62/2090	0.237806	0.416435	SLC11A1	1	0.623778	3.74552
BP	GO:0045596	negative regulation of cell differentiation	1/9	63/2090	0.241188	0.416435	SEMA3D	1	0.617644	3.68607
BP	GO:0046649	lymphocyte activation	1/9	63/2090	0.241188	0.416435	SLC11A1	1	0.617644	3.68607
BP	GO:0009891	positive regulation of biosynthetic process	2/9	219/2090	0.241582	0.416435	SOX10/SLC11A1	2	0.616935	2.12075
BP	GO:0006873	cellular ion homeostasis	1/9	64/2090	0.244557	0.416435	SLC11A1	1	0.611619	3.62847
BP	GO:0030003	cellular cation homeostasis	1/9	64/2090	0.244557	0.416435	SLC11A1	1	0.611619	3.62847
BP	GO:0044257	cellular protein catabolic process	1/9	64/2090	0.244557	0.416435	HSP90AB1	1	0.611619	3.62847
BP	GO:0051050	positive regulation of transport	1/9	64/2090	0.244557	0.416435	SLC11A1	1	0.611619	3.62847
BP	GO:0051347	positive regulation of transferase activity	1/9	64/2090	0.244557	0.416435	SLC11A1	1	0.611619	3.62847
BP	GO:0060322	head development	1/9	65/2090	0.247913	0.420461	DCT	1	0.6057	3.57265
BP	GO:0045859	regulation of protein kinase activity	1/9	67/2090	0.254585	0.429677	SLC11A1	1	0.594167	3.466
BP	GO:0055080	cation homeostasis	1/9	68/2090	0.257902	0.429677	SLC11A1	1	0.588546	3.41503
BP	GO:0098771	inorganic ion homeostasis	1/9	68/2090	0.257902	0.429677	SLC11A1	1	0.588546	3.41503
BP	GO:0009605	response to external stimulus	2/9	229/2090	0.258309	0.429677	SEMA3D/SLC11A1	2	0.58786	2.02814
BP	GO:0009056	catabolic process	2/9	230/2090	0.259988	0.429677	SLC11A1/HSP90AB1	2	0.585047	2.01932
BP	GO:0007507	heart development	1/9	69/2090	0.261205	0.429677	SOX10	1	0.583019	3.36554
BP	GO:0032101	regulation of response to external stimulus	1/9	69/2090	0.261205	0.429677	SEMA3D	1	0.583019	3.36554
BP	GO:0016055	Wnt signaling pathway	1/9	70/2090	0.264495	0.429677	SOX10	1	0.577583	3.31746
BP	GO:0040008	regulation of growth	1/9	70/2090	0.264495	0.429677	SEMA3D	1	0.577583	3.31746
BP	GO:0098662	inorganic cation transmembrane transport	1/9	70/2090	0.264495	0.429677	SLC11A1	1	0.577583	3.31746
BP	GO:0198738	cell-cell signaling by wnt	1/9	70/2090	0.264495	0.429677	SOX10	1	0.577583	3.31746
BP	GO:0050801	ion homeostasis	1/9	71/2090	0.267772	0.43334	SLC11A1	1	0.572235	3.27074
BP	GO:0007409	axonogenesis	1/9	72/2090	0.271036	0.433657	SEMA3D	1	0.566973	3.22531
BP	GO:0033993	response to lipid	1/9	72/2090	0.271036	0.433657	SLC11A1	1	0.566973	3.22531
BP	GO:0045321	leukocyte activation	1/9	72/2090	0.271036	0.433657	SLC11A1	1	0.566973	3.22531
BP	GO:0048729	tissue morphogenesis	1/9	73/2090	0.274287	0.437209	SOX10	1	0.561795	3.18113
BP	GO:0032268	regulation of cellular protein metabolic process	2/9	240/2090	0.276825	0.439603	SLC11A1/HSP90AB1	2	0.557794	1.93519
BP	GO:0030001	metal ion transport	1/9	75/2090	0.28075	0.442521	SLC11A1	1	0.55168	3.0963
BP	GO:0055082	cellular chemical homeostasis	1/9	75/2090	0.28075	0.442521	SLC11A1	1	0.55168	3.0963
BP	GO:0098660	inorganic ion transmembrane transport	1/9	76/2090	0.283963	0.445927	SLC11A1	1	0.546738	3.05556
BP	GO:0030334	regulation of cell migration	1/9	77/2090	0.287163	0.449288	SEMA3D	1	0.541872	3.01587
BP	GO:0022603	regulation of anatomical structure morphogenesis	1/9	78/2090	0.29035	0.450946	SEMA3D	1	0.537079	2.97721
BP	GO:0061564	axon development	1/9	78/2090	0.29035	0.450946	SEMA3D	1	0.537079	2.97721
BP	GO:0098609	cell-cell adhesion	1/9	79/2090	0.293524	0.452324	MPZ	1	0.532356	2.93952
BP	GO:0098655	cation transmembrane transport	1/9	80/2090	0.296686	0.452324	SLC11A1	1	0.527703	2.90278
BP	GO:2000145	regulation of cell motility	1/9	80/2090	0.296686	0.452324	SEMA3D	1	0.527703	2.90278
BP	GO:0051246	regulation of protein metabolic process	2/9	252/2090	0.297113	0.452324	SLC11A1/HSP90AB1	2	0.527078	1.84303
BP	GO:0019725	cellular homeostasis	1/9	81/2090	0.299835	0.452324	SLC11A1	1	0.523118	2.86694
BP	GO:0048667	cell morphogenesis involved in neuron differentiation	1/9	81/2090	0.299835	0.452324	SEMA3D	1	0.523118	2.86694
BP	GO:0051093	negative regulation of developmental process	1/9	81/2090	0.299835	0.452324	SEMA3D	1	0.523118	2.86694
BP	GO:0000122	negative regulation of transcription by RNA polymerase II	1/9	82/2090	0.302972	0.452324	SOX10	1	0.518598	2.83198
BP	GO:0001934	positive regulation of protein phosphorylation	1/9	82/2090	0.302972	0.452324	SLC11A1	1	0.518598	2.83198
BP	GO:0016071	mRNA metabolic process	1/9	82/2090	0.302972	0.452324	SLC11A1	1	0.518598	2.83198
BP	GO:0030163	protein catabolic process	1/9	82/2090	0.302972	0.452324	HSP90AB1	1	0.518598	2.83198
BP	GO:0006935	chemotaxis	1/9	83/2090	0.306096	0.453122	SEMA3D	1	0.514143	2.79786
BP	GO:0042330	taxis	1/9	83/2090	0.306096	0.453122	SEMA3D	1	0.514143	2.79786
BP	GO:0001775	cell activation	1/9	84/2090	0.309207	0.453122	SLC11A1	1	0.50975	2.76455
BP	GO:0040012	regulation of locomotion	1/9	85/2090	0.312307	0.453122	SEMA3D	1	0.505419	2.73203
BP	GO:0048812	neuron projection morphogenesis	1/9	85/2090	0.312307	0.453122	SEMA3D	1	0.505419	2.73203
BP	GO:0051270	regulation of cellular component movement	1/9	85/2090	0.312307	0.453122	SEMA3D	1	0.505419	2.73203
BP	GO:0043549	regulation of kinase activity	1/9	86/2090	0.315394	0.453122	SLC11A1	1	0.501147	2.70026
BP	GO:0120039	plasma membrane bounded cell projection morphogenesis	1/9	86/2090	0.315394	0.453122	SEMA3D	1	0.501147	2.70026
BP	GO:1905114	cell surface receptor signaling pathway involved in cell-cell signaling	1/9	86/2090	0.315394	0.453122	SOX10	1	0.501147	2.70026
BP	GO:0009966	regulation of signal transduction	2/9	264/2090	0.317441	0.453122	SOX10/HSP90AB1	2	0.498337	1.75926
BP	GO:0043066	negative regulation of apoptotic process	1/9	87/2090	0.318468	0.453122	SOX10	1	0.496934	2.66922
BP	GO:0048858	cell projection morphogenesis	1/9	87/2090	0.318468	0.453122	SEMA3D	1	0.496934	2.66922
BP	GO:0071363	cellular response to growth factor stimulus	1/9	87/2090	0.318468	0.453122	HSP90AB1	1	0.496934	2.66922
BP	GO:0098542	defense response to other organism	1/9	87/2090	0.318468	0.453122	SLC11A1	1	0.496934	2.66922
BP	GO:0043069	negative regulation of programmed cell death	1/9	88/2090	0.32153	0.455702	SOX10	1	0.492778	2.63889
BP	GO:0010033	response to organic substance	2/9	267/2090	0.322523	0.455702	SLC11A1/HSP90AB1	2	0.491439	1.73949
BP	GO:0032990	cell part morphogenesis	1/9	89/2090	0.324581	0.455702	SEMA3D	1	0.488678	2.60924
BP	GO:0070848	response to growth factor	1/9	89/2090	0.324581	0.455702	HSP90AB1	1	0.488678	2.60924
BP	GO:0000904	cell morphogenesis involved in differentiation	1/9	93/2090	0.336659	0.469551	SEMA3D	1	0.472809	2.49701
BP	GO:0035239	tube morphogenesis	1/9	93/2090	0.336659	0.469551	SOX10	1	0.472809	2.49701
BP	GO:0032269	negative regulation of cellular protein metabolic process	1/9	94/2090	0.339649	0.470624	HSP90AB1	1	0.46897	2.47045
BP	GO:0051301	cell division	1/9	94/2090	0.339649	0.470624	DCT	1	0.46897	2.47045
BP	GO:0060548	negative regulation of cell death	1/9	95/2090	0.342626	0.473204	SOX10	1	0.465179	2.44444
BP	GO:0051338	regulation of transferase activity	1/9	97/2090	0.348546	0.479816	SLC11A1	1	0.45774	2.39404
BP	GO:0042327	positive regulation of phosphorylation	1/9	98/2090	0.351487	0.4823	SLC11A1	1	0.45409	2.36961
BP	GO:0051248	negative regulation of protein metabolic process	1/9	99/2090	0.354417	0.484752	HSP90AB1	1	0.450485	2.34568
BP	GO:0019752	carboxylic acid metabolic process	1/9	101/2090	0.360242	0.487259	DCT	1	0.443405	2.29923
BP	GO:0031401	positive regulation of protein modification process	1/9	101/2090	0.360242	0.487259	SLC11A1	1	0.443405	2.29923
BP	GO:0043436	oxoacid metabolic process	1/9	101/2090	0.360242	0.487259	DCT	1	0.443405	2.29923
BP	GO:0006082	organic acid metabolic process	1/9	102/2090	0.363137	0.487259	DCT	1	0.439929	2.27669
BP	GO:0006812	cation transport	1/9	102/2090	0.363137	0.487259	SLC11A1	1	0.439929	2.27669
BP	GO:0002682	regulation of immune system process	1/9	103/2090	0.36602	0.487259	SLC11A1	1	0.436495	2.25458
BP	GO:0043207	response to external biotic stimulus	1/9	103/2090	0.36602	0.487259	SLC11A1	1	0.436495	2.25458
BP	GO:0051707	response to other organism	1/9	103/2090	0.36602	0.487259	SLC11A1	1	0.436495	2.25458
BP	GO:0010646	regulation of cell communication	2/9	294/2090	0.368112	0.487259	SOX10/HSP90AB1	2	0.434021	1.57974
BP	GO:0009607	response to biotic stimulus	1/9	104/2090	0.368892	0.487259	SLC11A1	1	0.433101	2.23291
BP	GO:0051726	regulation of cell cycle	1/9	104/2090	0.368892	0.487259	HSP90AB1	1	0.433101	2.23291
BP	GO:0048878	chemical homeostasis	1/9	105/2090	0.371752	0.489002	SLC11A1	1	0.429747	2.21164
BP	GO:0009628	response to abiotic stimulus	1/9	106/2090	0.3746	0.489002	TYR	1	0.426432	2.19078
BP	GO:0010628	positive regulation of gene expression	1/9	106/2090	0.3746	0.489002	SLC11A1	1	0.426432	2.19078
BP	GO:0023051	regulation of signaling	2/9	298/2090	0.374825	0.489002	SOX10/HSP90AB1	2	0.426172	1.55854
BP	GO:0043085	positive regulation of catalytic activity	1/9	107/2090	0.377437	0.490709	SLC11A1	1	0.423155	2.1703
BP	GO:0010562	positive regulation of phosphorus metabolic process	1/9	108/2090	0.380263	0.490709	SLC11A1	1	0.419916	2.15021
BP	GO:0045937	positive regulation of phosphate metabolic process	1/9	108/2090	0.380263	0.490709	SLC11A1	1	0.419916	2.15021
BP	GO:0009968	negative regulation of signal transduction	1/9	109/2090	0.383077	0.490709	SOX10	1	0.416714	2.13048
BP	GO:0032989	cellular component morphogenesis	1/9	109/2090	0.383077	0.490709	SEMA3D	1	0.416714	2.13048
BP	GO:1901565	organonitrogen compound catabolic process	1/9	109/2090	0.383077	0.490709	HSP90AB1	1	0.416714	2.13048
BP	GO:0044419	biological process involved in interspecies interaction between organisms	1/9	110/2090	0.38588	0.49281	SLC11A1	1	0.413548	2.11111
BP	GO:0034220	ion transmembrane transport	1/9	111/2090	0.388671	0.493403	SLC11A1	1	0.410418	2.09209
BP	GO:0060429	epithelium development	1/9	111/2090	0.388671	0.493403	SOX10	1	0.410418	2.09209
BP	GO:0001932	regulation of protein phosphorylation	1/9	112/2090	0.391451	0.495449	SLC11A1	1	0.407322	2.07341
BP	GO:0035295	tube development	1/9	113/2090	0.39422	0.497469	SOX10	1	0.404261	2.05506
BP	GO:0051173	positive regulation of nitrogen compound metabolic process	2/9	314/2090	0.401516	0.505172	SOX10/SLC11A1	2	0.396297	1.47912
BP	GO:0006357	regulation of transcription by RNA polymerase II	2/9	315/2090	0.403175	0.505758	SOX10/SLC11A1	2	0.394507	1.47443
BP	GO:0010648	negative regulation of cell communication	1/9	119/2090	0.4106	0.510541	SOX10	1	0.386581	1.95145
BP	GO:0023057	negative regulation of signaling	1/9	119/2090	0.4106	0.510541	SOX10	1	0.386581	1.95145
BP	GO:0031175	neuron projection development	1/9	119/2090	0.4106	0.510541	SEMA3D	1	0.386581	1.95145
BP	GO:0006952	defense response	1/9	120/2090	0.413291	0.510891	SLC11A1	1	0.383744	1.93519
BP	GO:0042981	regulation of apoptotic process	1/9	120/2090	0.413291	0.510891	SOX10	1	0.383744	1.93519
BP	GO:0009653	anatomical structure morphogenesis	2/9	322/2090	0.414746	0.511199	SOX10/SEMA3D	2	0.382217	1.44237
BP	GO:0006366	transcription by RNA polymerase II	2/9	323/2090	0.416394	0.511742	SOX10/SLC11A1	2	0.380496	1.43791
BP	GO:0000902	cell morphogenesis	1/9	123/2090	0.4213	0.513308	SEMA3D	1	0.375409	1.88799
BP	GO:0043067	regulation of programmed cell death	1/9	123/2090	0.4213	0.513308	SOX10	1	0.375409	1.88799
BP	GO:0051049	regulation of transport	1/9	123/2090	0.4213	0.513308	SLC11A1	1	0.375409	1.88799
BP	GO:0045892	negative regulation of transcription, DNA-templated	1/9	125/2090	0.426585	0.515305	SOX10	1	0.369995	1.85778
BP	GO:1902679	negative regulation of RNA biosynthetic process	1/9	125/2090	0.426585	0.515305	SOX10	1	0.369995	1.85778
BP	GO:1903507	negative regulation of nucleic acid-templated transcription	1/9	125/2090	0.426585	0.515305	SOX10	1	0.369995	1.85778
BP	GO:0072359	circulatory system development	1/9	126/2090	0.429211	0.517004	SOX10	1	0.367329	1.84303
BP	GO:1901700	response to oxygen-containing compound	1/9	128/2090	0.434432	0.52181	SLC11A1	1	0.362078	1.81424
BP	GO:0010941	regulation of cell death	1/9	129/2090	0.437026	0.523444	SOX10	1	0.359493	1.80017
BP	GO:0031325	positive regulation of cellular metabolic process	2/9	337/2090	0.439302	0.524687	SOX10/SLC11A1	2	0.357237	1.37817
BP	GO:0007167	enzyme linked receptor protein signaling pathway	1/9	133/2090	0.447298	0.531287	HSP90AB1	1	0.349403	1.74603
BP	GO:0010604	positive regulation of macromolecule metabolic process	2/9	342/2090	0.447406	0.531287	SOX10/SLC11A1	2	0.349298	1.35802
BP	GO:0009967	positive regulation of signal transduction	1/9	134/2090	0.44984	0.531287	HSP90AB1	1	0.346942	1.733
BP	GO:0032270	positive regulation of cellular protein metabolic process	1/9	134/2090	0.44984	0.531287	SLC11A1	1	0.346942	1.733
BP	GO:0016192	vesicle-mediated transport	1/9	136/2090	0.454892	0.532802	SLC11A1	1	0.342091	1.70752
BP	GO:0042325	regulation of phosphorylation	1/9	136/2090	0.454892	0.532802	SLC11A1	1	0.342091	1.70752
BP	GO:0044093	positive regulation of molecular function	1/9	136/2090	0.454892	0.532802	SLC11A1	1	0.342091	1.70752
BP	GO:0006955	immune response	1/9	140/2090	0.464874	0.541501	SLC11A1	1	0.332665	1.65873
BP	GO:0055085	transmembrane transport	1/9	140/2090	0.464874	0.541501	SLC11A1	1	0.332665	1.65873
BP	GO:0051247	positive regulation of protein metabolic process	1/9	141/2090	0.467343	0.542887	SLC11A1	1	0.330364	1.64697
BP	GO:0071495	cellular response to endogenous stimulus	1/9	142/2090	0.469803	0.544253	HSP90AB1	1	0.328084	1.63537
BP	GO:0120036	plasma membrane bounded cell projection organization	1/9	145/2090	0.477122	0.551225	SEMA3D	1	0.321371	1.60153
BP	GO:0006811	ion transport	1/9	146/2090	0.479541	0.552515	SLC11A1	1	0.319174	1.59056
BP	GO:0065008	regulation of biological quality	2/9	364/2090	0.48252	0.55444	SEMA3D/SLC11A1	2	0.316485	1.27595
BP	GO:0030030	cell projection organization	1/9	149/2090	0.48674	0.556274	SEMA3D	1	0.312703	1.55854
BP	GO:0031399	regulation of protein modification process	1/9	149/2090	0.48674	0.556274	SLC11A1	1	0.312703	1.55854
BP	GO:0006508	proteolysis	1/9	150/2090	0.48912	0.557492	HSP90AB1	1	0.310585	1.54815
BP	GO:0009893	positive regulation of metabolic process	2/9	371/2090	0.49349	0.55838	SOX10/SLC11A1	2	0.306722	1.25187
BP	GO:0010647	positive regulation of cell communication	1/9	152/2090	0.49385	0.55838	HSP90AB1	1	0.306405	1.52778
BP	GO:0042592	homeostatic process	1/9	152/2090	0.49385	0.55838	SLC11A1	1	0.306405	1.52778
BP	GO:0019220	regulation of phosphate metabolic process	1/9	154/2090	0.498542	0.560694	SLC11A1	1	0.302299	1.50794
BP	GO:0051174	regulation of phosphorus metabolic process	1/9	154/2090	0.498542	0.560694	SLC11A1	1	0.302299	1.50794
BP	GO:0023056	positive regulation of signaling	1/9	155/2090	0.500873	0.561826	HSP90AB1	1	0.300273	1.49821
BP	GO:2000113	negative regulation of cellular macromolecule biosynthetic process	1/9	156/2090	0.503194	0.56294	SOX10	1	0.298264	1.4886
BP	GO:0010558	negative regulation of macromolecule biosynthetic process	1/9	157/2090	0.505506	0.564039	SOX10	1	0.296273	1.47912
BP	GO:0031327	negative regulation of cellular biosynthetic process	1/9	160/2090	0.512385	0.569753	SOX10	1	0.290404	1.45139
BP	GO:0006915	apoptotic process	1/9	161/2090	0.514659	0.569753	SOX10	1	0.288481	1.44237
BP	GO:0009890	negative regulation of biosynthetic process	1/9	161/2090	0.514659	0.569753	SOX10	1	0.288481	1.44237
BP	GO:0007155	cell adhesion	1/9	163/2090	0.519178	0.57177	MPZ	1	0.284684	1.42468
BP	GO:0022610	biological adhesion	1/9	163/2090	0.519178	0.57177	MPZ	1	0.284684	1.42468
BP	GO:0012501	programmed cell death	1/9	167/2090	0.528105	0.580094	SOX10	1	0.27728	1.39055
BP	GO:0009719	response to endogenous stimulus	1/9	170/2090	0.534703	0.583026	HSP90AB1	1	0.271887	1.36601
BP	GO:0006355	regulation of transcription, DNA-templated	2/9	399/2090	0.536274	0.583026	SOX10/SLC11A1	2	0.270613	1.16402
BP	GO:1903506	regulation of nucleic acid-templated transcription	2/9	399/2090	0.536274	0.583026	SOX10/SLC11A1	2	0.270613	1.16402
BP	GO:2001141	regulation of RNA biosynthetic process	2/9	399/2090	0.536274	0.583026	SOX10/SLC11A1	2	0.270613	1.16402
BP	GO:0008219	cell death	1/9	175/2090	0.545518	0.591559	SOX10	1	0.263191	1.32698
BP	GO:0007267	cell-cell signaling	1/9	177/2090	0.549781	0.594661	SOX10	1	0.25981	1.31199
BP	GO:0071705	nitrogen compound transport	1/9	178/2090	0.551899	0.594776	SLC11A1	1	0.25814	1.30462
BP	GO:0006468	protein phosphorylation	1/9	179/2090	0.554008	0.594776	SLC11A1	1	0.256484	1.29733
BP	GO:0006351	transcription, DNA-templated	2/9	412/2090	0.555499	0.594776	SOX10/SLC11A1	2	0.255317	1.12729
BP	GO:0097659	nucleic acid-templated transcription	2/9	412/2090	0.555499	0.594776	SOX10/SLC11A1	2	0.255317	1.12729
BP	GO:0032774	RNA biosynthetic process	2/9	413/2090	0.55696	0.594839	SOX10/SLC11A1	2	0.254176	1.12456
BP	GO:0006996	organelle organization	2/9	422/2090	0.569994	0.607229	PMEL/TYRP1	2	0.24413	1.10058
BP	GO:0051252	regulation of RNA metabolic process	2/9	430/2090	0.5814	0.617583	SOX10/SLC11A1	2	0.235525	1.0801
BP	GO:0044281	small molecule metabolic process	1/9	193/2090	0.582625	0.617583	DCT	1	0.234611	1.20322
BP	GO:0051128	regulation of cellular component organization	1/9	205/2090	0.605843	0.640592	SEMA3D	1	0.21764	1.13279
BP	GO:0034654	nucleobase-containing compound biosynthetic process	2/9	457/2090	0.618613	0.648628	SOX10/SLC11A1	2	0.208581	1.01629
BP	GO:2000112	regulation of cellular macromolecule biosynthetic process	2/9	457/2090	0.618613	0.648628	SOX10/SLC11A1	2	0.208581	1.01629
BP	GO:0007049	cell cycle	1/9	214/2090	0.622495	0.648628	HSP90AB1	1	0.205864	1.08515
BP	GO:0071310	cellular response to organic substance	1/9	214/2090	0.622495	0.648628	HSP90AB1	1	0.205864	1.08515
BP	GO:0071702	organic substance transport	1/9	214/2090	0.622495	0.648628	SLC11A1	1	0.205864	1.08515
BP	GO:0010556	regulation of macromolecule biosynthetic process	2/9	460/2090	0.622622	0.648628	SOX10/SLC11A1	2	0.205776	1.00966
BP	GO:0019219	regulation of nucleobase-containing compound metabolic process	2/9	462/2090	0.625281	0.649802	SOX10/SLC11A1	2	0.203925	1.00529
BP	GO:0002376	immune system process	1/9	218/2090	0.629693	0.652786	SLC11A1	1	0.200871	1.06524
BP	GO:0018130	heterocycle biosynthetic process	2/9	470/2090	0.635802	0.657512	SOX10/SLC11A1	2	0.196678	0.98818
BP	GO:0016310	phosphorylation	1/9	223/2090	0.638518	0.658332	SLC11A1	1	0.194827	1.04136
BP	GO:0031326	regulation of cellular biosynthetic process	2/9	473/2090	0.6397	0.658332	SOX10/SLC11A1	2	0.194024	0.981912
BP	GO:0009889	regulation of biosynthetic process	2/9	477/2090	0.644857	0.662032	SOX10/SLC11A1	2	0.190537	0.973678
BP	GO:0050790	regulation of catalytic activity	1/9	239/2090	0.665518	0.681594	SLC11A1	1	0.17684	0.971641
BP	GO:0065009	regulation of molecular function	1/9	280/2090	0.726706	0.742466	SLC11A1	1	0.138641	0.829365
BP	GO:0070887	cellular response to chemical stimulus	1/9	283/2090	0.730765	0.744818	HSP90AB1	1	0.136222	0.820573
BP	GO:0006796	phosphate-containing compound metabolic process	1/9	320/2090	0.776598	0.788898	SLC11A1	1	0.109804	0.725694
BP	GO:0006793	phosphorus metabolic process	1/9	321/2090	0.777734	0.788898	SLC11A1	1	0.109169	0.723434
BP	GO:0006950	response to stress	1/9	357/2090	0.81536	0.82509	SLC11A1	1	0.0886504	0.650482
BP	GO:0006464	cellular protein modification process	1/9	413/2090	0.862712	0.868859	SLC11A1	1	0.0641342	0.562281
BP	GO:0036211	protein modification process	1/9	413/2090	0.862712	0.868859	SLC11A1	1	0.0641342	0.562281
BP	GO:0043412	macromolecule modification	1/9	431/2090	0.875448	0.879539	SLC11A1	1	0.0577698	0.538799
BP	GO:0006810	transport	1/9	434/2090	0.877465	0.879539	SLC11A1	1	0.0567702	0.535074
BP	GO:0051234	establishment of localization	1/9	450/2090	0.887742	0.887742	SLC11A1	1	0.0517135	0.516049
CC	GO:0042470	melanosome	5/9	15/2158	9.59675e-10	2.0633e-08	TYR/PMEL/DCT/TYRP1/HSP90AB1	5	9.01788	79.9259
CC	GO:0048770	pigment granule	5/9	15/2158	9.59675e-10	2.0633e-08	TYR/PMEL/DCT/TYRP1/HSP90AB1	5	9.01788	79.9259
CC	GO:0031410	cytoplasmic vesicle	6/9	190/2158	2.89638e-05	0.000311361	TYR/PMEL/DCT/TYRP1/SLC11A1/HSP90AB1	6	4.53814	7.57193
CC	GO:0097708	intracellular vesicle	6/9	190/2158	2.89638e-05	0.000311361	TYR/PMEL/DCT/TYRP1/SLC11A1/HSP90AB1	6	4.53814	7.57193
CC	GO:0031982	vesicle	6/9	207/2158	4.76983e-05	0.000410205	TYR/PMEL/DCT/TYRP1/SLC11A1/HSP90AB1	6	4.3215	6.95008
CC	GO:0030659	cytoplasmic vesicle membrane	4/9	93/2158	0.000345218	0.00201548	TYR/DCT/TYRP1/SLC11A1	4	3.46191	10.313
CC	GO:0098588	bounding membrane of organelle	5/9	180/2158	0.000365291	0.00201548	TYR/DCT/SOX10/TYRP1/SLC11A1	5	3.43736	6.66049
CC	GO:0012506	vesicle membrane	4/9	95/2158	0.000374974	0.00201548	TYR/DCT/TYRP1/SLC11A1	4	3.426	10.0959
CC	GO:0016021	integral component of membrane	7/9	476/2158	0.000578956	0.00276612	TYR/PMEL/DCT/TYRP1/SEMA3D/SLC11A1/MPZ	7	3.23735	3.52614
CC	GO:0031090	organelle membrane	5/9	318/2158	0.00509923	0.0219267	TYR/DCT/SOX10/TYRP1/SLC11A1	5	2.2925	3.77009
CC	GO:0005887	integral component of plasma membrane	3/9	126/2158	0.0125951	0.0492355	PMEL/SEMA3D/MPZ	3	1.8998	5.70899
CC	GO:0031226	intrinsic component of plasma membrane	3/9	133/2158	0.0146103	0.0523536	PMEL/SEMA3D/MPZ	3	1.83534	5.40852
CC	GO:0045335	phagocytic vesicle	1/9	10/2158	0.0410152	0.135666	SLC11A1	1	1.38705	23.9778
CC	GO:0030139	endocytic vesicle	1/9	18/2158	0.0727435	0.191008	SLC11A1	1	1.13821	13.321
CC	GO:0005741	mitochondrial outer membrane	1/9	19/2158	0.0766432	0.191008	SOX10	1	1.11553	12.6199
CC	GO:0031967	organelle envelope	2/9	116/2158	0.0805171	0.191008	SOX10/SLC11A1	2	1.09411	4.1341
CC	GO:0031975	envelope	2/9	116/2158	0.0805171	0.191008	SOX10/SLC11A1	2	1.09411	4.1341
CC	GO:0019867	outer membrane	1/9	21/2158	0.0843988	0.191008	SOX10	1	1.07366	11.418
CC	GO:0031968	organelle outer membrane	1/9	21/2158	0.0843988	0.191008	SOX10	1	1.07366	11.418
CC	GO:0030141	secretory granule	1/9	27/2158	0.10732	0.227469	SLC11A1	1	0.969321	8.88066
CC	GO:0005770	late endosome	1/9	28/2158	0.11109	0.227469	SLC11A1	1	0.954327	8.56349
CC	GO:0005886	plasma membrane	4/9	480/2158	0.117708	0.230067	PMEL/SEMA3D/SLC11A1/MPZ	4	0.929192	1.99815
CC	GO:0019898	extrinsic component of membrane	1/9	36/2158	0.140745	0.263131	SOX10	1	0.851568	6.66049
CC	GO:0099503	secretory vesicle	1/9	41/2158	0.158829	0.280355	SLC11A1	1	0.799069	5.84824
CC	GO:0000323	lytic vacuole	1/9	44/2158	0.169517	0.280355	SLC11A1	1	0.770786	5.44949
CC	GO:0005764	lysosome	1/9	44/2158	0.169517	0.280355	SLC11A1	1	0.770786	5.44949
CC	GO:0005635	nuclear envelope	1/9	47/2158	0.180084	0.2868	SLC11A1	1	0.744525	5.10165
CC	GO:0043235	receptor complex	1/9	54/2158	0.204276	0.31371	HSP90AB1	1	0.689782	4.44033
CC	GO:0005773	vacuole	1/9	57/2158	0.214449	0.317005	SLC11A1	1	0.668676	4.20663
CC	GO:0010008	endosome membrane	1/9	59/2158	0.221166	0.317005	SLC11A1	1	0.655281	4.06403
CC	GO:0031966	mitochondrial membrane	1/9	64/2158	0.237737	0.329764	SOX10	1	0.623904	3.74653
CC	GO:0005740	mitochondrial envelope	1/9	71/2158	0.260408	0.349924	SOX10	1	0.584345	3.37715
CC	GO:0140535	intracellular protein-containing complex	1/9	85/2158	0.303962	0.396072	HSP90AB1	1	0.517181	2.82092
CC	GO:0005768	endosome	1/9	99/2158	0.345221	0.436603	SLC11A1	1	0.461903	2.422
CC	GO:0005576	extracellular region	2/9	330/2158	0.410783	0.504676	SEMA3D/HSP90AB1	2	0.386387	1.4532
CC	GO:0031974	membrane-enclosed lumen	2/9	361/2158	0.459671	0.520155	PMEL/SOX10	2	0.337552	1.32841
CC	GO:0043233	organelle lumen	2/9	361/2158	0.459671	0.520155	PMEL/SOX10	2	0.337552	1.32841
CC	GO:0070013	intracellular organelle lumen	2/9	361/2158	0.459671	0.520155	PMEL/SOX10	2	0.337552	1.32841
CC	GO:0005739	mitochondrion	1/9	148/2158	0.473053	0.521572	SOX10	1	0.32509	1.62012
CC	GO:0005615	extracellular space	1/9	234/2158	0.644779	0.693137	SEMA3D	1	0.190589	1.02469
CC	GO:0005654	nucleoplasm	1/9	256/2158	0.679776	0.712936	SOX10	1	0.167634	0.936632
CC	GO:0031981	nuclear lumen	1/9	301/2158	0.741972	0.759638	SOX10	1	0.129612	0.796604
CC	GO:0012505	endomembrane system	1/9	398/2158	0.840959	0.840959	SLC11A1	1	0.0752249	0.602457
MF	GO:0004497	monooxygenase activity	2/7	16/1927	0.00132539	0.0675948	TYR/TYRP1	2	2.87766	34.4107
MF	GO:0016491	oxidoreductase activity	3/7	98/1927	0.00384621	0.0980783	TYR/DCT/TYRP1	3	2.41497	8.42711
MF	GO:0015291	secondary active transmembrane transporter activity	1/7	12/1927	0.0428506	0.522153	SLC11A1	1	1.36804	22.9405
MF	GO:0015078	proton transmembrane transporter activity	1/7	14/1927	0.0498371	0.522153	SLC11A1	1	1.30245	19.6633
MF	GO:0051082	unfolded protein binding	1/7	19/1927	0.0671123	0.522153	HSP90AB1	1	1.1732	14.4887
MF	GO:0016853	isomerase activity	1/7	20/1927	0.0705349	0.522153	DCT	1	1.1516	13.7643
MF	GO:0022853	active ion transmembrane transporter activity	1/7	21/1927	0.0739466	0.522153	SLC11A1	1	1.13108	13.1088
MF	GO:0016705	oxidoreductase activity, acting on paired donors, with incorporation or reduction of molecular oxygen	1/7	27/1927	0.0941927	0.522153	TYR	1	1.02598	10.1958
MF	GO:0046983	protein dimerization activity	2/7	154/1927	0.102111	0.522153	SLC11A1/HSP90AB1	2	0.990929	3.57514
MF	GO:0022804	active transmembrane transporter activity	1/7	32/1927	0.110774	0.522153	SLC11A1	1	0.955564	8.60268
MF	GO:0042802	identical protein binding	2/7	163/1927	0.112621	0.522153	SOX10/SLC11A1	2	0.94838	3.37774
MF	GO:0046873	metal ion transmembrane transporter activity	1/7	46/1927	0.155823	0.662247	SLC11A1	1	0.807369	5.98447
MF	GO:0022890	inorganic cation transmembrane transporter activity	1/7	74/1927	0.240082	0.714573	SLC11A1	1	0.61964	3.72008
MF	GO:0046872	metal ion binding	3/7	480/1927	0.241435	0.714573	TYR/DCT/TYRP1	3	0.617199	1.72054
MF	GO:0003682	chromatin binding	1/7	75/1927	0.242953	0.714573	SOX10	1	0.614478	3.67048
MF	GO:0043169	cation binding	3/7	485/1927	0.246835	0.714573	TYR/DCT/TYRP1	3	0.607593	1.7028
MF	GO:0008324	cation transmembrane transporter activity	1/7	80/1927	0.257168	0.714573	SLC11A1	1	0.589784	3.44107
MF	GO:0015318	inorganic molecular entity transmembrane transporter activity	1/7	86/1927	0.273923	0.714573	SLC11A1	1	0.562372	3.201
MF	GO:0042803	protein homodimerization activity	1/7	89/1927	0.282178	0.714573	SLC11A1	1	0.549477	3.0931
MF	GO:0015075	ion transmembrane transporter activity	1/7	98/1927	0.306463	0.714573	SLC11A1	1	0.513622	2.80904
MF	GO:0048018	receptor ligand activity	1/7	102/1927	0.317028	0.714573	SEMA3D	1	0.498902	2.69888
MF	GO:0030546	signaling receptor activator activity	1/7	103/1927	0.319648	0.714573	SEMA3D	1	0.495329	2.67268
MF	GO:0030545	signaling receptor regulator activity	1/7	104/1927	0.322259	0.714573	SEMA3D	1	0.491796	2.64698
MF	GO:0022857	transmembrane transporter activity	1/7	120/1927	0.362882	0.764416	SLC11A1	1	0.440235	2.29405
MF	GO:0005215	transporter activity	1/7	129/1927	0.384801	0.764416	SLC11A1	1	0.414764	2.134
MF	GO:0005102	signaling receptor binding	1/7	171/1927	0.47876	0.764416	SEMA3D	1	0.319882	1.60986
MF	GO:0000978	RNA polymerase II cis-regulatory region sequence-specific DNA binding	1/7	172/1927	0.480838	0.764416	SOX10	1	0.318001	1.6005
MF	GO:0000987	cis-regulatory region sequence-specific DNA binding	1/7	176/1927	0.489079	0.764416	SOX10	1	0.310621	1.56412
MF	GO:0000977	RNA polymerase II transcription regulatory region sequence-specific DNA binding	1/7	194/1927	0.524789	0.764416	SOX10	1	0.280016	1.419
MF	GO:0000981	DNA-binding transcription factor activity, RNA polymerase II-specific	1/7	197/1927	0.530527	0.764416	SOX10	1	0.275292	1.39739
MF	GO:0003700	DNA-binding transcription factor activity	1/7	207/1927	0.549229	0.764416	SOX10	1	0.260247	1.32988
MF	GO:0000976	transcription cis-regulatory region binding	1/7	210/1927	0.554713	0.764416	SOX10	1	0.255932	1.31088
MF	GO:0001067	transcription regulatory region nucleic acid binding	1/7	210/1927	0.554713	0.764416	SOX10	1	0.255932	1.31088
MF	GO:1990837	sequence-specific double-stranded DNA binding	1/7	213/1927	0.56014	0.764416	SOX10	1	0.251703	1.29242
MF	GO:0005524	ATP binding	1/7	217/1927	0.567288	0.764416	HSP90AB1	1	0.246196	1.2686
MF	GO:0032559	adenyl ribonucleotide binding	1/7	226/1927	0.583008	0.764416	HSP90AB1	1	0.234326	1.21808
MF	GO:0030554	adenyl nucleotide binding	1/7	227/1927	0.584724	0.764416	HSP90AB1	1	0.233049	1.21271
MF	GO:0043565	sequence-specific DNA binding	1/7	227/1927	0.584724	0.764416	SOX10	1	0.233049	1.21271
MF	GO:0003690	double-stranded DNA binding	1/7	231/1927	0.591528	0.764416	SOX10	1	0.228025	1.19171
MF	GO:0098772	molecular function regulator	1/7	242/1927	0.609747	0.764416	SEMA3D	1	0.21485	1.13754
MF	GO:0140110	transcription regulator activity	1/7	253/1927	0.627266	0.764416	SOX10	1	0.202548	1.08809
MF	GO:0035639	purine ribonucleoside triphosphate binding	1/7	275/1927	0.66029	0.764416	HSP90AB1	1	0.180265	1.00104
MF	GO:0032555	purine ribonucleotide binding	1/7	285/1927	0.674451	0.764416	HSP90AB1	1	0.17105	0.965915
MF	GO:0017076	purine nucleotide binding	1/7	286/1927	0.675839	0.764416	HSP90AB1	1	0.170157	0.962537
MF	GO:0032553	ribonucleotide binding	1/7	286/1927	0.675839	0.764416	HSP90AB1	1	0.170157	0.962537
MF	GO:0000166	nucleotide binding	1/7	314/1927	0.712694	0.764416	HSP90AB1	1	0.147097	0.876706
MF	GO:1901265	nucleoside phosphate binding	1/7	314/1927	0.712694	0.764416	HSP90AB1	1	0.147097	0.876706
MF	GO:0097367	carbohydrate derivative binding	1/7	323/1927	0.723749	0.764416	HSP90AB1	1	0.140412	0.852278
MF	GO:0043168	anion binding	1/7	332/1927	0.734438	0.764416	HSP90AB1	1	0.134045	0.829174
MF	GO:0036094	small molecule binding	1/7	359/1927	0.764406	0.776764	HSP90AB1	1	0.116676	0.766813
MF	GO:0003677	DNA binding	1/7	371/1927	0.776764	0.776764	SOX10	1	0.109711	0.74201

## Sheet: KEGG melanin-DEGs
Supplementary Table S6. Information on high-confidence melanogenic genes (| r | > 0.9, p < 0.05) for KEGG pathway enrichment (Figure 4C) in SK vs AA.
ID	Description	GeneRatio	BgRatio	pvalue	p.adjust	geneID	Count	Enrichment.Score	Fold.Enrichment
gga00350	Tyrosine metabolism	4/18	33/5904	2.343e-06	6.79471e-05	TYR/DCT/TYRP1/PNMT	4	5.63023	39.7576
gga04916	Melanogenesis	4/18	91/5904	0.000137011	0.00198665	TYR/DCT/EDNRB2/TYRP1	4	3.86325	14.4176
gga03272	Virion - Hepatitis viruses	2/18	45/5904	0.0080432	0.0777509	CLDN19/CD9	2	2.09457	14.5778
gga00785	Lipoic acid metabolism	1/18	17/5904	0.0506512	0.229981	OGDHL	1	1.29541	19.2941
gga04142	Lysosome	2/18	123/5904	0.0530015	0.229981	LIPML5/SLC11A1	2	1.27571	5.33333
gga00100	Steroid biosynthesis	1/18	18/5904	0.0535539	0.229981	LIPML5	1	1.27121	18.2222
gga04514	Cell adhesion molecules	2/18	140/5904	0.0666811	0.229981	CLDN19/MPZ	2	1.176	4.68571
gga00515	Mannose type O-glycan biosynthesis	1/18	23/5904	0.0679422	0.229981	B3GAT1L	1	1.16786	14.2609
gga01210	2-Oxocarboxylic acid metabolism	1/18	26/5904	0.0764757	0.229981	OGDHL	1	1.11648	12.6154
gga00020	Citrate cycle (TCA cycle)	1/18	27/5904	0.0793038	0.229981	OGDHL	1	1.10071	12.1481
gga00280	Valine, leucine and isoleucine degradation	1/18	44/5904	0.126147	0.311343	HIBADH	1	0.899121	7.45455
gga00565	Ether lipid metabolism	1/18	45/5904	0.128832	0.311343	UGT8	1	0.889977	7.28889
gga00600	Sphingolipid metabolism	1/18	53/5904	0.150027	0.334675	UGT8	1	0.823832	6.18868
gga04914	Progesterone-mediated oocyte maturation	1/18	80/5904	0.21802	0.440115	HSP90AB1	1	0.661503	4.1
gga04512	ECM-receptor interaction	1/18	84/5904	0.227645	0.440115	COL6A6	1	0.642741	3.90476
gga01200	Carbon metabolism	1/18	99/5904	0.262752	0.448631	OGDHL	1	0.580453	3.31313
gga04080	Neuroactive ligand-receptor interaction	2/18	358/5904	0.298816	0.448631	EDNRB2/EDN3	2	0.524595	1.8324
gga04270	Vascular smooth muscle contraction	1/18	122/5904	0.313669	0.448631	EDN3	1	0.503528	2.68852
gga04217	Necroptosis	1/18	127/5904	0.32429	0.448631	HSP90AB1	1	0.489067	2.58268
gga04382	Cornified envelope formation	1/18	131/5904	0.332674	0.448631	CLDN19	1	0.477981	2.50382
gga04621	NOD-like receptor signaling pathway	1/18	131/5904	0.332674	0.448631	HSP90AB1	1	0.477981	2.50382
gga04148	Efferocytosis	1/18	145/5904	0.361253	0.448631	LIPML5	1	0.442189	2.26207
gga04110	Cell cycle	1/18	146/5904	0.363249	0.448631	ORC1	1	0.439796	2.24658
gga04141	Protein processing in endoplasmic reticulum	1/18	154/5904	0.37901	0.448631	HSP90AB1	1	0.42135	2.12987
gga04530	Tight junction	1/18	158/5904	0.386751	0.448631	CLDN19	1	0.412569	2.07595
gga04510	Focal adhesion	1/18	192/5904	0.448971	0.500776	COL6A6	1	0.347781	1.70833
gga04820	Cytoskeleton in muscle cells	1/18	212/5904	0.482734	0.518492	COL6A6	1	0.316292	1.54717
gga05132	Salmonella infection	1/18	233/5904	0.516077	0.519145	HSP90AB1	1	0.287285	1.40773
gga04020	Calcium signaling pathway	1/18	235/5904	0.519145	0.519145	EDNRB2	1	0.284712	1.39574
