# Supplementary material for: Transcriptional and Metabolic Networks Underlying Melanin Deposition in Silkie Chicken Muscle: A Multi-Omics Insights
Source: Animals (Basel). 2026 Jan 14;16(2):252. doi: 10.3390/ani16020252 (PMC12837500; doi:10.3390/ani16020252)
Supplement: Supplementary file 1 [file animals-16-00252-s001.zip › Supplementary Files/Supplementary Table S7.xlsx]

## Sheet: All DAMs
Supplementary Table S7. Information about differentially abundant metabolites (DAMs) in SK vs AA.
Index	Compounds	Class I	Class II	Q1 (Da)	Molecular Weight (Da)	Ionization model	Formula	Level	cpd_ID	HMDB	Pubchem CID	CAS	SK1	SK2	SK3	SK4	SK5	AA1	AA2	AA3	AA4	AA5	AA6	VIP	P-value	FDR	Fold_Change	Log2FC	Type
MEDP1378	Carnitine C21:2	FA	CAR	466.389	466.389	[M+H]+	C28H51NO4	3	-	-	-	-	2457.4	9	4509.9	11297	6971.8	9582.7	7370.4	4944.4	17275	15027	6679.7	1.00484	0.101726	0.35201	0.49761	-1.00691	down
MEDP0173	Nicotinic Acid Adenine Dinucleotide	Nucleotide And Its metabolomics	Nucleotide and Its metabolomics	664.11	663.109	[M+H]+	C21H27N7O14P2	1	C00003	HMDB0000902	5893	53-84-9	11623000	854330	10045000	1823800	6404400	20696000	16249000	18065000	2746000	7063000	9480900	1.04401	0.116372	0.374623	0.496644	-1.00971	down
MEDP1956	2-Aminopurine	Nucleotide And Its metabolomics	Nucleotide and Its metabolomics	136.062	135.054	[M+H]+	C5H5N5	1	-	-	-	452-06-2	188740	66077	317660	182480	185890	216520	424920	204250	141450	391560	894990	1.04709	0.160311	0.420685	0.496557	-1.00997	down
MEDP1412	Carnitine C13:1	FA	CAR	356.279	356.279	[M+H]+	C20H37NO4	3	-	-	-	-	88602	23921	115850	102870	173870	55732	57793	48008	49380	47626	32202	1.07079	0.0943759	0.342411	2.0848	1.05991	up
MEDP1230	Glycidyl oleate	GL	MG	339.289	338.282	[M+H]+	C21H38O3	2	C19426	-	124490098	5431-33-4	57529	112880	39760	22692	22380	41252	39122	14951	33667	8023.6	9635.2	1.09323	0.195745	0.46504	2.08856	1.06251	up
MEDP0664	L-Tyrosine methyl ester	Amino acid and Its metabolomics	Amino acid derivatives	196.2	195.09	[M+H]+	C10H13NO3	1	C03404	HMDB0029217	70652	1080-06-4	60216	27150	15303	21661	33956	139800	44617	48901	20887	74651	56030	1.10126	0.121482	0.376472	0.493505	-1.01886	down
MEDN0316	Guanidinoethyl Sulfonate	Organic acid And Its derivatives	Sulfonic acids	166.029	167.037	[M-H]-	C3H9N3O3S	3	C01959	HMDB0003584	68340	543-18-0	939500	952190	2057400	776950	884760	1395500	5703400	2387900	746440	1423600	2454600	1.10585	0.155825	0.417092	0.477128	-1.06755	down
MEDP1383	Carnitine C20:5	FA	CAR	446.311	446.311	[M+H]+	C27H43NO4	3	-	-	-	-	6154.5	1098.6	6249.7	7729.9	729.05	5878.4	25198	41887	2406	4741.3	12611	1.11185	0.14052	0.397316	0.284228	-1.81488	down
MEDN0287	3,5-Dimethoxy-4-Hydroxycinnamic Acid	Organic acid And Its derivatives	Organic acid And Its derivatives	223.061	224.069	[M-H]-	C11H12O5	1	C00482	HMDB0032616	637775	530-59-6	956.1	1946.9	936	2742.2	2480.6	1775.9	10401	6719.5	2621.7	1342.9	3414.2	1.1534	0.137059	0.394476	0.413856	-1.2728	down
MEDP1866	Gly-Phe-Phe	Amino acid and Its metabolomics	Small Peptide	370.173	260.159	[M+H]+	C20H23N3O4	1	-	HMDB0029006	134906	24587-41-5	6845.2	2305.5	5586.8	6948.5	8290.5	33513	11036	8385.8	3231	21786	27248	1.18403	0.0622021	0.306431	0.341938	-1.54819	down
MEDN1675	2-Deoxyribose-5'-phosphate	Nucleotide And Its metabolomics	Nucleotide and Its metabolomics	213.017	214.024	[M-H]-	C5H11O7P	3	C00673	-	-	102916-66-5	85515	73806	79479	103660	77099	169540	100960	150990	68889	142720	472600	1.2004	0.153186	0.415568	0.455342	-1.13498	down
MEDP1776	Leu-Ala	Amino acid and Its metabolomics	Small Peptide	203.14	202.132	[M+H]+	C10H20N2O4	1	-	HMDB0028922	81721	7298-84-2	1407100	1908800	743520	456490	1325700	1454800	576610	543020	369180	190150	158190	1.23533	0.0912384	0.339949	2.12942	1.09046	up
MEDP1513	Carnitine C9:1	FA	CAR	300.217	299.21	[M+H]+	C16H29NO4	3	-	-	-	-	17066	8096.1	12222	9550.8	9176.6	17553	19714	99129	19490	12490	14356	1.24334	0.222945	0.508593	0.368484	-1.44033	down
MEDN1104	7-ketolithocholic acid	Bile acids	Bile acids	389.269	390.277	[M-H]-	C24H38O4	1	-	-	444262	4651-67-6	85548	122560	29085	61146	376150	126370	3619900	559040	440660	103330	230780	1.24945	0.260513	0.546018	0.159326	-2.64995	down
MEDN1113	12-ketolithocholic acid	Bile acids	Bile acids	389.269	390.277	[M-H]-	C24H38O4	1	-	HMDB0000328	3080612	5130-29-0	85548	122560	29085	61146	376150	126370	3619900	559040	440660	103330	230780	1.24945	0.260513	0.546018	0.159326	-2.64995	down
MEDN1141	Apocholic acid	Bile acids	Bile acids	389.269	390.277	[M-H]-	C24H38O4	1	-	-	101818	641-81-6	85548	122560	29085	61146	376150	126370	3619900	559040	440660	103330	230780	1.24945	0.260513	0.546018	0.159326	-2.64995	down
MEDP1386	Carnitine C18:2-OH	FA	CAR	440.337	440.337	[M+H]+	C25H45NO5	3	-	-	-	-	24579	9463.6	28940	46261	12381	74220	53284	152530	19158	42246	36228	1.28125	0.107626	0.3601	0.386451	-1.37164	down
MEDN0156	Cytidine-5-Monophosphate	Nucleotide And Its metabolomics	Nucleotide and Its metabolomics	322.044	323.052	[M-H]-	C9H14N3O8P	3	C00055	HMDB0000095	6131	63-37-6	990730	1198800	1480600	1242900	661150	3670500	3977600	3500400	1323000	1095400	1177000	1.28392	0.0643273	0.308738	0.45368	-1.14025	down
MEDP0012	L-Ornithine	Amino acid and Its metabolomics	Amino acids	133	168.067	[M-Cl]+	C5H13ClN2O2	1	C00077	HMDB0000214	6262	3184-13-2	53787	50844	132640	53714	89630	76761	85539	110540	128900	192460	321470	1.29263	0.105882	0.357546	0.498802	-1.00346	down
MEDP1937	Leu-Leu	Amino acid and Its metabolomics	Small Peptide	245.18	245.186	[M+H]+	C12H24N2O3	1	-	-	-	3303-31-9	1792400	2547600	898520	573160	1155600	1612500	461410	642900	428600	149570	214810	1.31367	0.092147	0.339949	2.38212	1.25225	up
MEDN0201	Succinic Acid	Organic acid And Its derivatives	Organic acid And Its derivatives	117.019	118.027	[M-H]-	C4H6O4	3	C00042	HMDB0000254	1110	110-15-6	12526000	724760	1850000	792400	1711500	7877900	4271600	13397000	8588100	2348600	6440600	1.32461	0.226114	0.511464	0.492165	-1.02279	down
MEDN0335	Methylmalonic Acid	Organic acid And Its derivatives	Organic acid And Its derivatives	117.019	118.027	[M-H]-	C4H6O4	3	C02170	HMDB0000202	487	516-05-2	12526000	724760	1850000	792400	1711500	7877900	4271600	13397000	8588100	2348600	6440600	1.32461	0.226114	0.511464	0.492165	-1.02279	down
MEDP1942	N-MethyTrans-4-Hydroxy-Proline	Amino acid and Its metabolomics	Amino acid derivatives	146.081	145.074	[M+H]+	C6H11NO3	1	-	-	-	4252-82-8	57516	61697	57308	25718	46229	93627	77866	49925	916830	211030	148010	1.32572	0.20038	0.474646	0.199134	-2.32819	down
MEDN0478	Aminomalonic Acid	Organic acid And Its derivatives	Organic acid And Its derivatives	118.014	119.022	[M-H]-	C3H5NO4	3	C00872	HMDB0001147	100714	1068-84-4	481810	33544	58205	38185	65564	283510	156180	528170	360310	93367	242000	1.32628	0.224656	0.511044	0.488579	-1.03334	down
MEDN0242	L-Ascorbate	CoEnzyme and vitamins	CoEnzyme and vitamins	175.024	176.032	[M-H]-	C6H8O6	1	C00072	HMDB0000044	54670067	50-81-7	13757	3736.3	14731	11925	3608.9	22382	37361	21953	13827	9975.5	14747	1.32757	0.054993	0.295277	0.476607	-1.06913	down
MEDN0822	Cysteine glutathione disulfide	Amino acid and Its metabolomics	Small Peptide	425.08	426.088	[M-H]-	C13H22N4O8S2	1	-	HMDB0000656	53477713	13081-14-6	59939	51392	18692	62997	42467	192000	104140	53160	47624	117320	131690	1.33397	0.0390322	0.25482	0.437482	-1.1927	down
MEDN1277	LPE(0:0/20:5)	GP	LPE	498.263	499.27	[M-H]-	C25H42NO7P	3	-	-	-	-	8846.8	30601	18473	12064	17262	4790.1	9736.3	9506.8	3581.6	8963.1	15218	1.34137	0.0774045	0.328274	2.02132	1.0153	up
MEDN1278	LPE(20:5/0:0)	GP	LPE	498.263	499.27	[M-H]-	C25H42NO7P	3	-	-	-	-	8846.8	30601	18473	12064	17262	4790.1	9736.3	9506.8	3581.6	8963.1	15218	1.34137	0.0774045	0.328274	2.02132	1.0153	up
MEDP1780	Leu-Phe	Amino acid and Its metabolomics	Small Peptide	279.171	278.163	[M+H]+	C15H22N2O3	1	-	-	76808	3303-55-7	662380	411080	301650	240970	316570	472660	141320	219820	114580	40575	36972	1.34173	0.060064	0.303342	2.26057	1.17669	up
MEDP0052	L-Cysteine	Amino acid and Its metabolomics	Amino acids	122.02	121.02	[M+H]+	C3H7NO2S	1	C00097	HMDB0000574	5862	52-90-4	125490	116990	83402	126660	69517	482250	214570	171930	101750	206510	148980	1.34223	0.0876594	0.339949	0.472455	-1.08175	down
MEDP0638	LPE(16:1/0:0)	GP	LPE	452.27	451.27	[M+H]+	C21H42NO7P	1	-	HMDB0011504	52925129	-	9884.3	16588	4665.1	8101.5	12914	4742.2	7653.6	7140.8	3718.5	1892.9	4300.6	1.36248	0.0510821	0.282889	2.12518	1.08758	up
MEDP1529	Carnitine C18:1-OH	FA	CAR	442.353	441.345	[M+H]+	C25H47NO5	2	-	-	-	-	92364	30669	59124	129920	41914	370120	160880	604740	49203	144660	170830	1.36327	0.0833645	0.339412	0.283111	-1.82056	down
MEDP0370	2-(Formylamino)Benzoic Acid	Benzene and substituted derivatives	Phenolic acids	166.04	165.043	[M+H]+	C8H7NO3	3	C05653	HMDB0004089	101399	3342-77-6	5345.1	11494	24955	13942	19670	13992	36144	18451	93265	27387	56166	1.36749	0.0879516	0.339949	0.368726	-1.43938	down
MEDP2016	DL-2-Methylglutamic acid	Amino acid and Its metabolomics	Amino acids	162.076	161.069	[M+H]+	C6H11NO4	1	-	-	95440	71-90-9	10081	7898.2	33204	4714.9	6371.5	35609	30280	12416	37381	12808	27178	1.37886	0.0849133	0.339949	0.480006	-1.05888	down
MEDN0579	N-lactoyl-phenylalanine	Amino acid and Its metabolomics	Amino acid derivatives	236.092	237.1	[M-H]-	C12H15NO4	1	-	HMDB0062175	102199091	-	206440	148400	649080	497150	530920	375780	877020	520190	2187000	860540	1734700	1.38908	0.0665199	0.310555	0.371976	-1.42672	down
MEDP0065	N-Acetyl-L-Glutamic Acid	Amino acid and Its metabolomics	Amino acid derivatives	190.1	189.064	[M+H]+	C7H11NO5	1	C00624	HMDB0001138	185	1188-37-0	25400	6671.8	12242	5835.2	19001	11970	42606	44553	41841	13600	48220	1.39246	0.0327437	0.25367	0.409192	-1.28915	down
MEDN0593	D-Malic acid	Organic acid And Its derivatives	Organic acid And Its derivatives	133.014	134.022	[M-H]-	C4H6O5	1	C00497	HMDB0031518	92824	636-61-3	2732200	2904200	2807900	1812600	2099000	5297100	4084900	6661800	3487400	2208800	14652000	1.39476	0.106581	0.358093	0.407427	-1.29539	down
MEDP1422	Carnitine C8-OH	FA	CAR	304.2	304.2	[M+H]+	C15H29NO5	3	-	-	-	-	129520	144980	390650	142760	92175	240080	679710	337820	196660	271880	712750	1.3973	0.0699814	0.312195	0.442864	-1.17506	down
MEDN1287	LPE(0:0/16:1)	GP	LPE	450.264	451.27	[M-H]-	C21H42NO7P	3	-	-	-	-	214760	422320	92841	211480	299550	82981	226140	107350	81918	47127	84654	1.4231	0.0570493	0.295552	2.36308	1.24067	up
MEDP1429	Carnitine C5:DC	FA	CAR	276.181	276.181	[M+H]+	C12H21NO6	3	-	-	-	-	84927	99131	33171	11988	21728	188550	130420	277330	68869	53509	147180	1.43006	0.0400473	0.257264	0.347787	-1.52372	down
MEDP1515	Carnitine C10:2	FA	CAR	312.217	311.21	[M+H]+	C17H29NO4	3	-	-	-	-	35038	24648	31335	12135	17429	7024.1	17158	17678	11506	3941.1	5774.1	1.43096	0.0292996	0.250293	2.2939	1.1978	up
MEDP1077	2'-O-methyladenosine	Nucleotide And Its metabolomics	Nucleotide and Its metabolomics	348.1	281.112	[M+H]+	C11H15N5O4	1	C04779	HMDB0004326	102213	2140-79-6	26861000	59738000	63534000	22675000	58782000	27389000	28225000	12174000	23189000	15480000	25165000	1.43445	0.0488449	0.276137	2.11141	1.07821	up
MEDP1526	Carnitine C16:2-OH	FA	CAR	412.306	411.298	[M+H]+	C23H41NO5	3	-	-	-	-	6373.2	8260.3	12114	13434	5685	20024	23587	41978	7526.8	13870	28586	1.44745	0.0403769	0.257323	0.405983	-1.30051	down
MEDN1055	D-Calcium Pantothenate	CoEnzyme and vitamins	CoEnzyme and vitamins	437.214	438.221	[M-H]-	C18H34N2O10	1	-	-	443753	137-08-6	87225	37498	71563	23181	75784	242730	105930	152580	242370	84892	58021	1.45396	0.0412296	0.260688	0.399653	-1.32318	down
MEDN0751	(±)12-HETE	FA	Oxidized lipids	319.227	320.235	[M-H]-	C20H32O3	3	-	HMDB0006111	5312983	71030-37-0	6561.9	35523	12909	8259.4	20036	6608.8	6403.2	5123.9	8450.6	5737.8	5422.5	1.45573	0.120131	0.374737	2.64783	1.40481	up
MEDN0364	LPE(18:0/0:0)	GP	LPE	480.309	481.317	[M-H]-	C23H48NO7P	1	-	HMDB0011130	9547068	-	6845400	24350000	11481000	7292700	12233000	8017500	5346100	5553900	6730300	6691300	4446700	1.46009	0.117099	0.374623	2.02911	1.02085	up
MEDN1279	LPE(0:0/18:0)	GP	LPE	480.309	481.317	[M-H]-	C23H48NO7P	3	-	-	-	-	6845400	24350000	11481000	7292700	12233000	8017500	5346100	5553900	6730300	6691300	4446700	1.46009	0.117099	0.374623	2.02911	1.02085	up
MEDN1485	Glycerophospho-N-Arachidonoyl Ethanolamine	GP	LPE	500.277	501.285	[M-H]-	C25H44NO7P	1	-	-	-	201738-25-2	5502100	26377000	8274500	4881300	11550000	4971400	2778200	4711000	5130300	4102200	3144900	1.46918	0.143133	0.401874	2.73379	1.4509	up
MEDP1430	Carnitine C7:0	FA	CAR	274.165	274.165	[M+H]+	C14H27NO4	3	-	-	-	-	165180	25711	69087	127160	46855	361020	173700	1117300	125470	313170	138600	1.47136	0.12518	0.382205	0.233616	-2.09779	down
MEDP1280	S-Adenosyl-L-Methionine	Amino acid and Its metabolomics	Amino acid derivatives	399.142	399.144	[M+H]+	C15H22N6O5S	1	C00019	HMDB0001185	9865603	17176-17-9	1804300	1181400	5552600	2837100	3512600	11232000	4392200	3167300	10009000	5204700	6870500	1.47272	0.0357416	0.254045	0.437071	-1.19406	down
MEDN1276	LPE(20:4/0:0)	GP	LPE	500.28	501.286	[M-H]-	C25H44NO7P	3	-	-	-	-	5421800	22498000	7738900	4902200	10622000	4581600	2631800	4865900	5128700	3974000	3138500	1.4868	0.127949	0.383368	2.52542	1.33652	up
MEDN0250	Riboflavin	CoEnzyme and vitamins	CoEnzyme and vitamins	375.13	376.138	[M-H]-	C17H20N4O6	1	C00255	HMDB0000244	493570	83-88-5	110450	72244	46903	24477	132160	43409	20122	20156	20194	18639	38386	1.49947	0.0621944	0.306431	2.88044	1.52629	up
MEDP1272	20,26-dihydroxyecdysone	Hormones and hormone related compunds	Hormones and hormone related compunds	497.3	496.304	[M+H]+	C27H44O8	3	C16500	-	47205796	19458-46-9	23571000	60971000	24304000	21548000	42522000	20338000	16642000	11535000	25774000	14720000	12619000	1.50463	0.0800045	0.328457	2.04175	1.02981	up
MEDP1916	N-Acetyl-L-phenylalanine	Amino acid and Its metabolomics	Amino acid derivatives	208.095	207.1	[M+H]+	C11H13NO3	1	C03519	HMDB0000512	74839	2018-61-3	57789	69424	78276	54774	85703	62616	110830	157090	238140	92132	170050	1.51036	0.0428611	0.26475	0.499675	-1.00094	down
MEDP0430	2-Aminoadipic Acid	Organic acid And Its derivatives	Organic acid And Its derivatives	162.1	161.069	[M+H]+	C6H11NO4	3	C00956	HMDB0000510	469	542-32-5	105440	165000	128430	161510	213720	297840	139330	378750	995970	743910	1357200	1.54583	0.0473639	0.271666	0.237393	-2.07465	down
MEDP0878	N-Methyl-L-Glutamate	Amino acid and Its metabolomics	Amino acid derivatives	162.1	161.069	[M+H]+	C6H11NO4	1	C01046	HMDB0062660	439377	35989-16-3	105440	165000	128430	161510	213720	297840	139330	378750	995970	743910	1357200	1.54583	0.0473639	0.271666	0.237393	-2.07465	down
MEDN1273	LPE(0:0/20:3)	GP	LPE	502.295	503.301	[M-H]-	C25H46NO7P	3	-	-	-	-	172380	557220	180260	115960	194860	88236	91144	144460	69562	85507	96152	1.55486	0.135338	0.393756	2.54724	1.34893	up
MEDN1274	LPE(20:3/0:0)	GP	LPE	502.295	503.301	[M-H]-	C25H46NO7P	3	-	-	-	-	172380	557220	180260	115960	194860	88236	91144	144460	69562	85507	96152	1.55486	0.135338	0.393756	2.54724	1.34893	up
MEDP1382	Carnitine ph-C14	FA	CAR	448.342	448.342	[M+H]+	C27H45NO4	3	-	-	-	-	63000	14812	67217	95298	38720	331900	456080	629440	54444	122820	167050	1.5582	0.0455282	0.271499	0.190072	-2.39538	down
MEDP1693	LPC(12:0/0:0)	GP	LPC	440.278	439.27	[M+H]+	C20H42NO7P	1	-	-	-	-	4452.7	14897	7706.2	4109.1	5307.8	26814	15158	29317	12795	13746	9173.3	1.57616	0.027238	0.23774	0.409028	-1.28973	down
MEDN0843	N-Amidino-L-Aspartate	Amino acid and Its metabolomics	Amino acid derivatives	174.052	175.059	[M-H]-	C5H9N3O4	1	C03139	HMDB0003157	439918	6133-30-8	220590	66111	256610	137360	211780	267650	317770	392630	321720	669380	364260	1.57732	0.0151373	0.181422	0.45896	-1.12356	down
MEDP0425	Imidazoleacetic acid	Heterocyclic compounds	Indole and Its derivatives	127.1	126.043	[M+H]+	C5H6N2O2	3	C02835	HMDB0002024	96215	645-65-8	300700	509450	144300	519530	211160	111610	186040	50285	120090	226570	71457	1.57781	0.0496043	0.276613	2.63973	1.40039	up
MEDN0013	L-Isoleucine	Amino acid and Its metabolomics	Amino acids	130.087	131.095	[M-H]-	C6H13NO2	1	C00407	HMDB0000172	6306	73-32-5	49946	19875	53346	34991	33220	27247	14670	23803	7188.8	11155	13486	1.58478	0.0178368	0.182268	2.35422	1.23525	up
MEDN0289	3-Aminoisobutanoic Acid	Amino acid and Its metabolomics	Amino acids	102.056	103.063	[M-H]-	C4H9NO2	1	C05145	HMDB0003911	64956	144-90-1	9	9	571.43	9	571.93	674.49	544.46	642.36	1116.5	571.76	1145.2	1.59532	0.0145318	0.179524	0.299148	-1.74107	down
MEDP0297	5-Aminovaleric Acid	Amino acid and Its metabolomics	Amino acid derivatives	118.2	117.079	[M+H]+	C5H11NO2	1	C00431	HMDB0003355	138	660-88-8	57519	56884	123110	91484	95307	109720	201210	115910	322090	312810	586300	1.59769	0.0472844	0.271666	0.308952	-1.69455	down
MEDN0533	Xanthosine	Nucleotide And Its metabolomics	Nucleotide and Its metabolomics	283.068	284.076	[M-H]-	C10H12N4O6	1	C01762	HMDB0000299	3408	146-80-5	1092800	737520	546860	563750	948630	1592000	2128200	2791300	885620	1072900	1553100	1.60742	0.024974	0.222823	0.465671	-1.10262	down
MEDP0313	Guanidineacetic Acid	Organic acid And Its derivatives	Organic acid And Its derivatives	118.1	117.054	[M+H]+	C3H7N3O2	1	C00581	HMDB0000128	763	352-97-6	86732	97071	119240	85757	112780	159630	246510	105010	344940	346050	570320	1.613	0.0343807	0.254045	0.339582	-1.55817	down
MEDN1005	Phosphoenolpyruvate	Organic acid And Its derivatives	Phosphoric acids	166.975	167.982	[M-H]-	C3H5O6P	3	C00074	HMDB0000263	1005	138-08-9	481110	560160	462680	695210	825970	1359600	3042300	1133700	985670	789860	1093300	1.62357	0.0646587	0.308738	0.431934	-1.21112	down
MEDN1518	Acetylvaline	Amino acid and Its metabolomics	Amino acid derivatives	158.084	159.09	[M-H]-	C7H13NO3	1	-	HMDB0011757	66789	96-81-1	3191.8	1651.1	2184.5	1273.6	4561.2	4665.5	2741.6	10188	6588.5	6567.2	8373.2	1.63217	0.0130814	0.17804	0.394506	-1.34188	down
MEDN0391	DHA	FA	Oxidized lipids	327.232	328.24	[M-H]-	C22H32O2	3	C06429	HMDB0002183	445580	6217-54-5	299890	709780	450070	368300	602140	317570	151610	223440	315310	134290	127860	1.63606	0.0175244	0.182268	2.29609	1.19918	up
MEDN1079	FFA(22:6)	FA	FFA	327.232	328.24	[M-H]-	C22H32O2	3	-	-	6442063	25167-62-8	299890	709780	450070	368300	602140	317570	151610	223440	315310	134290	127860	1.63606	0.0175244	0.182268	2.29609	1.19918	up
MEDP0495	LPC(0:0/18:2)	GP	LPC	520.33	519.332	[M+H]+	C26H50NO7P	1	-	-	-	-	46608000	116500000	52514000	63838000	77353000	51968000	25273000	36726000	40326000	28622000	24478000	1.65457	0.0385971	0.254045	2.06456	1.04584	up
MEDP1415	Carnitine C9:DC	FA	CAR	332.2	332.2	[M+H]+	C16H29NO6	3	-	-	-	-	34580	26314	21619	26047	7322.2	71323	73368	234350	37295	63645	85721	1.65954	0.0562607	0.295277	0.245816	-2.02435	down
MEDN0146	5-Hydroxymethyluracil	Nucleotide And Its metabolomics	Nucleotide and Its metabolomics	141.03	142.038	[M-H]-	C5H6N2O3	1	C03088	HMDB0000469	78168	4433-40-3	34829	32722	19730	10518	34618	130170	75211	50909	52459	43205	65881	1.67559	0.0192865	0.188866	0.380295	-1.39481	down
MEDP0251	Trigonelline	CoEnzyme and vitamins	CoEnzyme and vitamins	138	137.048	[M+H]+	C7H7NO2	1	C01004	HMDB0000875	5570	535-83-1	1352700	1943900	2373300	1011500	1750800	2663300	2663800	3787200	2809400	6086300	6305000	1.68701	0.0180627	0.182268	0.416148	-1.26483	down
MEDN1269	LPE(0:0/22:6)	GP	LPE	524.28	525.286	[M-H]-	C27H44NO7P	3	-	-	-	-	21932	61365	26600	36860	68413	13308	11106	13158	4688.9	19405	19968	1.68709	0.0320397	0.253079	3.16295	1.66127	up
MEDN1270	LPE(22:6/0:0)	GP	LPE	524.28	525.286	[M-H]-	C27H44NO7P	3	-	-	-	-	21932	61365	26600	36860	68413	13308	11106	13158	4688.9	19405	19968	1.68709	0.0320397	0.253079	3.16295	1.66127	up
MEDP1740	Acrylamide	Alcohol and amines	Amines	72.043	71.0371	[M+H]+	C3H5NO	3	C01659	HMDB0004296	6579	1979/6/1	158970	90230	261450	90669	199640	405550	213160	257240	411710	360000	463100	1.68775	0.004787	0.108527	0.455358	-1.13493	down
MEDN0368	LPE(14:0/0:0)	GP	LPE	424.246	425.254	[M-H]-	C19H40NO7P	3	-	-	-	-	13546	34841	11020	18748	19730	7254.4	11468	8102.1	9579	7623.6	9487.5	1.69137	0.061032	0.304402	2.19495	1.13419	up
MEDN0452	2'-Deoxycytidine-5'-Monophosphate	Nucleotide And Its metabolomics	Nucleotide and Its metabolomics	306.049	307.057	[M-H]-	C9H14N3O7P	3	C00239	HMDB0001202	13945	1032-65-1	155840	150120	182600	155490	234040	494960	217070	306730	252020	394070	579040	1.70265	0.0176384	0.182268	0.46959	-1.09053	down
MEDN0432	5-Hydroxyhexanoic Acid	Organic acid And Its derivatives	Organic acid And Its derivatives	131.071	132.079	[M-H]-	C6H12O3	3	-	HMDB0000525	170748	185956-02-9	86051	161410	220780	136340	271440	372300	316180	530700	487840	204430	351890	1.70372	0.00781705	0.133571	0.464457	-1.10638	down
MEDN1499	2-Hydroxyhexanoic acid	Organic acid And Its derivatives	Organic acid And Its derivatives	131.071	132.079	[M-H]-	C6H12O3	3	-	HMDB0001624	99824	6064-63-7	86051	161410	220780	136340	271440	372300	316180	530700	487840	204430	351890	1.70372	0.00781705	0.133571	0.464457	-1.10638	down
MEDP0066	N-Acetyl-L-Tyrosine	Amino acid and Its metabolomics	Amino acid derivatives	224.1	223.085	[M+H]+	C11H13NO4	1	C01657	HMDB0000866	68310	537-55-3	17693	37281	33363	34315	38334	53502	72488	127640	53122	55085	171000	1.70506	0.0370422	0.254045	0.362556	-1.46372	down
MEDN0366	LPE(16:0/0:0)	GP	LPE	452.278	453.286	[M-H]-	C21H44NO7P	1	-	-	-	-	6382900	20143000	8946400	7187100	11204000	5761000	5052500	4198900	2939900	4635600	4641600	1.70565	0.0653617	0.308738	2.37375	1.24717	up
MEDN1285	LPE(0:0/16:0)	GP	LPE	452.278	453.286	[M-H]-	C21H44NO7P	3	-	-	-	-	6382900	20143000	8946400	7187100	11204000	5761000	5052500	4198900	2939900	4635600	4641600	1.70565	0.0653617	0.308738	2.37375	1.24717	up
MEDN0052	N6-Acetyl-L-Lysine	Amino acid and Its metabolomics	Amino acid derivatives	187.108	188.116	[M-H]-	C8H16N2O3	1	C02727	HMDB0000206	92832	692-04-6	61496	169020	147420	100600	88004	183230	269890	458530	375440	146860	260240	1.7065	0.014842	0.180577	0.401282	-1.31731	down
MEDN0039	Glutathione Reducedform	Amino acid and Its metabolomics	Small Peptide	306.076	307.084	[M-H]-	C10H17N3O6S	1	C00051	HMDB0000125	124886	70-18-8	3930700	3831600	4049300	4652800	4621100	10860000	6344300	5921700	5705300	10569000	12996000	1.71592	0.0161637	0.182268	0.482908	-1.05018	down
MEDP1367	Ala-Tyr	Amino acid and Its metabolomics	Small Peptide	253.118	252.111	[M+H]+	C12H16N2O4	1	-	-	572319	-	6788700	13154000	8724400	7027500	10136000	10384000	36871000	30914000	22033000	22952000	62791000	1.71893	0.0304962	0.252459	0.295769	-1.75746	down
MEDP0792	Pyrrolidine	Heterocyclic compounds	Heterocyclic compounds	72.3	71.0735	[M+H]+	C4H9N	3	-	HMDB0031641	31268	123-75-1	326090	279240	756330	190580	597570	856920	651300	868520	1411600	1048000	1360300	1.72	0.00486547	0.108527	0.416318	-1.26424	down
MEDN0323	Kynurenic Acid	Amino acid and Its metabolomics	Amino acid derivatives	188.035	189.043	[M-H]-	C10H7NO3	1	C01717	HMDB0000715	3845	492-27-3	26509	27446	153750	76443	110510	162640	197400	197080	544350	288960	542250	1.7401	0.0181588	0.182268	0.245043	-2.02889	down
MEDP0898	Pyridoxal	Heterocyclic compounds	Pteridines and derivatives	168.3	167.058	[M+H]+	C8H9NO3	1	C00250	HMDB0001545	1050	66-72-8	347930	1659300	353020	262080	624250	120420	74423	38760	113960	150580	217890	1.74513	0.110799	0.36315	5.44094	2.44386	up
MEDP1778	L-Norvaline	Amino acid and Its metabolomics	Amino acids	118.087	117.079	[M+H]+	C5H11NO2	1	C01826	-	65098	6600-40-4	6556100	5737500	12798000	4266700	12097000	18436000	13971000	13051000	21788000	18470000	25529000	1.75087	0.0033163	0.0887663	0.447178	-1.16108	down
MEDP1791	Nicotinamide riboside (chloride)	Nucleotide And Its metabolomics	Nucleotide and Its metabolomics	255.097	290.067	[M-Cl]+	C11H15ClN2O5	3	-	HMDB0000855	90480033	23111-00-4	1499100	1719100	3571900	1474100	1589100	6682800	3911800	4195400	5531100	2594800	3625600	1.75503	0.0084984	0.133931	0.44549	-1.16654	down
MEDP0882	Thiamine Monophosphate	Heterocyclic compounds	Heterocyclic compounds	345	345.079	[M]+	C12H18N4O4PS	1	C01081	HMDB0002666	3382778	273724-21-3	104730	102630	82962	127630	130670	197050	248710	260370	141290	148260	331310	1.75693	0.0121072	0.168399	0.49612	-1.01124	down
MEDP1377	Carnitine C20:1-OH	FA	CAR	470.384	470.384	[M+H]+	C27H51NO5	3	-	-	-	-	25652	9077.3	27416	81562	20201	296070	111340	342180	61704	246310	131110	1.76988	0.0142642	0.179524	0.165464	-2.59541	down
MEDN0284	2-Hydroxyisocaproic Acid	Organic acid And Its derivatives	Organic acid And Its derivatives	131.071	132.079	[M-H]-	C6H12O3	3	-	HMDB0000665	92779	498-36-2	26542	33337	41780	25338	51541	74805	63151	90957	90891	40366	73923	1.79536	0.00384325	0.0964416	0.493548	-1.01874	down
MEDN1328	(S)-Leucic acid	Organic acid And Its derivatives	Organic acid And Its derivatives	131	132.079	[M-H]-	C6H12O3	3	-	HMDB0000746	83697	13748-90-8	16761	29456	34665	30772	52244	64598	67287	94950	92451	46140	63729	1.80654	0.00304449	0.0873117	0.45829	-1.12567	down
MEDP1792	N-methyl-4-aminobutyric acid	Amino acid and Its metabolomics	Amino acid derivatives	118.086	117.079	[M+H]+	C5H11NO2	1	-	-	70703	1119-48-8	85267	88841	304370	124510	179980	446100	573970	497120	229070	420050	720090	1.80938	0.00323712	0.0887663	0.325513	-1.61921	down
MEDP1423	Carnitine C7:DC	FA	CAR	304.2	304.2	[M+H]+	C14H25NO6	3	-	-	-	-	5057.9	3660	6465.5	1981.5	2228.8	17716	36270	74774	8237.2	21143	13902	1.81302	0.055667	0.295277	0.135272	-2.88607	down
MEDP0002	D-Homocysteine	Amino acid and Its metabolomics	Amino acids	136	135.035	[M+H]+	C4H9NO2S	1	C00155	HMDB0000742	778	454-29-5	168530	171340	266180	145210	328500	600060	511290	381470	353060	337140	646310	1.81519	0.00399744	0.0972709	0.457957	-1.12672	down
MEDN1235	L-2-amino-6-oximelic acid	Organic acid And Its derivatives	Organic acid And Its derivatives	188.057	189.064	[M-H]-	C7H11NO5	3	C03871	-	194695	75650-93-0	18032	12667	10542	10144	24352	51763	22420	36399	31573	31954	36343	1.81952	0.00272086	0.0809203	0.431853	-1.21139	down
MEDN0027	3-N-Methyl-L-Histidine	Amino acid and Its metabolomics	Amino acid derivatives	169	187.096	[M-NH4]-	C7H13N3O3	1	C01152	HMDB0000479	64969	368-16-1	120830	138750	270040	98445	122460	705980	514570	876470	279480	257900	410950	1.82238	0.0144093	0.179524	0.295739	-1.7576	down
MEDP1073	6-O-methylguanine	Nucleotide And Its metabolomics	Nucleotide and Its metabolomics	166.071	165.065	[M+H]+	C6H7N5O	1	-	-	65275	20535-83-5	297890	837600	955500	829860	430470	54713	364780	65964	50321	28740	67629	1.83384	0.0085062	0.133931	6.36179	2.66943	up
MEDP1162	1-Methylguanine	Nucleotide And Its metabolomics	Nucleotide and Its metabolomics	166.071	165.065	[M+H]+	C6H7N5O	1	C04152	HMDB0003282	3778	938-85-2	297890	837600	955500	829860	430470	54713	364780	65964	50321	28740	67629	1.83384	0.0085062	0.133931	6.36179	2.66943	up
MEDP0061	N,N-Dimethylglycine	Amino acid and Its metabolomics	Amino acid derivatives	104.071	103.063	[M+H]+	C4H9NO2	1	C01026	HMDB0000092	673	1118-68-9	39110	35183	44507	62644	43642	80809	111820	76198	113010	151820	214930	1.8407	0.0121633	0.168399	0.360817	-1.47066	down
MEDP0868	N-Methylalanine	Amino acid and Its metabolomics	Amino acid derivatives	104.071	103.063	[M+H]+	C4H9NO2	1	-	HMDB0094692	5288725	3913-67-5	39110	35183	44507	62644	43642	80809	111820	76198	113010	151820	214930	1.8407	0.0121633	0.168399	0.360817	-1.47066	down
MEDP1017	2-Aminoisobutyric Acid	Amino acid and Its metabolomics	Amino acid derivatives	104.071	103.063	[M+H]+	C4H9NO2	1	C03665	HMDB0001906	6119	62-57-7	39110	35183	44507	62644	43642	80809	111820	76198	113010	151820	214930	1.8407	0.0121633	0.168399	0.360817	-1.47066	down
MEDP1019	aminoisobutyric acid	Amino acid and Its metabolomics	Amino acid derivatives	104.071	103.063	[M+H]+	C4H9NO2	1	C03284	HMDB0002166	439434	4249-19-8	39110	35183	44507	62644	43642	80809	111820	76198	113010	151820	214930	1.8407	0.0121633	0.168399	0.360817	-1.47066	down
MEDP1933	Cyclopentylglycine	Amino acid and Its metabolomics	Amino acid derivatives	144.098	143.095	[M+H]+	C7H13NO2	3	-	-	-	2521-84-8	660000	603350	637430	334890	372640	1123400	1077000	1212500	1677900	763970	1239700	1.85174	0.00158884	0.0715293	0.441185	-1.18055	down
MEDP1974	1-Methylpiperidine-2-carboxylic acid	Amino acid and Its metabolomics	Amino acid derivatives	144.098	143.095	[M+H]+	C7H13NO2	1	-	-	-	7730-87-2	660000	603350	637430	334890	372640	1123400	1077000	1212500	1677900	763970	1239700	1.85174	0.00158884	0.0715293	0.441185	-1.18055	down
MEDP0409	Cys-Gly	Amino acid and Its metabolomics	Small Peptide	179	178.041	[M+H]+	C5H10N2O3S	1	C01419	HMDB0000078	439498	19246-18-5	273930	293240	332940	166720	217760	752100	463400	571570	381290	630740	658550	1.85843	0.00113492	0.0715293	0.445825	-1.16545	down
MEDN0206	Citramalic Acid	Organic acid And Its derivatives	Organic acid And Its derivatives	147.029	148.1	[M-H]-	C5H8O5	3	C00815	HMDB0000426	1081	597-44-4	44349	50142	33454	25134	36305	105800	99232	112310	50257	84358	94730	1.86241	0.00107314	0.0715293	0.415706	-1.26637	down
MEDN1052	2-Hydroxyglutaric acid	Organic acid And Its derivatives	Organic acid And Its derivatives	147.029	148.037	[M-H]-	C5H8O5	3	-	-	439939	13095-48-2	44349	50142	33454	25134	36305	105800	99232	112310	50257	84358	94730	1.86241	0.00107314	0.0715293	0.415706	-1.26637	down
MEDN0555	Hydroxyphenyllactic acid	Organic acid And Its derivatives	Organic acid And Its derivatives	181.05	182.058	[M-H]-	C9H10O4	1	C03672	HMDB0000755	5723	306-23-0	34642	45825	37812	30326	33769	95156	106090	98366	50599	65801	64543	1.87533	0.00425447	0.100481	0.455408	-1.13477	down
MEDN0820	3-Hydroxyglutaric acid	Organic acid And Its derivatives	Organic acid And Its derivatives	147.029	148.037	[M-H]-	C5H8O5	3	-	HMDB0000428	181976	638-18-6	24442	27825	21473	18819	16687	59055	49851	45506	31244	44693	66405	1.88816	0.00169247	0.0715293	0.441764	-1.17865	down
MEDN1114	D-Ribono-1,4-lactone	Carboxylic acids and derivatives	Sugar acids	147.029	148.037	[M-H]-	C5H8O5	3	-	HMDB0001900	111064	5336/8/3	24442	27825	21473	18819	16687	59055	49851	45506	31244	44693	66405	1.88816	0.00169247	0.0715293	0.441764	-1.17865	down
MEDN0211	D-Arabitol	Carboxylic acids and derivatives	Sugar alcohols	151.061	152.069	[M-H]-	C5H12O5	3	C01904	HMDB0000568	827	488-82-4	42413	84885	35424	45744	52194	204180	139040	115460	94349	149860	130820	1.88833	0.00123745	0.0715293	0.375181	-1.41434	down
MEDP1940	N-Acetyl-L-Leucine	Amino acid and Its metabolomics	Amino acid derivatives	174.112	173.105	[M+H]+	C8H15NO3	1	C02710	HMDB0011756	70912	1188-21-2	7039.3	8938.5	23276	11163	12489	31094	24859	62439	73553	33238	55330	1.89592	0.00664131	0.130072	0.269103	-1.89377	down
MEDN0279	2-Aminoethanesulfinic Acid	Organic acid And Its derivatives	Sulfonic acids	108.012	109.02	[M-H]-	C2H7NO2S	3	C00519	HMDB0000965	107812	300-84-5	109570	82281	151630	77625	163870	569690	432180	376890	229800	940440	692320	1.90482	0.00877449	0.135498	0.21657	-2.2071	down
MEDP1425	Carnitine C7-OH	FA	CAR	290.2	290.2	[M+H]+	C14H27NO5	3	-	-	-	-	4822.6	2977.2	10716	9429.7	4703.9	36333	30653	95932	33871	27570	18715	1.92458	0.0300454	0.252173	0.161183	-2.63323	down
MEDP0177	Thymine	Nucleotide And Its metabolomics	Nucleotide and Its metabolomics	127	126.043	[M+H]+	C5H6N2O2	3	C00178	HMDB0000262	1135	65-71-4	71822	88590	75883	98697	160070	158190	242530	237370	196760	197540	242720	1.92806	0.000566291	0.0649616	0.465901	-1.10191	down
MEDP0043	Glutathione Oxidized	Amino acid and Its metabolomics	Small Peptide	613.152	612.152	[M+H]+	C20H32N6O12S2	1	-	-	65359	121-24-4	260150	252550	390920	199430	219330	1118800	693890	692710	463030	755880	1003300	1.94374	0.00202002	0.0737149	0.335657	-1.57494	down
MEDP0101	P-Coumaric Acid	Benzene and substituted derivatives	Phenolic acids	165.047	164.047	[M+H]+	C9H8O3	1	C00811	HMDB0002035	637542	501-98-4	4313300	4635600	5418100	5305700	7364700	12983000	11460000	9304100	9216700	11275000	17432000	1.94664	0.00211139	0.0737149	0.452693	-1.14339	down
MEDP0507	2-Hydroxycinnamic acid	Benzene and substituted derivatives	Phenolic acids	165.047	164.047	[M+H]+	C9H8O3	3	C01772	HMDB0002641	637540	614-60-8	4313300	4635600	5418100	5305700	7364700	12983000	11460000	9304100	9216700	11275000	17432000	1.94664	0.00211139	0.0737149	0.452693	-1.14339	down
MEDP0009	L-Tyrosine	Amino acid and Its metabolomics	Amino acids	182.1	181.074	[M+H]+	C9H11NO3	1	C00082	HMDB0000158	6057	60-18-4	21768000	18550000	30074000	23658000	30152000	56090000	60817000	41410000	50673000	47525000	72553000	1.99289	0.000471132	0.0630532	0.452923	-1.14266	down
MEDN0537	ADP-ribose	Nucleotide And Its metabolomics	Nucleotide and Its metabolomics	558.064	559.072	[M-H]-	C15H23N5O14P2	1	C00301	HMDB0001178	6059	20762-30-5	59784000	66174000	66330000	56017000	57795000	10376000	24941000	9804600	9109100	10456000	18592000	2.03581	2.30519e-07	0.000185107	4.41073	2.14102	up
MEDP1869	His-Leu	Amino acid and Its metabolomics	Small Peptide	251.15	261.143	[M+H-H2O]+	C12H20N4O3	1	C05010	HMDB0028889	189008	7763-65-7	6572.2	8874	9930.3	9561.5	12744	30533	24446	30974	22348	26012	30645	2.08899	7.12544e-06	0.00286086	0.346866	-1.52755	down
MEDN0009	L-Aspartic Acid	Amino acid and Its metabolomics	Amino acids	132.03	133.038	[M-H]-	C4H7NO4	1	C00049	HMDB0000191	5960	56-84-8	2202800	2269000	2880300	3526100	2921400	10484000	7841100	10439000	9549500	7796700	11614000	2.1167	3.40727e-05	0.00912012	0.286873	-1.80152	down
MEDN1056	Iminodiacetic acid	Organic acid And Its derivatives	Organic acid And Its derivatives	132.03	133.037	[M-H]-	C4H7NO4	3	C19911	HMDB0011753	8897	142-73-4	2117200	2138000	2890900	3143500	2681700	9108200	7737100	10495000	8856700	6912300	10806000	2.12255	6.08525e-05	0.0122161	0.288704	-1.79234	down

## Sheet: ALL DAMs KEGG
Supplementary Table S7. Information on all DAMs for KEGG pathway enrichment in SK vs AA (Figure 5E) .
Kegg_pathway	ko_ID	Cluster_frequency	Metabolome_frequency	P-value	Corrected_P-value
Thiamine metabolism	ko00730	4 out of 46 8.69565217391304%	6 out of 319 1.88087774294671%	0.00461498321399886	0.383043606761905
Chemical carcinogenesis - reactive oxygen species	ko05208	3 out of 46 6.52173913043478%	4 out of 319 1.25391849529781%	0.0101731333102509	0.844370064750825
Valine, leucine and isoleucine degradation	ko00280	3 out of 46 6.52173913043478%	4 out of 319 1.25391849529781%	0.0101731333102509	0.844370064750825
Glutathione metabolism	ko00480	5 out of 46 10.8695652173913%	11 out of 319 3.44827586206897%	0.0119154010070691	0.988978283586737
2-Oxocarboxylic acid metabolism	ko01210	6 out of 46 13.0434782608696%	17 out of 319 5.32915360501567%	0.0231906169069954	1
Biosynthesis of amino acids	ko01230	11 out of 46 23.9130434782609%	44 out of 319 13.7931034482759%	0.0327545716639528	1
Lysine biosynthesis	ko00300	3 out of 46 6.52173913043478%	6 out of 319 1.88087774294671%	0.041086137598604	1
Vitamin digestion and absorption	ko04977	4 out of 46 8.69565217391304%	10 out of 319 3.13479623824451%	0.04133182456448	1
Penicillin and cephalosporin biosynthesis	ko00311	2 out of 46 4.34782608695652%	3 out of 319 0.940438871473354%	0.055552559847255	1
Ubiquinone and other terpenoid-quinone biosynthesis	ko00130	2 out of 46 4.34782608695652%	3 out of 319 0.940438871473354%	0.055552559847255	1
Monobactam biosynthesis	ko00261	3 out of 46 6.52173913043478%	7 out of 319 2.19435736677116%	0.0646816927515832	1
Phenylalanine metabolism	ko00360	4 out of 46 8.69565217391304%	12 out of 319 3.76175548589342%	0.0781023540112558	1
Metabolic pathways	ko01100	43 out of 46 93.4782608695652%	274 out of 319 85.8934169278997%	0.0784490153323678	1
Cysteine and methionine metabolism	ko00270	5 out of 46 10.8695652173913%	18 out of 319 5.64263322884013%	0.0997091266035881	1
Sulfur relay system	ko04122	2 out of 46 4.34782608695652%	4 out of 319 1.25391849529781%	0.100931986384261	1
Lysine degradation	ko00310	4 out of 46 8.69565217391304%	13 out of 319 4.07523510971787%	0.10107609258914	1
Nicotinate and nicotinamide metabolism	ko00760	3 out of 46 6.52173913043478%	9 out of 319 2.82131661442006%	0.125886939720206	1
Taurine and hypotaurine metabolism	ko00430	3 out of 46 6.52173913043478%	9 out of 319 2.82131661442006%	0.125886939720206	1
Central carbon metabolism in cancer	ko05230	6 out of 46 13.0434782608696%	25 out of 319 7.83699059561128%	0.13211209265818	1
Alcoholic liver disease	ko04936	1 out of 46 2.17391304347826%	1 out of 319 0.313479623824451%	0.144200626959248	1
Insect hormone biosynthesis	ko00981	1 out of 46 2.17391304347826%	1 out of 319 0.313479623824451%	0.144200626959248	1
NOD-like receptor signaling pathway	ko04621	1 out of 46 2.17391304347826%	1 out of 319 0.313479623824451%	0.144200626959248	1
Shigellosis	ko05131	1 out of 46 2.17391304347826%	1 out of 319 0.313479623824451%	0.144200626959248	1
Pyruvate metabolism	ko00620	2 out of 46 4.34782608695652%	5 out of 319 1.56739811912226%	0.152986270369564	1
Biosynthesis of cofactors	ko01240	11 out of 46 23.9130434782609%	56 out of 319 17.5548589341693%	0.154678579677631	1
Sulfur metabolism	ko00920	3 out of 46 6.52173913043478%	10 out of 319 3.13479623824451%	0.162124846215519	1
Arginine biosynthesis	ko00220	3 out of 46 6.52173913043478%	11 out of 319 3.44827586206897%	0.201118710000929	1
Histidine metabolism	ko00340	3 out of 46 6.52173913043478%	11 out of 319 3.44827586206897%	0.201118710000929	1
Citrate cycle (TCA cycle)	ko00020	2 out of 46 4.34782608695652%	6 out of 319 1.88087774294671%	0.208936336755039	1
Oxidative phosphorylation	ko00190	2 out of 46 4.34782608695652%	6 out of 319 1.88087774294671%	0.208936336755039	1
Arginine and proline metabolism	ko00330	4 out of 46 8.69565217391304%	18 out of 319 5.64263322884013%	0.251645173131866	1
Glycine, serine and threonine metabolism	ko00260	4 out of 46 8.69565217391304%	18 out of 319 5.64263322884013%	0.251645173131866	1
Butanoate metabolism	ko00650	2 out of 46 4.34782608695652%	7 out of 319 2.19435736677116%	0.266638194356419	1
Ferroptosis	ko04216	2 out of 46 4.34782608695652%	7 out of 319 2.19435736677116%	0.266638194356419	1
Phenylalanine, tyrosine and tryptophan biosynthesis	ko00400	2 out of 46 4.34782608695652%	7 out of 319 2.19435736677116%	0.266638194356419	1
Propanoate metabolism	ko00640	2 out of 46 4.34782608695652%	7 out of 319 2.19435736677116%	0.266638194356419	1
Longevity regulating pathway - worm	ko04212	1 out of 46 2.17391304347826%	2 out of 319 0.626959247648903%	0.267995504820488	1
Melanogenesis	ko04916	1 out of 46 2.17391304347826%	2 out of 319 0.626959247648903%	0.267995504820488	1
Carbon metabolism	ko01200	4 out of 46 8.69565217391304%	19 out of 319 5.95611285266458%	0.286508017916637	1
Aminoacyl-tRNA biosynthesis	ko00970	4 out of 46 8.69565217391304%	20 out of 319 6.26959247648903%	0.322111698153102	1
Pantothenate and CoA biosynthesis	ko00770	2 out of 46 4.34782608695652%	8 out of 319 2.50783699059561%	0.324463346525323	1
Drug metabolism - other enzymes	ko00983	1 out of 46 2.17391304347826%	3 out of 319 0.940438871473354%	0.374216977307105	1
HIF-1 signaling pathway	ko04066	1 out of 46 2.17391304347826%	3 out of 319 0.940438871473354%	0.374216977307105	1
Longevity regulating pathway	ko04211	1 out of 46 2.17391304347826%	3 out of 319 0.940438871473354%	0.374216977307105	1
Phosphonate and phosphinate metabolism	ko00440	1 out of 46 2.17391304347826%	3 out of 319 0.940438871473354%	0.374216977307105	1
Riboflavin metabolism	ko00740	1 out of 46 2.17391304347826%	3 out of 319 0.940438871473354%	0.374216977307105	1
Valine, leucine and isoleucine biosynthesis	ko00290	1 out of 46 2.17391304347826%	3 out of 319 0.940438871473354%	0.374216977307105	1
D-Amino acid metabolism	ko00470	5 out of 46 10.8695652173913%	28 out of 319 8.77742946708464%	0.377554501417264	1
Glucagon signaling pathway	ko04922	2 out of 46 4.34782608695652%	9 out of 319 2.82131661442006%	0.381199462755357	1
Tyrosine metabolism	ko00350	3 out of 46 6.52173913043478%	16 out of 319 5.01567398119122%	0.413165268802756	1
Amphetamine addiction	ko05031	1 out of 46 2.17391304347826%	4 out of 319 1.25391849529781%	0.465311974281389	1
Cocaine addiction	ko05030	1 out of 46 2.17391304347826%	4 out of 319 1.25391849529781%	0.465311974281389	1
Dopaminergic synapse	ko04728	1 out of 46 2.17391304347826%	4 out of 319 1.25391849529781%	0.465311974281389	1
Glycolysis / Gluconeogenesis	ko00010	1 out of 46 2.17391304347826%	4 out of 319 1.25391849529781%	0.465311974281389	1
Pentose and glucuronate interconversions	ko00040	1 out of 46 2.17391304347826%	4 out of 319 1.25391849529781%	0.465311974281389	1
Prolactin signaling pathway	ko04917	1 out of 46 2.17391304347826%	4 out of 319 1.25391849529781%	0.465311974281389	1
Proximal tubule bicarbonate reclamation	ko04964	1 out of 46 2.17391304347826%	4 out of 319 1.25391849529781%	0.465311974281389	1
Tryptophan metabolism	ko00380	2 out of 46 4.34782608695652%	11 out of 319 3.44827586206897%	0.48815687397685	1
Protein digestion and absorption	ko04974	4 out of 46 8.69565217391304%	25 out of 319 7.83699059561128%	0.500167359983635	1
Pyrimidine metabolism	ko00240	4 out of 46 8.69565217391304%	26 out of 319 8.15047021943574%	0.533963106135002	1
AMPK signaling pathway	ko04152	1 out of 46 2.17391304347826%	5 out of 319 1.56739811912226%	0.543393400259344	1
Alcoholism	ko05034	1 out of 46 2.17391304347826%	5 out of 319 1.56739811912226%	0.543393400259344	1
Aldosterone synthesis and secretion	ko04925	1 out of 46 2.17391304347826%	5 out of 319 1.56739811912226%	0.543393400259344	1
GABAergic synapse	ko04727	1 out of 46 2.17391304347826%	5 out of 319 1.56739811912226%	0.543393400259344	1
Antifolate resistance	ko01523	1 out of 46 2.17391304347826%	6 out of 319 1.88087774294671%	0.610284812960203	1
Diabetic cardiomyopathy	ko05415	1 out of 46 2.17391304347826%	6 out of 319 1.88087774294671%	0.610284812960203	1
Alanine, aspartate and glutamate metabolism	ko00250	2 out of 46 4.34782608695652%	14 out of 319 4.38871473354232%	0.626004829122094	1
Caffeine metabolism	ko00232	1 out of 46 2.17391304347826%	7 out of 319 2.19435736677116%	0.667559249394166	1
Parkinson disease	ko05012	1 out of 46 2.17391304347826%	7 out of 319 2.19435736677116%	0.667559249394166	1
Pentose phosphate pathway	ko00030	1 out of 46 2.17391304347826%	7 out of 319 2.19435736677116%	0.667559249394166	1
Thyroid hormone synthesis	ko04918	1 out of 46 2.17391304347826%	7 out of 319 2.19435736677116%	0.667559249394166	1
Vitamin B6 metabolism	ko00750	1 out of 46 2.17391304347826%	7 out of 319 2.19435736677116%	0.667559249394166	1
Nucleotide metabolism	ko01232	4 out of 46 8.69565217391304%	31 out of 319 9.71786833855799%	0.684602838439774	1
ABC transporters	ko02010	6 out of 46 13.0434782608696%	46 out of 319 14.4200626959248%	0.68567215827782	1
Ascorbate and aldarate metabolism	ko00053	1 out of 46 2.17391304347826%	8 out of 319 2.50783699059561%	0.716573	1
Biosynthesis of unsaturated fatty acids	ko01040	1 out of 46 2.17391304347826%	9 out of 319 2.82131661442006%	0.75849463568508	1
Glyoxylate and dicarboxylate metabolism	ko00630	1 out of 46 2.17391304347826%	10 out of 319 3.13479623824451%	0.794330915551166	1
Mineral absorption	ko04978	1 out of 46 2.17391304347826%	13 out of 319 4.07523510971787%	0.873404289503718	1
beta-Alanine metabolism	ko00410	1 out of 46 2.17391304347826%	14 out of 319 4.38871473354232%	0.892435017225381	1
cAMP signaling pathway	ko04024	1 out of 46 2.17391304347826%	14 out of 319 4.38871473354232%	0.892435017225381	1
Purine metabolism	ko00230	2 out of 46 4.34782608695652%	29 out of 319 9.09090909090909%	0.94397547108049	1
Bile secretion	ko04976	1 out of 46 2.17391304347826%	20 out of 319 6.26959247648903%	0.960021488241351	1
Neuroactive ligand-receptor interaction	ko04080	1 out of 46 2.17391304347826%	24 out of 319 7.52351097178683%	0.979581407477447	1
