# Supplementary material for: Transcriptional and Metabolic Networks Underlying Melanin Deposition in Silkie Chicken Muscle: A Multi-Omics Insights
Source: Animals (Basel). 2026 Jan 14;16(2):252. doi: 10.3390/ani16020252 (PMC12837500; doi:10.3390/ani16020252)
Supplement: Supplementary file 1 [file animals-16-00252-s001.zip › Supplementary Files/Supplementary Table S8.xlsx]

## Sheet: Jiont KEGG
Supplementary Table S8. Information on KEGG pathways co-enriched with DEGs and DAMs in SK vs AA (Figure 6A).
Description	Rich_factor_meta		UP	DOWN	P-value_meta	Rich_factor_gene		UP	DOWN	P-value_gene
Melanogenesis	1/2	L-Tyrosine	0	1	0.26799550482049	10/91	EDNRB2/TYRP1/TYR/DCT/CREB3L1/WNT2B/WNT2/GNAO1/WNT16/WNT5A	10	0	0.00023661913032067003
Tyrosine metabolism	3/16	Succinic Acid;L-Tyrosine;P-Coumaric Acid	0	3	0.41316526880276	6/33	TYRP1/TYR/DCT/PNMT/FAH/TAT	3	3	0.00028776850695309
Ferroptosis	2/7	Glutathione Reducedform;L-Cysteine	0	2	0.26663819435642	3/34	CYBB/SAT1/SLC7A11	1	2	0.071844993488523
Alanine, aspartate and glutamate metabolism	2/14	L-Aspartic Acid;Succinic Acid	0	2	0.62600482912209	3/34	ASS1/GFPT2/GLUL	2	1	0.071844993488523
NOD-like receptor signaling pathway	1/1	D-Homocysteine	0	1	0.14420062695924998	7/131	NOD1/GBP/CYBB/ANTXR1/HSP90AB1/TXNIP/JUN	4	3	0.080103857392213
Arginine biosynthesis	3/11	L-Aspartic Acid;L-Ornithine;N-Acetyl-L-Glutamic Acid	0	3	0.20111871000092998	2/17	CMPK2/GCH1/UGT1A1/NME4	2	2	0.083380343575474
Neuroactive ligand-receptor interaction	1/24	L-Aspartic Acid	0	1	0.9795814074774499	15/357	EDNRB2/EDN3/SSTR5/GABRB2/LPAR1/P2RX6/PENK/GCG/GZMA/PRLL/CHRNA9/GCGR/GRIK1/F2/NTS	9	6	0.083673376908671
Drug metabolism - other enzymes	1/3	Nicotinic Acid Adenine Dinucleotide	0	1	0.37421697730710995	4/60	TK1/UGT1A1/DPYS/NME4	1	3	0.09138930484753899
Pyrimidine metabolism	4/26	Cytidine-5-Monophosphate;Methylmalonic Acid;2'-Deoxycytidine-5'-Monophosphate;Thymine	0	4	0.533963	4/60	TK1/CMPK2/DPYS/NME4	2	2	0.09138930484753899
beta-Alanine metabolism	1/14	L-Aspartic Acid	0	1	0.89243501722538	2/27	EHHADH/DPYS	0	2	0.17956258077211
Nucleotide metabolism	4/31	Cytidine-5-Monophosphate;2'-Deoxycytidine-5'-Monophosphate;Xanthosine;Thymine	0	4	0.68460283843977	4/84	CMPK2/TK1/DGUOK/NME4	3	1	0.21842730407798
Glyoxylate and dicarboxylate metabolism	1/10	Succinic Acid	0	1	0.7943309155511701	2/31	GLUL/HAO1	0	2	0.22155891547656
Biosynthesis of amino acids	11/44	L-Aspartic Acid;L-Isoleucine;Phosphoenolpyruvate;L-2-amino-6-oximelic acid;D-Homocysteine;L-Tyrosine;L-Ornithine;L-Cysteine;N-Acetyl-L-Glutamic Acid;2-Aminoadipic Acid;S-Adenosyl-L-Methionine	1	10	0.032754571663953	3/59	ASS1/GLUL/PSPH	1	2	0.2373370335299
Tryptophan metabolism	2/11	Kynurenic Acid;2-(Formylamino)Benzoic Acid	0	4	0.48815687397685	2/37	CYP1B1/EHHADH	1	1	0.28564773289495005
Phenylalanine metabolism	4/12	Succinic Acid;L-Tyrosine;2-Hydroxycinnamic acid;N-Acetyl-L-phenylalanine	0	4	0.078102354011256	1/13	TAT	0	1	0.31433020301836
ABC transporters	6/46	L-Aspartic Acid;L-Isoleucine;Glutathione Reducedform;Riboflavin;Xanthosine;L-Ornithine	2	4	0.6856721582778199	2/41	ABCB5/ABCG1	1	1	0.32820299075320003
Arginine and proline metabolism	4/18	L-Ornithine;5-Aminovaleric Acid;Guanidineacetic Acid;S-Adenosyl-L-Methionine	0	4	0.25164517313187	2/42	SAT1/PRODH	0	2	0.33874943402027
Ascorbate and aldarate metabolism	1/8	L-Ascorbate	0	1	0.716573	1/15	UGT1A1	0	1	0.35305917095968997
Valine, leucine and isoleucine degradation	3/4	L-Isoleucine;Methylmalonic Acid;aminoisobutyric acid	1	2	0.010173133310251	2/44	HIBADH/EHHADH	0	2	0.35968713597804
Pantothenate and CoA biosynthesis	2/8	L-Aspartic Acid;L-Cysteine	0	2	0.32446334652532	1/16	DPYS	0	1	0.37160085586297
Lysine degradation	4/13	N6-Acetyl-L-Lysine;Succinic Acid;5-Aminovaleric Acid;2-Aminoadipic Acid	0	4	0.10107609258913999	2/56	EHHADH/BBOX1	0	2	0.47900715991132
Butanoate metabolism	2/7	Succinic Acid;D-Malic acid	0	2	0.26663819435642	1/23	EHHADH	0	1	0.48741873468489
Pentose and glucuronate interconversions	1/4	D-Arabitol	0	2	0.46531197428139	1/23	UGT1A1	0	1	0.48741873468489
Biosynthesis of cofactors	11/56	L-Aspartic Acid;Glutathione Reducedform;L-Ascorbate;Riboflavin;Phosphoenolpyruvate;L-Tyrosine;L-Cysteine;Nicotinic Acid Adenine Dinucleotide;Thiamine Monophosphate;Pyridoxal;S-Adenosyl-L-Methionine	2	9	0.15467857967763002	4/128	CMPK2/GCH1/UGT1A1/NME4	2	2	0.50071500371596
Carbon metabolism	4/19	L-Aspartic Acid;Succinic Acid;Phosphoenolpyruvate;L-Cysteine	0	4	0.28650801791664	3/99	OGDHL/HAO1/PSPH	0	3	0.54216991414957
Citrate cycle (TCA cycle)	2/6	Succinic Acid;Phosphoenolpyruvate	0	2	0.20893633675504	1/28	OGDHL	0	1	0.55690925798114
Propanoate metabolism	2/7	Succinic Acid;Methylmalonic Acid	0	2	0.26663819435642	1/30	EHHADH	0	1	0.58200885066643
Glycine, serine and threonine metabolism	4/18	L-Aspartic Acid;L-Cysteine;N,N-Dimethylglycine;Guanidineacetic Acid	0	4	0.25164517313187	1/37	PSPH	0	1	0.65924023104729
Purine metabolism	2/29	Xanthosine;ADP-ribose	1	1	0.9439754710804901	3/128	DGUOK/ENPP4/NME4	1	2	0.71508229415488
Cysteine and methionine metabolism	5/18	L-Aspartic Acid;Glutathione Reducedform;D-Homocysteine;L-Cysteine;S-Adenosyl-L-Methionine	0	5	0.09970912660358801	1/44	TAT	0	1	0.72228069266636
Glutathione metabolism	5/11	Glutathione Reducedform;L-Ascorbate;L-Ornithine;L-Cysteine;Cys-Gly	0	5	0.011915401007068997	1/49	HPGDS	1	0	0.76007718719585
Oxidative phosphorylation	2/6	Succinic Acid;Nicotinic Acid Adenine Dinucleotide	0	2	0.20893633675504	2/117	ATP6V1C2/ATP6V1G3	1	1	0.8537300873500401

## Sheet: Correlation-DAMs
Supplementary Table S8. Correlation between key melanogenic genes and all DAMs in SK vs AA (Figure 6B).
Omics_1	Omics_2	Correlation	P-Value
TYRP1	L-Aspartic Acid	-0.967454	1.13062e-06
TYRP1	L-Isoleucine	0.72355	0.0118394
TYRP1	3-N-Methyl-L-Histidine	-0.829716	0.00157873
TYRP1	Glutathione Reducedform	-0.801164	0.00303526
TYRP1	N6-Acetyl-L-Lysine	-0.758987	0.00675463
TYRP1	5-Hydroxymethyluracil	-0.765197	0.00606484
TYRP1	Cytidine-5-Monophosphate	-0.589266	0.0564311
TYRP1	Succinic Acid	-0.615703	0.0437248
TYRP1	Citramalic Acid	-0.85992	0.000686513
TYRP1	D-Arabitol	-0.870187	0.000495008
TYRP1	L-Ascorbate	-0.630615	0.0375092
TYRP1	Riboflavin	0.701357	0.0161735
TYRP1	2-Aminoethanesulfinic Acid	-0.886624	0.000275885
TYRP1	2-Hydroxyisocaproic Acid	-0.789674	0.00383933
TYRP1	3,5-Dimethoxy-4-Hydroxycinnamic Acid	-0.493846	0.122617
TYRP1	3-Aminoisobutanoic Acid	-0.710781	0.0142138
TYRP1	Guanidinoethyl Sulfonate	-0.508263	0.110413
TYRP1	Kynurenic Acid	-0.787163	0.00403415
TYRP1	Methylmalonic Acid	-0.615703	0.0437248
TYRP1	LPE(18:0/0:0)	0.687093	0.0194982
TYRP1	LPE(16:0/0:0)	0.797947	0.00324636
TYRP1	LPE(14:0/0:0)	0.798159	0.00323215
TYRP1	DHA	0.780501	0.00458652
TYRP1	5-Hydroxyhexanoic Acid	-0.74221	0.00890488
TYRP1	2'-Deoxycytidine-5'-Monophosphate	-0.781349	0.00451331
TYRP1	Aminomalonic Acid	-0.616212	0.0435016
TYRP1	Xanthosine	-0.729119	0.0108996
TYRP1	ADP-ribose	0.938931	1.84165e-05
TYRP1	Hydroxyphenyllactic acid	-0.86072	0.000669849
TYRP1	N-lactoyl-phenylalanine	-0.626861	0.0390121
TYRP1	D-Malic acid	-0.62628	0.0392481
TYRP1	(±)12-HETE	0.698854	0.0167251
TYRP1	3-Hydroxyglutaric acid	-0.879947	0.000353355
TYRP1	Cysteine glutathione disulfide	-0.633447	0.0364028
TYRP1	N-Amidino-L-Aspartate	-0.743078	0.00878275
TYRP1	Phosphoenolpyruvate	-0.728552	0.0109928
TYRP1	2-Hydroxyglutaric acid	-0.85992	0.000686513
TYRP1	D-Calcium Pantothenate	-0.663115	0.0261437
TYRP1	Iminodiacetic acid	-0.969126	8.93888e-07
TYRP1	FFA(22:6)	0.780501	0.00458652
TYRP1	7-ketolithocholic acid	-0.542868	0.0844129
TYRP1	12-ketolithocholic acid	-0.542868	0.0844129
TYRP1	D-Ribono-1,4-lactone	-0.879947	0.000353355
TYRP1	Apocholic acid	-0.542868	0.0844129
TYRP1	L-2-amino-6-oximelic acid	-0.828617	0.00162239
TYRP1	LPE(0:0/22:6)	0.787489	0.00400851
TYRP1	LPE(22:6/0:0)	0.787489	0.00400851
TYRP1	LPE(0:0/20:3)	0.730175	0.0107278
TYRP1	LPE(20:3/0:0)	0.730175	0.0107278
TYRP1	LPE(20:4/0:0)	0.706892	0.0150007
TYRP1	LPE(0:0/20:5)	0.631914	0.036999
TYRP1	LPE(20:5/0:0)	0.631914	0.036999
TYRP1	LPE(0:0/18:0)	0.687093	0.0194982
TYRP1	LPE(0:0/16:0)	0.797947	0.00324636
TYRP1	LPE(0:0/16:1)	0.68038	0.0212205
TYRP1	(S)-Leucic acid	-0.79243	0.00363361
TYRP1	Glycerophospho-N-Arachidonoyl Ethanolamine	0.69818	0.0168758
TYRP1	2-Hydroxyhexanoic acid	-0.74221	0.00890488
TYRP1	Acetylvaline	-0.738755	0.00940309
TYRP1	2-Deoxyribose-5'-phosphate	-0.55712	0.0750082
TYRP1	D-Homocysteine	-0.817223	0.0021299
TYRP1	L-Tyrosine	-0.91144	9.41861e-05
TYRP1	L-Ornithine	-0.593173	0.0544117
TYRP1	Glutathione Oxidized	-0.904007	0.000133876
TYRP1	L-Cysteine	-0.643325	0.0327209
TYRP1	N,N-Dimethylglycine	-0.855441	0.000785633
TYRP1	N-Acetyl-L-Glutamic Acid	-0.62412	0.0401353
TYRP1	N-Acetyl-L-Tyrosine	-0.758607	0.00679865
TYRP1	P-Coumaric Acid	-0.886532	0.000276859
TYRP1	Nicotinic Acid Adenine Dinucleotide	-0.489004	0.126902
TYRP1	Thymine	-0.863058	0.000622921
TYRP1	Trigonelline	-0.780686	0.00457054
TYRP1	5-Aminovaleric Acid	-0.735853	0.00983699
TYRP1	Guanidineacetic Acid	-0.747583	0.00816868
TYRP1	2-(Formylamino)Benzoic Acid	-0.606274	0.0480024
TYRP1	Cys-Gly	-0.867238	0.000545238
TYRP1	Imidazoleacetic acid	0.70391	0.0156248
TYRP1	2-Aminoadipic Acid	-0.703979	0.0156101
TYRP1	LPC(0:0/18:2)	0.782415	0.00442249
TYRP1	2-Hydroxycinnamic acid	-0.886532	0.000276859
TYRP1	LPE(16:1/0:0)	0.659341	0.0273185
TYRP1	L-Tyrosine methyl ester	-0.529782	0.0937091
TYRP1	Pyrrolidine	-0.781328	0.00451515
TYRP1	N-Methylalanine	-0.855441	0.000785633
TYRP1	N-Methyl-L-Glutamate	-0.703979	0.0156101
TYRP1	Thiamine Monophosphate	-0.791188	0.00372525
TYRP1	Pyridoxal	0.806665	0.00269807
TYRP1	2-Aminoisobutyric Acid	-0.855441	0.000785633
TYRP1	aminoisobutyric acid	-0.855441	0.000785633
TYRP1	6-O-methylguanine	0.855074	0.000794196
TYRP1	2'-O-methyladenosine	0.681925	0.020815
TYRP1	1-Methylguanine	0.855074	0.000794196
TYRP1	Glycidyl oleate	0.504799	0.11327
TYRP1	20,26-dihydroxyecdysone	0.713228	0.0137344
TYRP1	S-Adenosyl-L-Methionine	-0.674017	0.0229505
TYRP1	Ala-Tyr	-0.776361	0.00495676
TYRP1	Carnitine C20:1-OH	-0.826997	0.00168833
TYRP1	Carnitine C21:2	-0.468926	0.14568
TYRP1	Carnitine ph-C14	-0.720989	0.0122907
TYRP1	Carnitine C20:5	-0.526947	0.0958081
TYRP1	Carnitine C18:2-OH	-0.60113	0.0504538
TYRP1	Carnitine C13:1	0.500372	0.116991
TYRP1	Carnitine C9:DC	-0.778265	0.0047839
TYRP1	Carnitine C8-OH	-0.649233	0.0306483
TYRP1	Carnitine C7:DC	-0.840721	0.00118857
TYRP1	Carnitine C7-OH	-0.883774	0.00030718
TYRP1	Carnitine C5:DC	-0.657699	0.0278412
TYRP1	Carnitine C7:0	-0.693831	0.0178722
TYRP1	Carnitine C9:1	-0.561793	0.0720841
TYRP1	Carnitine C10:2	0.670372	0.0239855
TYRP1	Carnitine C16:2-OH	-0.663054	0.0261622
TYRP1	Carnitine C18:1-OH	-0.637501	0.0348583
TYRP1	LPC(12:0/0:0)	-0.716015	0.0132026
TYRP1	Acrylamide	-0.77758	0.00484556
TYRP1	Leu-Ala	0.581632	0.0605219
TYRP1	L-Norvaline	-0.796402	0.0033516
TYRP1	Leu-Phe	0.623814	0.0402623
TYRP1	Nicotinamide riboside (chloride)	-0.799331	0.00315423
TYRP1	N-methyl-4-aminobutyric acid	-0.825431	0.00175399
TYRP1	Gly-Phe-Phe	-0.562685	0.0715344
TYRP1	His-Leu	-0.948645	8.56605e-06
TYRP1	N-Acetyl-L-phenylalanine	-0.66608	0.0252459
TYRP1	Cyclopentylglycine	-0.851909	0.000871094
TYRP1	Leu-Leu	0.617482	0.0429483
TYRP1	N-Acetyl-L-Leucine	-0.857496	0.000738909
TYRP1	N-MethyTrans-4-Hydroxy-Proline	-0.616001	0.043594
TYRP1	2-Aminopurine	-0.496281	0.120497
TYRP1	1-Methylpiperidine-2-carboxylic acid	-0.851909	0.000871094
TYRP1	DL-2-Methylglutamic acid	-0.638895	0.0343383
MLANA	L-Aspartic Acid	-0.712734	0.0138303
MLANA	L-Isoleucine	0.71559	0.0132827
MLANA	3-N-Methyl-L-Histidine	-0.605919	0.048169
MLANA	Glutathione Reducedform	-0.384819	0.242554
MLANA	N6-Acetyl-L-Lysine	-0.707211	0.0149348
MLANA	5-Hydroxymethyluracil	-0.454272	0.160429
MLANA	Cytidine-5-Monophosphate	-0.486988	0.128713
MLANA	Succinic Acid	-0.465119	0.149426
MLANA	Citramalic Acid	-0.622664	0.040741
MLANA	D-Arabitol	-0.601842	0.0501092
MLANA	L-Ascorbate	-0.517762	0.102819
MLANA	Riboflavin	0.783257	0.00435172
MLANA	2-Aminoethanesulfinic Acid	-0.628068	0.0385246
MLANA	2-Hydroxyisocaproic Acid	-0.596289	0.0528374
MLANA	3,5-Dimethoxy-4-Hydroxycinnamic Acid	-0.532182	0.0919558
MLANA	3-Aminoisobutanoic Acid	-0.548383	0.0806856
MLANA	Guanidinoethyl Sulfonate	-0.428827	0.188162
MLANA	Kynurenic Acid	-0.621462	0.0412461
MLANA	Methylmalonic Acid	-0.465119	0.149426
MLANA	LPE(18:0/0:0)	0.552796	0.0777831
MLANA	LPE(16:0/0:0)	0.740212	0.00919052
MLANA	LPE(14:0/0:0)	0.610567	0.0460208
MLANA	DHA	0.645962	0.0317838
MLANA	5-Hydroxyhexanoic Acid	-0.595912	0.0530261
MLANA	2'-Deoxycytidine-5'-Monophosphate	-0.348643	0.293353
MLANA	Aminomalonic Acid	-0.478254	0.136752
MLANA	Xanthosine	-0.585342	0.0585096
MLANA	ADP-ribose	0.790974	0.00374121
MLANA	Hydroxyphenyllactic acid	-0.68929	0.0189569
MLANA	N-lactoyl-phenylalanine	-0.550391	0.0793561
MLANA	D-Malic acid	-0.211652	0.532132
MLANA	(±)12-HETE	0.551331	0.078739
MLANA	3-Hydroxyglutaric acid	-0.537387	0.0882289
MLANA	Cysteine glutathione disulfide	-0.264589	0.431718
MLANA	N-Amidino-L-Aspartate	-0.696332	0.0172944
MLANA	Phosphoenolpyruvate	-0.608841	0.0468108
MLANA	2-Hydroxyglutaric acid	-0.622664	0.040741
MLANA	D-Calcium Pantothenate	-0.58176	0.060452
MLANA	Iminodiacetic acid	-0.731176	0.0105666
MLANA	FFA(22:6)	0.645962	0.0317838
MLANA	7-ketolithocholic acid	-0.629607	0.0379089
MLANA	12-ketolithocholic acid	-0.629607	0.0379089
MLANA	D-Ribono-1,4-lactone	-0.537387	0.0882289
MLANA	Apocholic acid	-0.629607	0.0379089
MLANA	L-2-amino-6-oximelic acid	-0.531418	0.0925114
MLANA	LPE(0:0/22:6)	0.756951	0.00699272
MLANA	LPE(22:6/0:0)	0.756951	0.00699272
MLANA	LPE(0:0/20:3)	0.585244	0.0585622
MLANA	LPE(20:3/0:0)	0.585244	0.0585622
MLANA	LPE(20:4/0:0)	0.553782	0.0771443
MLANA	LPE(0:0/20:5)	0.568807	0.0678401
MLANA	LPE(20:5/0:0)	0.568807	0.0678401
MLANA	LPE(0:0/18:0)	0.552796	0.0777831
MLANA	LPE(0:0/16:0)	0.740212	0.00919052
MLANA	LPE(0:0/16:1)	0.502017	0.115599
MLANA	(S)-Leucic acid	-0.686307	0.0196947
MLANA	Glycerophospho-N-Arachidonoyl Ethanolamine	0.557506	0.0747636
MLANA	2-Hydroxyhexanoic acid	-0.595912	0.0530261
MLANA	Acetylvaline	-0.581253	0.0607301
MLANA	2-Deoxyribose-5'-phosphate	-0.0911218	0.789892
MLANA	D-Homocysteine	-0.466245	0.148312
MLANA	L-Tyrosine	-0.620145	0.0418041
MLANA	L-Ornithine	-0.38777	0.238651
MLANA	Glutathione Oxidized	-0.562366	0.0717308
MLANA	L-Cysteine	-0.334512	0.314664
MLANA	N,N-Dimethylglycine	-0.625356	0.0396262
MLANA	N-Acetyl-L-Glutamic Acid	-0.588693	0.0567311
MLANA	N-Acetyl-L-Tyrosine	-0.515169	0.104857
MLANA	P-Coumaric Acid	-0.539324	0.0868674
MLANA	Nicotinic Acid Adenine Dinucleotide	-0.301363	0.367805
MLANA	Thymine	-0.742864	0.00881274
MLANA	Trigonelline	-0.584285	0.0590781
MLANA	5-Aminovaleric Acid	-0.551706	0.0784934
MLANA	Guanidineacetic Acid	-0.52334	0.0985226
MLANA	2-(Formylamino)Benzoic Acid	-0.554648	0.0765861
MLANA	Cys-Gly	-0.557928	0.0744971
MLANA	Imidazoleacetic acid	0.470426	0.14422
MLANA	2-Aminoadipic Acid	-0.480717	0.134453
MLANA	LPC(0:0/18:2)	0.680781	0.0211148
MLANA	2-Hydroxycinnamic acid	-0.539324	0.0868674
MLANA	LPE(16:1/0:0)	0.541406	0.0854195
MLANA	L-Tyrosine methyl ester	-0.196198	0.563139
MLANA	Pyrrolidine	-0.592958	0.0545218
MLANA	N-Methylalanine	-0.625356	0.0396262
MLANA	N-Methyl-L-Glutamate	-0.480717	0.134453
MLANA	Thiamine Monophosphate	-0.499548	0.117691
MLANA	Pyridoxal	0.791444	0.00370625
MLANA	2-Aminoisobutyric Acid	-0.625356	0.0396262
MLANA	aminoisobutyric acid	-0.625356	0.0396262
MLANA	6-O-methylguanine	0.657366	0.027948
MLANA	2'-O-methyladenosine	0.687855	0.0193093
MLANA	1-Methylguanine	0.657366	0.027948
MLANA	Glycidyl oleate	0.405067	0.216514
MLANA	20,26-dihydroxyecdysone	0.568193	0.0682048
MLANA	S-Adenosyl-L-Methionine	-0.381586	0.246871
MLANA	Ala-Tyr	-0.647101	0.0313852
MLANA	Carnitine C20:1-OH	-0.628519	0.0383432
MLANA	Carnitine C21:2	-0.402253	0.220029
MLANA	Carnitine ph-C14	-0.563755	0.0708794
MLANA	Carnitine C20:5	-0.463069	0.151468
MLANA	Carnitine C18:2-OH	-0.482753	0.132572
MLANA	Carnitine C13:1	0.339252	0.307423
MLANA	Carnitine C9:DC	-0.637793	0.034749
MLANA	Carnitine C8-OH	-0.454742	0.159942
MLANA	Carnitine C7:DC	-0.778632	0.00475103
MLANA	Carnitine C7-OH	-0.806002	0.00273715
MLANA	Carnitine C5:DC	-0.438627	0.17716
MLANA	Carnitine C7:0	-0.624367	0.0400332
MLANA	Carnitine C9:1	-0.616754	0.0432648
MLANA	Carnitine C10:2	0.377912	0.251831
MLANA	Carnitine C16:2-OH	-0.440454	0.175154
MLANA	Carnitine C18:1-OH	-0.417137	0.201814
MLANA	LPC(12:0/0:0)	-0.601571	0.0502401
MLANA	Acrylamide	-0.494572	0.121983
MLANA	Leu-Ala	0.523061	0.0987344
MLANA	L-Norvaline	-0.542271	0.0848231
MLANA	Leu-Phe	0.542242	0.0848434
MLANA	Nicotinamide riboside (chloride)	-0.559578	0.0734602
MLANA	N-methyl-4-aminobutyric acid	-0.573207	0.0652656
MLANA	Gly-Phe-Phe	-0.148926	0.662093
MLANA	His-Leu	-0.704677	0.0154625
MLANA	N-Acetyl-L-phenylalanine	-0.670755	0.0238752
MLANA	Cyclopentylglycine	-0.677472	0.0219992
MLANA	Leu-Leu	0.607321	0.0475138
MLANA	N-Acetyl-L-Leucine	-0.709042	0.0145618
MLANA	N-MethyTrans-4-Hydroxy-Proline	-0.575469	0.0639684
MLANA	2-Aminopurine	-0.237819	0.481323
MLANA	1-Methylpiperidine-2-carboxylic acid	-0.677472	0.0219992
MLANA	DL-2-Methylglutamic acid	-0.403672	0.218253
MLPH	L-Aspartic Acid	-0.526563	0.0960943
MLPH	L-Isoleucine	0.564697	0.0703057
MLPH	3-N-Methyl-L-Histidine	-0.304316	0.362896
MLPH	Glutathione Reducedform	-0.67436	0.0228548
MLPH	N6-Acetyl-L-Lysine	-0.198678	0.558115
MLPH	5-Hydroxymethyluracil	-0.327622	0.325349
MLPH	Cytidine-5-Monophosphate	-0.0631103	0.853747
MLPH	Succinic Acid	-0.151372	0.656836
MLPH	Citramalic Acid	-0.521622	0.099833
MLPH	D-Arabitol	-0.597668	0.0521507
MLPH	L-Ascorbate	-0.171052	0.615054
MLPH	Riboflavin	0.535721	0.0894104
MLPH	2-Aminoethanesulfinic Acid	-0.762292	0.00638068
MLPH	2-Hydroxyisocaproic Acid	-0.161716	0.634756
MLPH	3,5-Dimethoxy-4-Hydroxycinnamic Acid	0.0467733	0.891379
MLPH	3-Aminoisobutanoic Acid	-0.391572	0.233678
MLPH	Guanidinoethyl Sulfonate	-0.184471	0.587134
MLPH	Kynurenic Acid	-0.486475	0.129176
MLPH	Methylmalonic Acid	-0.151372	0.656836
MLPH	LPE(18:0/0:0)	0.387426	0.239104
MLPH	LPE(16:0/0:0)	0.483307	0.132063
MLPH	LPE(14:0/0:0)	0.586743	0.0577612
MLPH	DHA	0.684452	0.0201636
MLPH	5-Hydroxyhexanoic Acid	-0.164016	0.629881
MLPH	2'-Deoxycytidine-5'-Monophosphate	-0.570245	0.0669912
MLPH	Aminomalonic Acid	-0.150975	0.657688
MLPH	Xanthosine	-0.266736	0.427849
MLPH	ADP-ribose	0.6481	0.0310382
MLPH	Hydroxyphenyllactic acid	-0.438779	0.176992
MLPH	N-lactoyl-phenylalanine	-0.366492	0.267608
MLPH	D-Malic acid	-0.0476468	0.889362
MLPH	(±)12-HETE	0.4916	0.124593
MLPH	3-Hydroxyglutaric acid	-0.527698	0.095249
MLPH	Cysteine glutathione disulfide	-0.51281	0.106734
MLPH	N-Amidino-L-Aspartate	-0.728088	0.0110693
MLPH	Phosphoenolpyruvate	-0.213096	0.529272
MLPH	2-Hydroxyglutaric acid	-0.521622	0.099833
MLPH	D-Calcium Pantothenate	-0.248075	0.462026
MLPH	Iminodiacetic acid	-0.504771	0.113294
MLPH	FFA(22:6)	0.684452	0.0201636
MLPH	7-ketolithocholic acid	-0.0556098	0.870995
MLPH	12-ketolithocholic acid	-0.0556098	0.870995
MLPH	D-Ribono-1,4-lactone	-0.527698	0.095249
MLPH	Apocholic acid	-0.0556098	0.870995
MLPH	L-2-amino-6-oximelic acid	-0.496202	0.120566
MLPH	LPE(0:0/22:6)	0.335081	0.313789
MLPH	LPE(22:6/0:0)	0.335081	0.313789
MLPH	LPE(0:0/20:3)	0.505865	0.112386
MLPH	LPE(20:3/0:0)	0.505865	0.112386
MLPH	LPE(20:4/0:0)	0.455525	0.159133
MLPH	LPE(0:0/20:5)	0.336626	0.311424
MLPH	LPE(20:5/0:0)	0.336626	0.311424
MLPH	LPE(0:0/18:0)	0.387426	0.239104
MLPH	LPE(0:0/16:0)	0.483307	0.132063
MLPH	LPE(0:0/16:1)	0.703181	0.01578
MLPH	(S)-Leucic acid	-0.262035	0.436343
MLPH	Glycerophospho-N-Arachidonoyl Ethanolamine	0.446024	0.169122
MLPH	2-Hydroxyhexanoic acid	-0.164016	0.629881
MLPH	Acetylvaline	-0.497324	0.119597
MLPH	2-Deoxyribose-5'-phosphate	-0.352756	0.287303
MLPH	D-Homocysteine	-0.354155	0.285261
MLPH	L-Tyrosine	-0.500196	0.11714
MLPH	L-Ornithine	-0.54569	0.0824918
MLPH	Glutathione Oxidized	-0.576217	0.0635428
MLPH	L-Cysteine	-0.450767	0.164088
MLPH	N,N-Dimethylglycine	-0.666331	0.0251708
MLPH	N-Acetyl-L-Glutamic Acid	-0.123094	0.71842
MLPH	N-Acetyl-L-Tyrosine	-0.316045	0.343731
MLPH	P-Coumaric Acid	-0.542814	0.0844499
MLPH	Nicotinic Acid Adenine Dinucleotide	-0.216682	0.522195
MLPH	Thymine	-0.492724	0.123601
MLPH	Trigonelline	-0.717321	0.0129586
MLPH	5-Aminovaleric Acid	-0.576095	0.0636121
MLPH	Guanidineacetic Acid	-0.603489	0.049319
MLPH	2-(Formylamino)Benzoic Acid	-0.296546	0.375886
MLPH	Cys-Gly	-0.616968	0.0431719
MLPH	Imidazoleacetic acid	0.179704	0.596997
MLPH	2-Aminoadipic Acid	-0.568012	0.0683122
MLPH	LPC(0:0/18:2)	0.585875	0.0582243
MLPH	2-Hydroxycinnamic acid	-0.542814	0.0844499
MLPH	LPE(16:1/0:0)	0.79281	0.00360587
MLPH	L-Tyrosine methyl ester	-0.491892	0.124334
MLPH	Pyrrolidine	-0.504271	0.11371
MLPH	N-Methylalanine	-0.666331	0.0251708
MLPH	N-Methyl-L-Glutamate	-0.568012	0.0683122
MLPH	Thiamine Monophosphate	-0.286005	0.393882
MLPH	Pyridoxal	0.399434	0.223585
MLPH	2-Aminoisobutyric Acid	-0.666331	0.0251708
MLPH	aminoisobutyric acid	-0.666331	0.0251708
MLPH	6-O-methylguanine	0.730385	0.0106937
MLPH	2'-O-methyladenosine	0.584349	0.0590435
MLPH	1-Methylguanine	0.730385	0.0106937
MLPH	Glycidyl oleate	0.630741	0.0374596
MLPH	20,26-dihydroxyecdysone	0.512264	0.107171
MLPH	S-Adenosyl-L-Methionine	-0.355343	0.283534
MLPH	Ala-Tyr	-0.426	0.19141
MLPH	Carnitine C20:1-OH	-0.6067	0.0478033
MLPH	Carnitine C21:2	-0.35584	0.282812
MLPH	Carnitine ph-C14	-0.31338	0.348038
MLPH	Carnitine C20:5	-0.172901	0.611178
MLPH	Carnitine C18:2-OH	-0.31096	0.351973
MLPH	Carnitine C13:1	0.326791	0.32665
MLPH	Carnitine C9:DC	-0.429069	0.187885
MLPH	Carnitine C8-OH	-0.300214	0.369724
MLPH	Carnitine C7:DC	-0.507733	0.110847
MLPH	Carnitine C7-OH	-0.478157	0.136843
MLPH	Carnitine C5:DC	-0.184248	0.587595
MLPH	Carnitine C7:0	-0.475575	0.13928
MLPH	Carnitine C9:1	-0.107792	0.75241
MLPH	Carnitine C10:2	0.755713	0.00714063
MLPH	Carnitine C16:2-OH	-0.268352	0.424948
MLPH	Carnitine C18:1-OH	-0.331063	0.319988
MLPH	LPC(12:0/0:0)	-0.361521	0.274645
MLPH	Acrylamide	-0.521246	0.100122
MLPH	Leu-Ala	0.621303	0.0413131
MLPH	L-Norvaline	-0.508747	0.110018
MLPH	Leu-Phe	0.693892	0.0178581
MLPH	Nicotinamide riboside (chloride)	-0.252242	0.454289
MLPH	N-methyl-4-aminobutyric acid	-0.483691	0.131711
MLPH	Gly-Phe-Phe	-0.533585	0.0909412
MLPH	His-Leu	-0.565934	0.0695576
MLPH	N-Acetyl-L-phenylalanine	-0.223938	0.508003
MLPH	Cyclopentylglycine	-0.322001	0.334207
MLPH	Leu-Leu	0.709693	0.0144309
MLPH	N-Acetyl-L-Leucine	-0.436451	0.179568
MLPH	N-MethyTrans-4-Hydroxy-Proline	-0.486837	0.12885
MLPH	2-Aminopurine	-0.419958	0.198466
MLPH	1-Methylpiperidine-2-carboxylic acid	-0.322001	0.334207
MLPH	DL-2-Methylglutamic acid	-0.186608	0.582733
TYR	L-Aspartic Acid	-0.708004	0.0147725
TYR	L-Isoleucine	0.477788	0.137189
TYR	3-N-Methyl-L-Histidine	-0.579289	0.0618171
TYR	Glutathione Reducedform	-0.715256	0.0133459
TYR	N6-Acetyl-L-Lysine	-0.526314	0.096281
TYR	5-Hydroxymethyluracil	-0.375221	0.255499
TYR	Cytidine-5-Monophosphate	-0.200641	0.554152
TYR	Succinic Acid	-0.416921	0.202071
TYR	Citramalic Acid	-0.70599	0.0151874
TYR	D-Arabitol	-0.58937	0.0563764
TYR	L-Ascorbate	-0.293681	0.380735
TYR	Riboflavin	0.521428	0.0999818
TYR	2-Aminoethanesulfinic Acid	-0.781803	0.0044745
TYR	2-Hydroxyisocaproic Acid	-0.465817	0.148735
TYR	3,5-Dimethoxy-4-Hydroxycinnamic Acid	-0.293745	0.380628
TYR	3-Aminoisobutanoic Acid	-0.499605	0.117643
TYR	Guanidinoethyl Sulfonate	-0.418372	0.200344
TYR	Kynurenic Acid	-0.602799	0.0496493
TYR	Methylmalonic Acid	-0.416921	0.202071
TYR	LPE(18:0/0:0)	0.600722	0.0506516
TYR	LPE(16:0/0:0)	0.560972	0.0725919
TYR	LPE(14:0/0:0)	0.627803	0.038631
TYR	DHA	0.778257	0.00478461
TYR	5-Hydroxyhexanoic Acid	-0.450681	0.164179
TYR	2'-Deoxycytidine-5'-Monophosphate	-0.731172	0.0105673
TYR	Aminomalonic Acid	-0.421501	0.196651
TYR	Xanthosine	-0.600203	0.0509042
TYR	ADP-ribose	0.685473	0.0199044
TYR	Hydroxyphenyllactic acid	-0.573928	0.0648503
TYR	N-lactoyl-phenylalanine	-0.448372	0.166619
TYR	D-Malic acid	-0.60362	0.0492566
TYR	(±)12-HETE	0.624183	0.0401094
TYR	3-Hydroxyglutaric acid	-0.701572	0.0161268
TYR	Cysteine glutathione disulfide	-0.429919	0.186916
TYR	N-Amidino-L-Aspartate	-0.7204	0.0123963
TYR	Phosphoenolpyruvate	-0.276704	0.410106
TYR	2-Hydroxyglutaric acid	-0.70599	0.0151874
TYR	D-Calcium Pantothenate	-0.204421	0.546551
TYR	Iminodiacetic acid	-0.715972	0.0132107
TYR	FFA(22:6)	0.778257	0.00478461
TYR	7-ketolithocholic acid	-0.199574	0.556305
TYR	12-ketolithocholic acid	-0.199574	0.556305
TYR	D-Ribono-1,4-lactone	-0.701572	0.0161268
TYR	Apocholic acid	-0.199574	0.556305
TYR	L-2-amino-6-oximelic acid	-0.609458	0.0465273
TYR	LPE(0:0/22:6)	0.330497	0.320866
TYR	LPE(22:6/0:0)	0.330497	0.320866
TYR	LPE(0:0/20:3)	0.401089	0.221493
TYR	LPE(20:3/0:0)	0.401089	0.221493
TYR	LPE(20:4/0:0)	0.511788	0.107554
TYR	LPE(0:0/20:5)	0.144103	0.6725
TYR	LPE(20:5/0:0)	0.144103	0.6725
TYR	LPE(0:0/18:0)	0.600722	0.0506516
TYR	LPE(0:0/16:0)	0.560972	0.0725919
TYR	LPE(0:0/16:1)	0.652248	0.0296266
TYR	(S)-Leucic acid	-0.490602	0.125477
TYR	Glycerophospho-N-Arachidonoyl Ethanolamine	0.524563	0.0975965
TYR	2-Hydroxyhexanoic acid	-0.450681	0.164179
TYR	Acetylvaline	-0.776901	0.00490729
TYR	2-Deoxyribose-5'-phosphate	-0.744467	0.00858998
TYR	D-Homocysteine	-0.530366	0.0932806
TYR	L-Tyrosine	-0.607591	0.0473887
TYR	L-Ornithine	-0.749648	0.00789789
TYR	Glutathione Oxidized	-0.698182	0.0168755
TYR	L-Cysteine	-0.341347	0.304254
TYR	N,N-Dimethylglycine	-0.74187	0.00895299
TYR	N-Acetyl-L-Glutamic Acid	-0.488202	0.12762
TYR	N-Acetyl-L-Tyrosine	-0.784529	0.00424631
TYR	P-Coumaric Acid	-0.681668	0.020882
TYR	Nicotinic Acid Adenine Dinucleotide	-0.380258	0.248658
TYR	Thymine	-0.685758	0.0198325
TYR	Trigonelline	-0.871452	0.000474568
TYR	5-Aminovaleric Acid	-0.653072	0.0293519
TYR	Guanidineacetic Acid	-0.587895	0.0571511
TYR	2-(Formylamino)Benzoic Acid	-0.364153	0.270905
TYR	Cys-Gly	-0.725573	0.0114915
TYR	Imidazoleacetic acid	0.636322	0.0353027
TYR	2-Aminoadipic Acid	-0.720129	0.0124451
TYR	LPC(0:0/18:2)	0.700434	0.0163754
TYR	2-Hydroxycinnamic acid	-0.681668	0.020882
TYR	LPE(16:1/0:0)	0.590906	0.0555773
TYR	L-Tyrosine methyl ester	-0.444321	0.170952
TYR	Pyrrolidine	-0.614844	0.0441033
TYR	N-Methylalanine	-0.74187	0.00895299
TYR	N-Methyl-L-Glutamate	-0.720129	0.0124451
TYR	Thiamine Monophosphate	-0.688564	0.0191346
TYR	Pyridoxal	0.556643	0.0753107
TYR	2-Aminoisobutyric Acid	-0.74187	0.00895299
TYR	aminoisobutyric acid	-0.74187	0.00895299
TYR	6-O-methylguanine	0.747502	0.00817941
TYR	2'-O-methyladenosine	0.710967	0.014177
TYR	1-Methylguanine	0.747502	0.00817941
TYR	Glycidyl oleate	0.80177	0.00299668
TYR	20,26-dihydroxyecdysone	0.768226	0.00574778
TYR	S-Adenosyl-L-Methionine	-0.276005	0.411338
TYR	Ala-Tyr	-0.757001	0.00698683
TYR	Carnitine C20:1-OH	-0.713624	0.013658
TYR	Carnitine C21:2	-0.292189	0.383273
TYR	Carnitine ph-C14	-0.552251	0.0781379
TYR	Carnitine C20:5	-0.53045	0.0932187
TYR	Carnitine C18:2-OH	-0.558064	0.0744108
TYR	Carnitine C13:1	0.477349	0.137602
TYR	Carnitine C9:DC	-0.747557	0.00817207
TYR	Carnitine C8-OH	-0.563674	0.0709289
TYR	Carnitine C7:DC	-0.715588	0.0132831
TYR	Carnitine C7-OH	-0.64936	0.0306046
TYR	Carnitine C5:DC	-0.49937	0.117843
TYR	Carnitine C7:0	-0.658201	0.0276806
TYR	Carnitine C9:1	-0.53376	0.0908153
TYR	Carnitine C10:2	0.627809	0.0386289
TYR	Carnitine C16:2-OH	-0.68723	0.0194644
TYR	Carnitine C18:1-OH	-0.616467	0.0433904
TYR	LPC(12:0/0:0)	-0.459505	0.15506
TYR	Acrylamide	-0.580142	0.0613432
TYR	Leu-Ala	0.732536	0.0103504
TYR	L-Norvaline	-0.576993	0.0631041
TYR	Leu-Phe	0.741859	0.00895453
TYR	Nicotinamide riboside (chloride)	-0.348912	0.292955
TYR	N-methyl-4-aminobutyric acid	-0.697516	0.0170254
TYR	Gly-Phe-Phe	-0.553652	0.0772283
TYR	His-Leu	-0.728647	0.0109772
TYR	N-Acetyl-L-phenylalanine	-0.545032	0.0829371
TYR	Cyclopentylglycine	-0.508551	0.110178
TYR	Leu-Leu	0.718049	0.012824
TYR	N-Acetyl-L-Leucine	-0.682478	0.0206712
TYR	N-MethyTrans-4-Hydroxy-Proline	-0.298759	0.372162
TYR	2-Aminopurine	-0.586807	0.0577275
TYR	1-Methylpiperidine-2-carboxylic acid	-0.508551	0.110178
TYR	DL-2-Methylglutamic acid	-0.189732	0.576322
EDNRB2	L-Aspartic Acid	-0.507207	0.111279
EDNRB2	L-Isoleucine	0.527376	0.0954881
EDNRB2	3-N-Methyl-L-Histidine	-0.310852	0.35215
EDNRB2	Glutathione Reducedform	-0.638688	0.0344151
EDNRB2	N6-Acetyl-L-Lysine	-0.193824	0.567965
EDNRB2	5-Hydroxymethyluracil	-0.303486	0.364272
EDNRB2	Cytidine-5-Monophosphate	-0.0865426	0.800261
EDNRB2	Succinic Acid	-0.14026	0.68083
EDNRB2	Citramalic Acid	-0.514349	0.105507
EDNRB2	D-Arabitol	-0.579388	0.0617617
EDNRB2	L-Ascorbate	-0.172873	0.611237
EDNRB2	Riboflavin	0.541908	0.0850732
EDNRB2	2-Aminoethanesulfinic Acid	-0.746721	0.00828361
EDNRB2	2-Hydroxyisocaproic Acid	-0.15045	0.658815
EDNRB2	3,5-Dimethoxy-4-Hydroxycinnamic Acid	0.0387387	0.909966
EDNRB2	3-Aminoisobutanoic Acid	-0.384014	0.243624
EDNRB2	Guanidinoethyl Sulfonate	-0.191807	0.572079
EDNRB2	Kynurenic Acid	-0.460875	0.153673
EDNRB2	Methylmalonic Acid	-0.14026	0.68083
EDNRB2	LPE(18:0/0:0)	0.370489	0.262023
EDNRB2	LPE(16:0/0:0)	0.467641	0.146938
EDNRB2	LPE(14:0/0:0)	0.584402	0.0590148
EDNRB2	DHA	0.663203	0.0261168
EDNRB2	5-Hydroxyhexanoic Acid	-0.161993	0.634168
EDNRB2	2'-Deoxycytidine-5'-Monophosphate	-0.540649	0.0859446
EDNRB2	Aminomalonic Acid	-0.138841	0.683914
EDNRB2	Xanthosine	-0.273926	0.415014
EDNRB2	ADP-ribose	0.63936	0.0341659
EDNRB2	Hydroxyphenyllactic acid	-0.443374	0.171975
EDNRB2	N-lactoyl-phenylalanine	-0.332739	0.317395
EDNRB2	D-Malic acid	-0.0107023	0.975086
EDNRB2	(±)12-HETE	0.484813	0.130686
EDNRB2	3-Hydroxyglutaric acid	-0.500293	0.117058
EDNRB2	Cysteine glutathione disulfide	-0.480421	0.134728
EDNRB2	N-Amidino-L-Aspartate	-0.728432	0.0110125
EDNRB2	Phosphoenolpyruvate	-0.206836	0.541718
EDNRB2	2-Hydroxyglutaric acid	-0.514349	0.105507
EDNRB2	D-Calcium Pantothenate	-0.249935	0.458565
EDNRB2	Iminodiacetic acid	-0.48731	0.128422
EDNRB2	FFA(22:6)	0.663203	0.0261168
EDNRB2	7-ketolithocholic acid	-0.0549935	0.872414
EDNRB2	12-ketolithocholic acid	-0.0549935	0.872414
EDNRB2	D-Ribono-1,4-lactone	-0.500293	0.117058
EDNRB2	Apocholic acid	-0.0549935	0.872414
EDNRB2	L-2-amino-6-oximelic acid	-0.478486	0.136534
EDNRB2	LPE(0:0/22:6)	0.318427	0.339905
EDNRB2	LPE(22:6/0:0)	0.318427	0.339905
EDNRB2	LPE(0:0/20:3)	0.485019	0.130499
EDNRB2	LPE(20:3/0:0)	0.485019	0.130499
EDNRB2	LPE(20:4/0:0)	0.438775	0.176996
EDNRB2	LPE(0:0/20:5)	0.326491	0.327121
EDNRB2	LPE(20:5/0:0)	0.326491	0.327121
EDNRB2	LPE(0:0/18:0)	0.370489	0.262023
EDNRB2	LPE(0:0/16:0)	0.467641	0.146938
EDNRB2	LPE(0:0/16:1)	0.69116	0.0185048
EDNRB2	(S)-Leucic acid	-0.260287	0.439521
EDNRB2	Glycerophospho-N-Arachidonoyl Ethanolamine	0.430328	0.186451
EDNRB2	2-Hydroxyhexanoic acid	-0.161993	0.634168
EDNRB2	Acetylvaline	-0.486125	0.129494
EDNRB2	2-Deoxyribose-5'-phosphate	-0.316657	0.342746
EDNRB2	D-Homocysteine	-0.33012	0.321452
EDNRB2	L-Tyrosine	-0.469669	0.144955
EDNRB2	L-Ornithine	-0.513338	0.106312
EDNRB2	Glutathione Oxidized	-0.556794	0.0752146
EDNRB2	L-Cysteine	-0.448222	0.166778
EDNRB2	N,N-Dimethylglycine	-0.626557	0.0391357
EDNRB2	N-Acetyl-L-Glutamic Acid	-0.103632	0.761722
EDNRB2	N-Acetyl-L-Tyrosine	-0.299614	0.370729
EDNRB2	P-Coumaric Acid	-0.511931	0.107439
EDNRB2	Nicotinic Acid Adenine Dinucleotide	-0.232196	0.492056
EDNRB2	Thymine	-0.480833	0.134346
EDNRB2	Trigonelline	-0.695821	0.0174113
EDNRB2	5-Aminovaleric Acid	-0.530927	0.0928697
EDNRB2	Guanidineacetic Acid	-0.548522	0.0805931
EDNRB2	2-(Formylamino)Benzoic Acid	-0.261213	0.437836
EDNRB2	Cys-Gly	-0.600953	0.0505395
EDNRB2	Imidazoleacetic acid	0.176003	0.604696
EDNRB2	2-Aminoadipic Acid	-0.525232	0.0970924
EDNRB2	LPC(0:0/18:2)	0.5658	0.0696383
EDNRB2	2-Hydroxycinnamic acid	-0.511931	0.107439
EDNRB2	LPE(16:1/0:0)	0.775292	0.00505583
EDNRB2	L-Tyrosine methyl ester	-0.483259	0.132108
EDNRB2	Pyrrolidine	-0.48063	0.134534
EDNRB2	N-Methylalanine	-0.626557	0.0391357
EDNRB2	N-Methyl-L-Glutamate	-0.525232	0.0970924
EDNRB2	Thiamine Monophosphate	-0.266249	0.428725
EDNRB2	Pyridoxal	0.416022	0.203146
EDNRB2	2-Aminoisobutyric Acid	-0.626557	0.0391357
EDNRB2	aminoisobutyric acid	-0.626557	0.0391357
EDNRB2	6-O-methylguanine	0.710725	0.0142249
EDNRB2	2'-O-methyladenosine	0.591833	0.0550985
EDNRB2	1-Methylguanine	0.710725	0.0142249
EDNRB2	Glycidyl oleate	0.627745	0.0386544
EDNRB2	20,26-dihydroxyecdysone	0.512812	0.106733
EDNRB2	S-Adenosyl-L-Methionine	-0.328437	0.324075
EDNRB2	Ala-Tyr	-0.397584	0.225936
EDNRB2	Carnitine C20:1-OH	-0.614438	0.0442828
EDNRB2	Carnitine C21:2	-0.355457	0.283369
EDNRB2	Carnitine ph-C14	-0.331779	0.318878
EDNRB2	Carnitine C20:5	-0.188089	0.57969
EDNRB2	Carnitine C18:2-OH	-0.340896	0.304934
EDNRB2	Carnitine C13:1	0.293547	0.380964
EDNRB2	Carnitine C9:DC	-0.432352	0.184158
EDNRB2	Carnitine C8-OH	-0.28171	0.401334
EDNRB2	Carnitine C7:DC	-0.522742	0.0989777
EDNRB2	Carnitine C7-OH	-0.490952	0.125166
EDNRB2	Carnitine C5:DC	-0.174616	0.607593
EDNRB2	Carnitine C7:0	-0.500802	0.116626
EDNRB2	Carnitine C9:1	-0.140468	0.680378
EDNRB2	Carnitine C10:2	0.72458	0.0116614
EDNRB2	Carnitine C16:2-OH	-0.277635	0.408467
EDNRB2	Carnitine C18:1-OH	-0.351101	0.289729
EDNRB2	LPC(12:0/0:0)	-0.3757	0.254845
EDNRB2	Acrylamide	-0.49281	0.123526
EDNRB2	Leu-Ala	0.593362	0.0543156
EDNRB2	L-Norvaline	-0.478769	0.136269
EDNRB2	Leu-Phe	0.65944	0.0272874
EDNRB2	Nicotinamide riboside (chloride)	-0.240042	0.47711
EDNRB2	N-methyl-4-aminobutyric acid	-0.476186	0.138701
EDNRB2	Gly-Phe-Phe	-0.518001	0.102632
EDNRB2	His-Leu	-0.554553	0.0766478
EDNRB2	N-Acetyl-L-phenylalanine	-0.199142	0.557177
EDNRB2	Cyclopentylglycine	-0.293569	0.380926
EDNRB2	Leu-Leu	0.689107	0.0190017
EDNRB2	N-Acetyl-L-Leucine	-0.422064	0.19599
EDNRB2	N-MethyTrans-4-Hydroxy-Proline	-0.442128	0.173327
EDNRB2	2-Aminopurine	-0.393734	0.230876
EDNRB2	1-Methylpiperidine-2-carboxylic acid	-0.293569	0.380926
EDNRB2	DL-2-Methylglutamic acid	-0.156211	0.646474
PMEL	L-Aspartic Acid	-0.685609	0.0198702
PMEL	L-Isoleucine	0.76537	0.00604642
PMEL	3-N-Methyl-L-Histidine	-0.36175	0.274318
PMEL	Glutathione Reducedform	-0.533582	0.0909431
PMEL	N6-Acetyl-L-Lysine	-0.628249	0.0384517
PMEL	5-Hydroxymethyluracil	-0.399074	0.224041
PMEL	Cytidine-5-Monophosphate	-0.00793177	0.981535
PMEL	Succinic Acid	-0.468625	0.145974
PMEL	Citramalic Acid	-0.374334	0.256715
PMEL	D-Arabitol	-0.410943	0.20928
PMEL	L-Ascorbate	-0.27931	0.405528
PMEL	Riboflavin	0.44716	0.167908
PMEL	2-Aminoethanesulfinic Acid	-0.490394	0.125662
PMEL	2-Hydroxyisocaproic Acid	-0.634381	0.0360429
PMEL	3,5-Dimethoxy-4-Hydroxycinnamic Acid	-0.299375	0.371129
PMEL	3-Aminoisobutanoic Acid	-0.544466	0.0833214
PMEL	Guanidinoethyl Sulfonate	-0.154954	0.649161
PMEL	Kynurenic Acid	-0.784974	0.00420995
PMEL	Methylmalonic Acid	-0.468625	0.145974
PMEL	LPE(18:0/0:0)	0.570833	0.066646
PMEL	LPE(16:0/0:0)	0.692697	0.018139
PMEL	LPE(14:0/0:0)	0.452241	0.162543
PMEL	DHA	0.555483	0.076051
PMEL	5-Hydroxyhexanoic Acid	-0.569166	0.0676275
PMEL	2'-Deoxycytidine-5'-Monophosphate	-0.542825	0.0844427
PMEL	Aminomalonic Acid	-0.485547	0.130018
PMEL	Xanthosine	-0.276466	0.410526
PMEL	ADP-ribose	0.600472	0.0507729
PMEL	Hydroxyphenyllactic acid	-0.294871	0.378718
PMEL	N-lactoyl-phenylalanine	-0.829512	0.00158678
PMEL	D-Malic acid	-0.62413	0.0401314
PMEL	(±)12-HETE	0.425117	0.192432
PMEL	3-Hydroxyglutaric acid	-0.517509	0.103016
PMEL	Cysteine glutathione disulfide	-0.25569	0.44793
PMEL	N-Amidino-L-Aspartate	-0.476058	0.138821
PMEL	Phosphoenolpyruvate	-0.336569	0.31151
PMEL	2-Hydroxyglutaric acid	-0.374334	0.256715
PMEL	D-Calcium Pantothenate	-0.350381	0.290787
PMEL	Iminodiacetic acid	-0.690211	0.0187333
PMEL	FFA(22:6)	0.555483	0.076051
PMEL	7-ketolithocholic acid	-0.352848	0.287169
PMEL	12-ketolithocholic acid	-0.352848	0.287169
PMEL	D-Ribono-1,4-lactone	-0.517509	0.103016
PMEL	Apocholic acid	-0.352848	0.287169
PMEL	L-2-amino-6-oximelic acid	-0.504475	0.11354
PMEL	LPE(0:0/22:6)	0.65127	0.0299554
PMEL	LPE(22:6/0:0)	0.65127	0.0299554
PMEL	LPE(0:0/20:3)	0.571991	0.0659703
PMEL	LPE(20:3/0:0)	0.571991	0.0659703
PMEL	LPE(20:4/0:0)	0.480665	0.134502
PMEL	LPE(0:0/20:5)	0.415692	0.203541
PMEL	LPE(20:5/0:0)	0.415692	0.203541
PMEL	LPE(0:0/18:0)	0.570833	0.066646
PMEL	LPE(0:0/16:0)	0.692697	0.018139
PMEL	LPE(0:0/16:1)	0.508532	0.110193
PMEL	(S)-Leucic acid	-0.589605	0.0562536
PMEL	Glycerophospho-N-Arachidonoyl Ethanolamine	0.49226	0.12401
PMEL	2-Hydroxyhexanoic acid	-0.569166	0.0676275
PMEL	Acetylvaline	-0.62375	0.0402887
PMEL	2-Deoxyribose-5'-phosphate	-0.475797	0.139069
PMEL	D-Homocysteine	-0.544237	0.0834771
PMEL	L-Tyrosine	-0.695452	0.0174961
PMEL	L-Ornithine	-0.717301	0.0129624
PMEL	Glutathione Oxidized	-0.503379	0.114455
PMEL	L-Cysteine	-0.0121701	0.97167
PMEL	N,N-Dimethylglycine	-0.782807	0.00438945
PMEL	N-Acetyl-L-Glutamic Acid	-0.686988	0.0195245
PMEL	N-Acetyl-L-Tyrosine	-0.631728	0.0370715
PMEL	P-Coumaric Acid	-0.640235	0.0338431
PMEL	Nicotinic Acid Adenine Dinucleotide	-0.0397645	0.90759
PMEL	Thymine	-0.625869	0.0394159
PMEL	Trigonelline	-0.618018	0.0427165
PMEL	5-Aminovaleric Acid	-0.859611	0.00069303
PMEL	Guanidineacetic Acid	-0.84839	0.000963042
PMEL	2-(Formylamino)Benzoic Acid	-0.827288	0.00167635
PMEL	Cys-Gly	-0.455325	0.159339
PMEL	Imidazoleacetic acid	0.559732	0.0733638
PMEL	2-Aminoadipic Acid	-0.850138	0.000916511
PMEL	LPC(0:0/18:2)	0.620896	0.0414852
PMEL	2-Hydroxycinnamic acid	-0.640235	0.0338431
PMEL	LPE(16:1/0:0)	0.5143	0.105546
PMEL	L-Tyrosine methyl ester	-0.00913478	0.978734
PMEL	Pyrrolidine	-0.718643	0.0127149
PMEL	N-Methylalanine	-0.782807	0.00438945
PMEL	N-Methyl-L-Glutamate	-0.850138	0.000916511
PMEL	Thiamine Monophosphate	-0.548164	0.0808319
PMEL	Pyridoxal	0.393017	0.231803
PMEL	2-Aminoisobutyric Acid	-0.782807	0.00438945
PMEL	aminoisobutyric acid	-0.782807	0.00438945
PMEL	6-O-methylguanine	0.613802	0.0445653
PMEL	2'-O-methyladenosine	0.381408	0.24711
PMEL	1-Methylguanine	0.613802	0.0445653
PMEL	Glycidyl oleate	0.429394	0.187514
PMEL	20,26-dihydroxyecdysone	0.423749	0.194021
PMEL	S-Adenosyl-L-Methionine	-0.563671	0.0709306
PMEL	Ala-Tyr	-0.741773	0.00896677
PMEL	Carnitine C20:1-OH	-0.326291	0.327434
PMEL	Carnitine C21:2	-0.344278	0.299847
PMEL	Carnitine ph-C14	-0.18188	0.592488
PMEL	Carnitine C20:5	-0.194666	0.566253
PMEL	Carnitine C18:2-OH	-0.0594825	0.862082
PMEL	Carnitine C13:1	0.455804	0.158846
PMEL	Carnitine C9:DC	-0.379965	0.249052
PMEL	Carnitine C8-OH	-0.487291	0.12844
PMEL	Carnitine C7:DC	-0.328338	0.324228
PMEL	Carnitine C7-OH	-0.462436	0.152102
PMEL	Carnitine C5:DC	-0.328568	0.32387
PMEL	Carnitine C7:0	-0.18426	0.587569
PMEL	Carnitine C9:1	-0.228932	0.498332
PMEL	Carnitine C10:2	0.480566	0.134594
PMEL	Carnitine C16:2-OH	-0.258942	0.441974
PMEL	Carnitine C18:1-OH	-0.0889641	0.794774
PMEL	LPC(12:0/0:0)	-0.193734	0.568149
PMEL	Acrylamide	-0.667422	0.024847
PMEL	Leu-Ala	0.708942	0.0145821
PMEL	L-Norvaline	-0.700325	0.0163995
PMEL	Leu-Phe	0.721406	0.0122165
PMEL	Nicotinamide riboside (chloride)	-0.52253	0.0991393
PMEL	N-methyl-4-aminobutyric acid	-0.488063	0.127745
PMEL	Gly-Phe-Phe	-0.159403	0.63967
PMEL	His-Leu	-0.584813	0.0587937
PMEL	N-Acetyl-L-phenylalanine	-0.873298	0.000445889
PMEL	Cyclopentylglycine	-0.733541	0.0101928
PMEL	Leu-Leu	0.639359	0.0341661
PMEL	N-Acetyl-L-Leucine	-0.763751	0.00622055
PMEL	N-MethyTrans-4-Hydroxy-Proline	-0.793348	0.0035669
PMEL	2-Aminopurine	-0.436886	0.179085
PMEL	1-Methylpiperidine-2-carboxylic acid	-0.733541	0.0101928
PMEL	DL-2-Methylglutamic acid	-0.548761	0.0804347
GPNMB	L-Aspartic Acid	-0.597218	0.0523739
GPNMB	L-Isoleucine	0.490698	0.125392
GPNMB	3-N-Methyl-L-Histidine	-0.595968	0.0529983
GPNMB	Glutathione Reducedform	-0.412594	0.207275
GPNMB	N6-Acetyl-L-Lysine	-0.550372	0.0793691
GPNMB	5-Hydroxymethyluracil	-0.369433	0.263492
GPNMB	Cytidine-5-Monophosphate	-0.507162	0.111316
GPNMB	Succinic Acid	-0.330332	0.321122
GPNMB	Citramalic Acid	-0.695868	0.0174006
GPNMB	D-Arabitol	-0.577055	0.063069
GPNMB	L-Ascorbate	-0.499873	0.117415
GPNMB	Riboflavin	0.691683	0.0183796
GPNMB	2-Aminoethanesulfinic Acid	-0.669927	0.0241141
GPNMB	2-Hydroxyisocaproic Acid	-0.399453	0.223561
GPNMB	3,5-Dimethoxy-4-Hydroxycinnamic Acid	-0.584953	0.0587181
GPNMB	3-Aminoisobutanoic Acid	-0.430203	0.186592
GPNMB	Guanidinoethyl Sulfonate	-0.656772	0.0281392
GPNMB	Kynurenic Acid	-0.44847	0.166515
GPNMB	Methylmalonic Acid	-0.330332	0.321122
GPNMB	LPE(18:0/0:0)	0.550013	0.0796057
GPNMB	LPE(16:0/0:0)	0.540111	0.0863184
GPNMB	LPE(14:0/0:0)	0.526584	0.0960786
GPNMB	DHA	0.746164	0.00835862
GPNMB	5-Hydroxyhexanoic Acid	-0.41171	0.208347
GPNMB	2'-Deoxycytidine-5'-Monophosphate	-0.347083	0.295664
GPNMB	Aminomalonic Acid	-0.330589	0.320724
GPNMB	Xanthosine	-0.690506	0.018662
GPNMB	ADP-ribose	0.604182	0.0489892
GPNMB	Hydroxyphenyllactic acid	-0.730273	0.0107119
GPNMB	N-lactoyl-phenylalanine	-0.344435	0.299613
GPNMB	D-Malic acid	-0.245042	0.467696
GPNMB	(±)12-HETE	0.568138	0.0682375
GPNMB	3-Hydroxyglutaric acid	-0.57727	0.0629476
GPNMB	Cysteine glutathione disulfide	-0.334468	0.314731
GPNMB	N-Amidino-L-Aspartate	-0.67904	0.021577
GPNMB	Phosphoenolpyruvate	-0.600718	0.0506534
GPNMB	2-Hydroxyglutaric acid	-0.695868	0.0174006
GPNMB	D-Calcium Pantothenate	-0.303269	0.364632
GPNMB	Iminodiacetic acid	-0.622087	0.0409828
GPNMB	FFA(22:6)	0.746164	0.00835862
GPNMB	7-ketolithocholic acid	-0.590979	0.0555394
GPNMB	12-ketolithocholic acid	-0.590979	0.0555394
GPNMB	D-Ribono-1,4-lactone	-0.57727	0.0629476
GPNMB	Apocholic acid	-0.590979	0.0555394
GPNMB	L-2-amino-6-oximelic acid	-0.423005	0.194889
GPNMB	LPE(0:0/22:6)	0.45431	0.160389
GPNMB	LPE(22:6/0:0)	0.45431	0.160389
GPNMB	LPE(0:0/20:3)	0.409926	0.210523
GPNMB	LPE(20:3/0:0)	0.409926	0.210523
GPNMB	LPE(20:4/0:0)	0.566096	0.0694595
GPNMB	LPE(0:0/20:5)	0.234893	0.486894
GPNMB	LPE(20:5/0:0)	0.234893	0.486894
GPNMB	LPE(0:0/18:0)	0.550013	0.0796057
GPNMB	LPE(0:0/16:0)	0.540111	0.0863184
GPNMB	LPE(0:0/16:1)	0.379744	0.24935
GPNMB	(S)-Leucic acid	-0.508984	0.109825
GPNMB	Glycerophospho-N-Arachidonoyl Ethanolamine	0.56391	0.0707847
GPNMB	2-Hydroxyhexanoic acid	-0.41171	0.208347
GPNMB	Acetylvaline	-0.493322	0.123076
GPNMB	2-Deoxyribose-5'-phosphate	-0.268222	0.425181
GPNMB	D-Homocysteine	-0.431883	0.184688
GPNMB	L-Tyrosine	-0.536765	0.0886685
GPNMB	L-Ornithine	-0.381309	0.247244
GPNMB	Glutathione Oxidized	-0.564682	0.0703149
GPNMB	L-Cysteine	-0.391585	0.233661
GPNMB	N,N-Dimethylglycine	-0.574536	0.0645013
GPNMB	N-Acetyl-L-Glutamic Acid	-0.496816	0.120035
GPNMB	N-Acetyl-L-Tyrosine	-0.574028	0.0647929
GPNMB	P-Coumaric Acid	-0.517575	0.102965
GPNMB	Nicotinic Acid Adenine Dinucleotide	-0.429721	0.187142
GPNMB	Thymine	-0.702588	0.0159073
GPNMB	Trigonelline	-0.618589	0.0424702
GPNMB	5-Aminovaleric Acid	-0.443476	0.171865
GPNMB	Guanidineacetic Acid	-0.3991	0.224008
GPNMB	2-(Formylamino)Benzoic Acid	-0.312109	0.350102
GPNMB	Cys-Gly	-0.566859	0.0690011
GPNMB	Imidazoleacetic acid	0.40231	0.219958
GPNMB	2-Aminoadipic Acid	-0.299648	0.370672
GPNMB	LPC(0:0/18:2)	0.710426	0.0142845
GPNMB	2-Hydroxycinnamic acid	-0.517575	0.102965
GPNMB	LPE(16:1/0:0)	0.418397	0.200315
GPNMB	L-Tyrosine methyl ester	-0.324009	0.331028
GPNMB	Pyrrolidine	-0.419013	0.199584
GPNMB	N-Methylalanine	-0.574536	0.0645013
GPNMB	N-Methyl-L-Glutamate	-0.299648	0.370672
GPNMB	Thiamine Monophosphate	-0.583815	0.0593321
GPNMB	Pyridoxal	0.721637	0.0121754
GPNMB	2-Aminoisobutyric Acid	-0.574536	0.0645013
GPNMB	aminoisobutyric acid	-0.574536	0.0645013
GPNMB	6-O-methylguanine	0.506726	0.111675
GPNMB	2'-O-methyladenosine	0.67456	0.0227991
GPNMB	1-Methylguanine	0.506726	0.111675
GPNMB	Glycidyl oleate	0.515516	0.104583
GPNMB	20,26-dihydroxyecdysone	0.672885	0.0232684
GPNMB	S-Adenosyl-L-Methionine	-0.133126	0.696379
GPNMB	Ala-Tyr	-0.676705	0.0222081
GPNMB	Carnitine C20:1-OH	-0.658175	0.0276889
GPNMB	Carnitine C21:2	-0.293169	0.381606
GPNMB	Carnitine ph-C14	-0.678311	0.0217724
GPNMB	Carnitine C20:5	-0.629866	0.0378057
GPNMB	Carnitine C18:2-OH	-0.606098	0.048085
GPNMB	Carnitine C13:1	0.314284	0.346574
GPNMB	Carnitine C9:DC	-0.705167	0.0153594
GPNMB	Carnitine C8-OH	-0.567418	0.0686665
GPNMB	Carnitine C7:DC	-0.842372	0.00113698
GPNMB	Carnitine C7-OH	-0.709392	0.0144914
GPNMB	Carnitine C5:DC	-0.451859	0.162942
GPNMB	Carnitine C7:0	-0.66234	0.026382
GPNMB	Carnitine C9:1	-0.604151	0.049004
GPNMB	Carnitine C10:2	0.347137	0.295585
GPNMB	Carnitine C16:2-OH	-0.625751	0.0394641
GPNMB	Carnitine C18:1-OH	-0.563761	0.0708756
GPNMB	LPC(12:0/0:0)	-0.545856	0.0823799
GPNMB	Acrylamide	-0.327774	0.32511
GPNMB	Leu-Ala	0.514634	0.105281
GPNMB	L-Norvaline	-0.389486	0.236398
GPNMB	Leu-Phe	0.548348	0.0807093
GPNMB	Nicotinamide riboside (chloride)	-0.335756	0.312754
GPNMB	N-methyl-4-aminobutyric acid	-0.637343	0.0349177
GPNMB	Gly-Phe-Phe	-0.326776	0.326674
GPNMB	His-Leu	-0.647692	0.0311796
GPNMB	N-Acetyl-L-phenylalanine	-0.441957	0.173513
GPNMB	Cyclopentylglycine	-0.455588	0.159068
GPNMB	Leu-Leu	0.614913	0.0440728
GPNMB	N-Acetyl-L-Leucine	-0.517113	0.103327
GPNMB	N-MethyTrans-4-Hydroxy-Proline	-0.1995	0.556454
GPNMB	2-Aminopurine	-0.414497	0.204976
GPNMB	1-Methylpiperidine-2-carboxylic acid	-0.455588	0.159068
GPNMB	DL-2-Methylglutamic acid	-0.192401	0.570867
OCA2	L-Aspartic Acid	-0.586442	0.0579216
OCA2	L-Isoleucine	0.174822	0.607163
OCA2	3-N-Methyl-L-Histidine	-0.724839	0.0116169
OCA2	Glutathione Reducedform	-0.250299	0.457888
OCA2	N6-Acetyl-L-Lysine	-0.661923	0.0265109
OCA2	5-Hydroxymethyluracil	-0.34019	0.306003
OCA2	Cytidine-5-Monophosphate	-0.600308	0.0508529
OCA2	Succinic Acid	-0.569797	0.0672551
OCA2	Citramalic Acid	-0.635905	0.0354609
OCA2	D-Arabitol	-0.426456	0.190884
OCA2	L-Ascorbate	-0.468388	0.146206
OCA2	Riboflavin	0.49602	0.120724
OCA2	2-Aminoethanesulfinic Acid	-0.440124	0.175514
OCA2	2-Hydroxyisocaproic Acid	-0.583549	0.0594761
OCA2	3,5-Dimethoxy-4-Hydroxycinnamic Acid	-0.535018	0.0899123
OCA2	3-Aminoisobutanoic Acid	-0.375429	0.255215
OCA2	Guanidinoethyl Sulfonate	-0.418704	0.199951
OCA2	Kynurenic Acid	-0.328908	0.32334
OCA2	Methylmalonic Acid	-0.569797	0.0672551
OCA2	LPE(18:0/0:0)	0.464264	0.150276
OCA2	LPE(16:0/0:0)	0.49677	0.120075
OCA2	LPE(14:0/0:0)	0.529718	0.0937562
OCA2	DHA	0.41572	0.203507
OCA2	5-Hydroxyhexanoic Acid	-0.589461	0.0563291
OCA2	2'-Deoxycytidine-5'-Monophosphate	-0.360881	0.275559
OCA2	Aminomalonic Acid	-0.582425	0.0600882
OCA2	Xanthosine	-0.753861	0.00736598
OCA2	ADP-ribose	0.622668	0.0407394
OCA2	Hydroxyphenyllactic acid	-0.657257	0.0279829
OCA2	N-lactoyl-phenylalanine	-0.141707	0.67769
OCA2	D-Malic acid	-0.469357	0.145259
OCA2	(±)12-HETE	0.523277	0.0985709
OCA2	3-Hydroxyglutaric acid	-0.480305	0.134837
OCA2	Cysteine glutathione disulfide	-0.124654	0.71498
OCA2	N-Amidino-L-Aspartate	-0.478469	0.13655
OCA2	Phosphoenolpyruvate	-0.372431	0.259334
OCA2	2-Hydroxyglutaric acid	-0.635905	0.0354609
OCA2	D-Calcium Pantothenate	-0.447247	0.167815
OCA2	Iminodiacetic acid	-0.619628	0.0420244
OCA2	FFA(22:6)	0.41572	0.203507
OCA2	7-ketolithocholic acid	-0.396147	0.227772
OCA2	12-ketolithocholic acid	-0.396147	0.227772
OCA2	D-Ribono-1,4-lactone	-0.480305	0.134837
OCA2	Apocholic acid	-0.396147	0.227772
OCA2	L-2-amino-6-oximelic acid	-0.507012	0.11144
OCA2	LPE(0:0/22:6)	0.430473	0.186286
OCA2	LPE(22:6/0:0)	0.430473	0.186286
OCA2	LPE(0:0/20:3)	0.222782	0.510253
OCA2	LPE(20:3/0:0)	0.222782	0.510253
OCA2	LPE(20:4/0:0)	0.338212	0.309004
OCA2	LPE(0:0/20:5)	0.276818	0.409905
OCA2	LPE(20:5/0:0)	0.276818	0.409905
OCA2	LPE(0:0/18:0)	0.464264	0.150276
OCA2	LPE(0:0/16:0)	0.49677	0.120075
OCA2	LPE(0:0/16:1)	0.339482	0.307075
OCA2	(S)-Leucic acid	-0.592398	0.0548083
OCA2	Glycerophospho-N-Arachidonoyl Ethanolamine	0.362597	0.273113
OCA2	2-Hydroxyhexanoic acid	-0.589461	0.0563291
OCA2	Acetylvaline	-0.632095	0.036928
OCA2	2-Deoxyribose-5'-phosphate	-0.31717	0.341921
OCA2	D-Homocysteine	-0.365594	0.268871
OCA2	L-Tyrosine	-0.358341	0.2792
OCA2	L-Ornithine	-0.230726	0.494876
OCA2	Glutathione Oxidized	-0.489007	0.126898
OCA2	L-Cysteine	-0.333557	0.316132
OCA2	N,N-Dimethylglycine	-0.285134	0.395386
OCA2	N-Acetyl-L-Glutamic Acid	-0.50703	0.111425
OCA2	N-Acetyl-L-Tyrosine	-0.624427	0.0400084
OCA2	P-Coumaric Acid	-0.366145	0.268096
OCA2	Nicotinic Acid Adenine Dinucleotide	-0.481528	0.133702
OCA2	Thymine	-0.557253	0.0749234
OCA2	Trigonelline	-0.444766	0.170472
OCA2	5-Aminovaleric Acid	-0.145689	0.669072
OCA2	Guanidineacetic Acid	-0.0340534	0.920824
OCA2	2-(Formylamino)Benzoic Acid	-0.0997513	0.770434
OCA2	Cys-Gly	-0.517162	0.103289
OCA2	Imidazoleacetic acid	0.698164	0.0168795
OCA2	2-Aminoadipic Acid	-0.279552	0.405104
OCA2	LPC(0:0/18:2)	0.417427	0.201468
OCA2	2-Hydroxycinnamic acid	-0.366145	0.268096
OCA2	LPE(16:1/0:0)	0.17523	0.60631
OCA2	L-Tyrosine methyl ester	-0.290093	0.386852
OCA2	Pyrrolidine	-0.373237	0.258224
OCA2	N-Methylalanine	-0.285134	0.395386
OCA2	N-Methyl-L-Glutamate	-0.279552	0.405104
OCA2	Thiamine Monophosphate	-0.586507	0.0578867
OCA2	Pyridoxal	0.753982	0.00735102
OCA2	2-Aminoisobutyric Acid	-0.285134	0.395386
OCA2	aminoisobutyric acid	-0.285134	0.395386
OCA2	6-O-methylguanine	0.50543	0.112747
OCA2	2'-O-methyladenosine	0.695453	0.0174959
OCA2	1-Methylguanine	0.50543	0.112747
OCA2	Glycidyl oleate	0.399052	0.224069
OCA2	20,26-dihydroxyecdysone	0.633916	0.0362215
OCA2	S-Adenosyl-L-Methionine	-0.10067	0.768369
OCA2	Ala-Tyr	-0.483882	0.131537
OCA2	Carnitine C20:1-OH	-0.664298	0.0257826
OCA2	Carnitine C21:2	-0.204998	0.545395
OCA2	Carnitine ph-C14	-0.71306	0.0137669
OCA2	Carnitine C20:5	-0.674009	0.0229529
OCA2	Carnitine C18:2-OH	-0.766483	0.00592875
OCA2	Carnitine C13:1	0.262184	0.436072
OCA2	Carnitine C9:DC	-0.800092	0.00310441
OCA2	Carnitine C8-OH	-0.35924	0.277908
OCA2	Carnitine C7:DC	-0.804383	0.00283435
OCA2	Carnitine C7-OH	-0.781072	0.00453718
OCA2	Carnitine C5:DC	-0.617926	0.0427563
OCA2	Carnitine C7:0	-0.82179	0.00191402
OCA2	Carnitine C9:1	-0.953223	5.66528e-06
OCA2	Carnitine C10:2	0.111811	0.743442
OCA2	Carnitine C16:2-OH	-0.720287	0.0124166
OCA2	Carnitine C18:1-OH	-0.755806	0.00712942
OCA2	LPC(12:0/0:0)	-0.652533	0.0295314
OCA2	Acrylamide	-0.303837	0.36369
OCA2	Leu-Ala	0.237462	0.482002
OCA2	L-Norvaline	-0.285249	0.395188
OCA2	Leu-Phe	0.158924	0.640689
OCA2	Nicotinamide riboside (chloride)	-0.444357	0.170913
OCA2	N-methyl-4-aminobutyric acid	-0.514669	0.105253
OCA2	Gly-Phe-Phe	-0.195017	0.565539
OCA2	His-Leu	-0.599592	0.0512026
OCA2	N-Acetyl-L-phenylalanine	-0.470427	0.144219
OCA2	Cyclopentylglycine	-0.504641	0.113402
OCA2	Leu-Leu	0.231867	0.492685
OCA2	N-Acetyl-L-Leucine	-0.59733	0.0523183
OCA2	N-MethyTrans-4-Hydroxy-Proline	-0.00869973	0.979747
OCA2	2-Aminopurine	-0.129923	0.703393
OCA2	1-Methylpiperidine-2-carboxylic acid	-0.504641	0.113402
OCA2	DL-2-Methylglutamic acid	-0.122961	0.718714
SLC24A5	L-Aspartic Acid	-0.932465	2.86918e-05
SLC24A5	L-Isoleucine	0.579733	0.0615699
SLC24A5	3-N-Methyl-L-Histidine	-0.795404	0.00342084
SLC24A5	Glutathione Reducedform	-0.87877	0.000368565
SLC24A5	N6-Acetyl-L-Lysine	-0.616368	0.0434336
SLC24A5	5-Hydroxymethyluracil	-0.721101	0.0122708
SLC24A5	Cytidine-5-Monophosphate	-0.531921	0.0921457
SLC24A5	Succinic Acid	-0.638055	0.0346509
SLC24A5	Citramalic Acid	-0.818383	0.00207343
SLC24A5	D-Arabitol	-0.786943	0.00405159
SLC24A5	L-Ascorbate	-0.708567	0.014658
SLC24A5	Riboflavin	0.624038	0.0401694
SLC24A5	2-Aminoethanesulfinic Acid	-0.912126	9.10403e-05
SLC24A5	2-Hydroxyisocaproic Acid	-0.688373	0.0191817
SLC24A5	3,5-Dimethoxy-4-Hydroxycinnamic Acid	-0.378943	0.250433
SLC24A5	3-Aminoisobutanoic Acid	-0.688651	0.0191132
SLC24A5	Guanidinoethyl Sulfonate	-0.569282	0.0675586
SLC24A5	Kynurenic Acid	-0.785646	0.00415539
SLC24A5	Methylmalonic Acid	-0.638055	0.0346509
SLC24A5	LPE(18:0/0:0)	0.793962	0.00352281
SLC24A5	LPE(16:0/0:0)	0.80792	0.00262521
SLC24A5	LPE(14:0/0:0)	0.859032	0.000705373
SLC24A5	DHA	0.873057	0.000449566
SLC24A5	5-Hydroxyhexanoic Acid	-0.615701	0.0437258
SLC24A5	2'-Deoxycytidine-5'-Monophosphate	-0.83847	0.00126173
SLC24A5	Aminomalonic Acid	-0.623216	0.0405106
SLC24A5	Xanthosine	-0.681655	0.0208855
SLC24A5	ADP-ribose	0.839244	0.00123619
SLC24A5	Hydroxyphenyllactic acid	-0.784898	0.00421609
SLC24A5	N-lactoyl-phenylalanine	-0.647769	0.031153
SLC24A5	D-Malic acid	-0.704129	0.0155783
SLC24A5	(±)12-HETE	0.807211	0.00266618
SLC24A5	3-Hydroxyglutaric acid	-0.902318	0.000144443
SLC24A5	Cysteine glutathione disulfide	-0.680329	0.0212342
SLC24A5	N-Amidino-L-Aspartate	-0.786713	0.00406984
SLC24A5	Phosphoenolpyruvate	-0.662588	0.0263054
SLC24A5	2-Hydroxyglutaric acid	-0.818383	0.00207343
SLC24A5	D-Calcium Pantothenate	-0.561254	0.0724172
SLC24A5	Iminodiacetic acid	-0.932845	2.7989e-05
SLC24A5	FFA(22:6)	0.873057	0.000449566
SLC24A5	7-ketolithocholic acid	-0.399368	0.223668
SLC24A5	12-ketolithocholic acid	-0.399368	0.223668
SLC24A5	D-Ribono-1,4-lactone	-0.902318	0.000144443
SLC24A5	Apocholic acid	-0.399368	0.223668
SLC24A5	L-2-amino-6-oximelic acid	-0.779433	0.00468006
SLC24A5	LPE(0:0/22:6)	0.736039	0.00980867
SLC24A5	LPE(22:6/0:0)	0.736039	0.00980867
SLC24A5	LPE(0:0/20:3)	0.789035	0.00388822
SLC24A5	LPE(20:3/0:0)	0.789035	0.00388822
SLC24A5	LPE(20:4/0:0)	0.827427	0.00167065
SLC24A5	LPE(0:0/20:5)	0.579661	0.0616099
SLC24A5	LPE(20:5/0:0)	0.579661	0.0616099
SLC24A5	LPE(0:0/18:0)	0.793962	0.00352281
SLC24A5	LPE(0:0/16:0)	0.80792	0.00262521
SLC24A5	LPE(0:0/16:1)	0.741173	0.00905229
SLC24A5	(S)-Leucic acid	-0.651979	0.0297167
SLC24A5	Glycerophospho-N-Arachidonoyl Ethanolamine	0.816571	0.00216214
SLC24A5	2-Hydroxyhexanoic acid	-0.615701	0.0437258
SLC24A5	Acetylvaline	-0.69587	0.0174002
SLC24A5	2-Deoxyribose-5'-phosphate	-0.717404	0.0129432
SLC24A5	D-Homocysteine	-0.838622	0.00125669
SLC24A5	L-Tyrosine	-0.941762	1.49356e-05
SLC24A5	L-Ornithine	-0.679054	0.0215731
SLC24A5	Glutathione Oxidized	-0.940497	1.64215e-05
SLC24A5	L-Cysteine	-0.658236	0.0276695
SLC24A5	N,N-Dimethylglycine	-0.899403	0.000164171
SLC24A5	N-Acetyl-L-Glutamic Acid	-0.617492	0.0429441
SLC24A5	N-Acetyl-L-Tyrosine	-0.737154	0.0096406
SLC24A5	P-Coumaric Acid	-0.909373	0.000104171
SLC24A5	Nicotinic Acid Adenine Dinucleotide	-0.601592	0.0502299
SLC24A5	Thymine	-0.772708	0.0053013
SLC24A5	Trigonelline	-0.783191	0.00435723
SLC24A5	5-Aminovaleric Acid	-0.785958	0.00413023
SLC24A5	Guanidineacetic Acid	-0.787462	0.00401062
SLC24A5	2-(Formylamino)Benzoic Acid	-0.556564	0.0753608
SLC24A5	Cys-Gly	-0.876096	0.00040496
SLC24A5	Imidazoleacetic acid	0.712709	0.0138351
SLC24A5	2-Aminoadipic Acid	-0.675604	0.02251
SLC24A5	LPC(0:0/18:2)	0.876383	0.000400936
SLC24A5	2-Hydroxycinnamic acid	-0.909373	0.000104171
SLC24A5	LPE(16:1/0:0)	0.719137	0.0126248
SLC24A5	L-Tyrosine methyl ester	-0.58101	0.0608637
SLC24A5	Pyrrolidine	-0.76652	0.00592478
SLC24A5	N-Methylalanine	-0.899403	0.000164171
SLC24A5	N-Methyl-L-Glutamate	-0.675604	0.02251
SLC24A5	Thiamine Monophosphate	-0.803735	0.00287399
SLC24A5	Pyridoxal	0.769977	0.00557019
SLC24A5	2-Aminoisobutyric Acid	-0.899403	0.000164171
SLC24A5	aminoisobutyric acid	-0.899403	0.000164171
SLC24A5	6-O-methylguanine	0.808393	0.00259813
SLC24A5	2'-O-methyladenosine	0.647439	0.0312674
SLC24A5	1-Methylguanine	0.808393	0.00259813
SLC24A5	Glycidyl oleate	0.570692	0.066729
SLC24A5	20,26-dihydroxyecdysone	0.819557	0.00201743
SLC24A5	S-Adenosyl-L-Methionine	-0.719203	0.0126128
SLC24A5	Ala-Tyr	-0.74277	0.00882586
SLC24A5	Carnitine C20:1-OH	-0.838985	0.00124469
SLC24A5	Carnitine C21:2	-0.555778	0.0758624
SLC24A5	Carnitine ph-C14	-0.757404	0.00693925
SLC24A5	Carnitine C20:5	-0.611417	0.0456353
SLC24A5	Carnitine C18:2-OH	-0.63519	0.0357329
SLC24A5	Carnitine C13:1	0.417458	0.201431
SLC24A5	Carnitine C9:DC	-0.762074	0.00640488
SLC24A5	Carnitine C8-OH	-0.748499	0.00804773
SLC24A5	Carnitine C7:DC	-0.787842	0.00398078
SLC24A5	Carnitine C7-OH	-0.816482	0.00216657
SLC24A5	Carnitine C5:DC	-0.607774	0.0473035
SLC24A5	Carnitine C7:0	-0.685098	0.0199993
SLC24A5	Carnitine C9:1	-0.472249	0.142458
SLC24A5	Carnitine C10:2	0.692147	0.0182694
SLC24A5	Carnitine C16:2-OH	-0.701236	0.0162001
SLC24A5	Carnitine C18:1-OH	-0.681335	0.0209693
SLC24A5	LPC(12:0/0:0)	-0.55272	0.0778328
SLC24A5	Acrylamide	-0.822243	0.00189356
SLC24A5	Leu-Ala	0.650411	0.030246
SLC24A5	L-Norvaline	-0.80416	0.00284795
SLC24A5	Leu-Phe	0.653067	0.0293535
SLC24A5	Nicotinamide riboside (chloride)	-0.759036	0.00674896
SLC24A5	N-methyl-4-aminobutyric acid	-0.869821	0.000501046
SLC24A5	Gly-Phe-Phe	-0.721633	0.0121761
SLC24A5	His-Leu	-0.891356	0.000229337
SLC24A5	N-Acetyl-L-phenylalanine	-0.563687	0.0709209
SLC24A5	Cyclopentylglycine	-0.79596	0.00338211
SLC24A5	Leu-Leu	0.662587	0.0263057
SLC24A5	N-Acetyl-L-Leucine	-0.800139	0.00310135
SLC24A5	N-MethyTrans-4-Hydroxy-Proline	-0.531354	0.092558
SLC24A5	2-Aminopurine	-0.70661	0.0150588
SLC24A5	1-Methylpiperidine-2-carboxylic acid	-0.79596	0.00338211
SLC24A5	DL-2-Methylglutamic acid	-0.683775	0.0203367
SLC45A2	L-Aspartic Acid	-0.34936	0.292293
SLC45A2	L-Isoleucine	0.447438	0.167612
SLC45A2	3-N-Methyl-L-Histidine	-0.155913	0.647111
SLC45A2	Glutathione Reducedform	-0.532357	0.0918292
SLC45A2	N6-Acetyl-L-Lysine	-0.0582939	0.864816
SLC45A2	5-Hydroxymethyluracil	-0.162061	0.634023
SLC45A2	Cytidine-5-Monophosphate	0.0578904	0.865745
SLC45A2	Succinic Acid	-0.022183	0.948383
SLC45A2	Citramalic Acid	-0.385464	0.241697
SLC45A2	D-Arabitol	-0.441626	0.173873
SLC45A2	L-Ascorbate	-0.0488537	0.886575
SLC45A2	Riboflavin	0.448955	0.166
SLC45A2	2-Aminoethanesulfinic Acid	-0.64326	0.0327444
SLC45A2	2-Hydroxyisocaproic Acid	0.00386028	0.991013
SLC45A2	3,5-Dimethoxy-4-Hydroxycinnamic Acid	0.133536	0.695481
SLC45A2	3-Aminoisobutanoic Acid	-0.282954	0.399167
SLC45A2	Guanidinoethyl Sulfonate	-0.130442	0.702255
SLC45A2	Kynurenic Acid	-0.35677	0.281466
SLC45A2	Methylmalonic Acid	-0.022183	0.948383
SLC45A2	LPE(18:0/0:0)	0.277846	0.408096
SLC45A2	LPE(16:0/0:0)	0.350669	0.290363
SLC45A2	LPE(14:0/0:0)	0.467303	0.14727
SLC45A2	DHA	0.593383	0.0543045
SLC45A2	5-Hydroxyhexanoic Acid	-0.0163135	0.96203
SLC45A2	2'-Deoxycytidine-5'-Monophosphate	-0.426437	0.190906
SLC45A2	Aminomalonic Acid	-0.0193945	0.954865
SLC45A2	Xanthosine	-0.15122	0.657161
SLC45A2	ADP-ribose	0.492017	0.124224
SLC45A2	Hydroxyphenyllactic acid	-0.298442	0.372695
SLC45A2	N-lactoyl-phenylalanine	-0.261903	0.436582
SLC45A2	D-Malic acid	0.107605	0.752827
SLC45A2	(±)12-HETE	0.387299	0.239271
SLC45A2	3-Hydroxyglutaric acid	-0.365934	0.268393
SLC45A2	Cysteine glutathione disulfide	-0.379025	0.250323
SLC45A2	N-Amidino-L-Aspartate	-0.662883	0.0262149
SLC45A2	Phosphoenolpyruvate	-0.0731145	0.830831
SLC45A2	2-Hydroxyglutaric acid	-0.385464	0.241697
SLC45A2	D-Calcium Pantothenate	-0.112422	0.742081
SLC45A2	Iminodiacetic acid	-0.329717	0.322079
SLC45A2	FFA(22:6)	0.593383	0.0543045
SLC45A2	7-ketolithocholic acid	0.0344356	0.919937
SLC45A2	12-ketolithocholic acid	0.0344356	0.919937
SLC45A2	D-Ribono-1,4-lactone	-0.365934	0.268393
SLC45A2	Apocholic acid	0.0344356	0.919937
SLC45A2	L-2-amino-6-oximelic acid	-0.339451	0.307122
SLC45A2	LPE(0:0/22:6)	0.178221	0.600079
SLC45A2	LPE(22:6/0:0)	0.178221	0.600079
SLC45A2	LPE(0:0/20:3)	0.374786	0.256095
SLC45A2	LPE(20:3/0:0)	0.374786	0.256095
SLC45A2	LPE(20:4/0:0)	0.34315	0.30154
SLC45A2	LPE(0:0/20:5)	0.194696	0.56619
SLC45A2	LPE(20:5/0:0)	0.194696	0.56619
SLC45A2	LPE(0:0/18:0)	0.277846	0.408096
SLC45A2	LPE(0:0/16:0)	0.350669	0.290363
SLC45A2	LPE(0:0/16:1)	0.613796	0.0445677
SLC45A2	(S)-Leucic acid	-0.116101	0.733902
SLC45A2	Glycerophospho-N-Arachidonoyl Ethanolamine	0.336178	0.312108
SLC45A2	2-Hydroxyhexanoic acid	-0.0163135	0.96203
SLC45A2	Acetylvaline	-0.392429	0.232564
SLC45A2	2-Deoxyribose-5'-phosphate	-0.24247	0.472527
SLC45A2	D-Homocysteine	-0.194292	0.567014
SLC45A2	L-Tyrosine	-0.333342	0.316464
SLC45A2	L-Ornithine	-0.478055	0.136938
SLC45A2	Glutathione Oxidized	-0.418627	0.200042
SLC45A2	L-Cysteine	-0.318969	0.339038
SLC45A2	N,N-Dimethylglycine	-0.530374	0.0932743
SLC45A2	N-Acetyl-L-Glutamic Acid	-0.017859	0.958436
SLC45A2	N-Acetyl-L-Tyrosine	-0.188767	0.578299
SLC45A2	P-Coumaric Acid	-0.382718	0.245355
SLC45A2	Nicotinic Acid Adenine Dinucleotide	-0.149647	0.660542
SLC45A2	Thymine	-0.362419	0.273366
SLC45A2	Trigonelline	-0.62859	0.038315
SLC45A2	5-Aminovaleric Acid	-0.462618	0.15192
SLC45A2	Guanidineacetic Acid	-0.47741	0.137545
SLC45A2	2-(Formylamino)Benzoic Acid	-0.187422	0.58106
SLC45A2	Cys-Gly	-0.476004	0.138873
SLC45A2	Imidazoleacetic acid	0.0500715	0.883764
SLC45A2	2-Aminoadipic Acid	-0.445249	0.169954
SLC45A2	LPC(0:0/18:2)	0.488571	0.127289
SLC45A2	2-Hydroxycinnamic acid	-0.382718	0.245355
SLC45A2	LPE(16:1/0:0)	0.718029	0.0128277
SLC45A2	L-Tyrosine methyl ester	-0.398139	0.225229
SLC45A2	Pyrrolidine	-0.379767	0.24932
SLC45A2	N-Methylalanine	-0.530374	0.0932743
SLC45A2	N-Methyl-L-Glutamate	-0.445249	0.169954
SLC45A2	Thiamine Monophosphate	-0.136346	0.689347
SLC45A2	Pyridoxal	0.27963	0.404967
SLC45A2	2-Aminoisobutyric Acid	-0.530374	0.0932743
SLC45A2	aminoisobutyric acid	-0.530374	0.0932743
SLC45A2	6-O-methylguanine	0.596462	0.0527509
SLC45A2	2'-O-methyladenosine	0.503342	0.114486
SLC45A2	1-Methylguanine	0.596462	0.0527509
SLC45A2	Glycidyl oleate	0.608036	0.0471821
SLC45A2	20,26-dihydroxyecdysone	0.424751	0.192856
SLC45A2	S-Adenosyl-L-Methionine	-0.203186	0.549031
SLC45A2	Ala-Tyr	-0.313414	0.347983
SLC45A2	Carnitine C20:1-OH	-0.484097	0.13134
SLC45A2	Carnitine C21:2	-0.288587	0.389434
SLC45A2	Carnitine ph-C14	-0.202206	0.551001
SLC45A2	Carnitine C20:5	-0.102811	0.763562
SLC45A2	Carnitine C18:2-OH	-0.227484	0.501128
SLC45A2	Carnitine C13:1	0.225962	0.504073
SLC45A2	Carnitine C9:DC	-0.309777	0.353905
SLC45A2	Carnitine C8-OH	-0.201388	0.552647
SLC45A2	Carnitine C7:DC	-0.402917	0.219198
SLC45A2	Carnitine C7-OH	-0.342232	0.302919
SLC45A2	Carnitine C5:DC	-0.0505785	0.882593
SLC45A2	Carnitine C7:0	-0.386977	0.239696
SLC45A2	Carnitine C9:1	-0.0310316	0.927833
SLC45A2	Carnitine C10:2	0.650527	0.0302067
SLC45A2	Carnitine C16:2-OH	-0.165059	0.627675
SLC45A2	Carnitine C18:1-OH	-0.229409	0.497411
SLC45A2	LPC(12:0/0:0)	-0.239784	0.477599
SLC45A2	Acrylamide	-0.383204	0.244704
SLC45A2	Leu-Ala	0.566652	0.0691254
SLC45A2	L-Norvaline	-0.372064	0.259842
SLC45A2	Leu-Phe	0.636142	0.035371
SLC45A2	Nicotinamide riboside (chloride)	-0.0759765	0.824297
SLC45A2	N-methyl-4-aminobutyric acid	-0.361402	0.274815
SLC45A2	Gly-Phe-Phe	-0.442873	0.172518
SLC45A2	His-Leu	-0.407436	0.21358
SLC45A2	N-Acetyl-L-phenylalanine	-0.110637	0.746058
SLC45A2	Cyclopentylglycine	-0.146991	0.666262
SLC45A2	Leu-Leu	0.664728	0.0256525
SLC45A2	N-Acetyl-L-Leucine	-0.289535	0.387809
SLC45A2	N-MethyTrans-4-Hydroxy-Proline	-0.368227	0.265175
SLC45A2	2-Aminopurine	-0.363119	0.272371
SLC45A2	1-Methylpiperidine-2-carboxylic acid	-0.146991	0.666262
SLC45A2	DL-2-Methylglutamic acid	-0.0365332	0.915075
SOX10	L-Aspartic Acid	-0.930565	3.24169e-05
SOX10	L-Isoleucine	0.6208	0.0415257
SOX10	3-N-Methyl-L-Histidine	-0.808778	0.00257629
SOX10	Glutathione Reducedform	-0.817917	0.00209597
SOX10	N6-Acetyl-L-Lysine	-0.670073	0.0240716
SOX10	5-Hydroxymethyluracil	-0.722925	0.0119484
SOX10	Cytidine-5-Monophosphate	-0.582537	0.060027
SOX10	Succinic Acid	-0.644088	0.032448
SOX10	Citramalic Acid	-0.881593	0.000332903
SOX10	D-Arabitol	-0.867132	0.000547099
SOX10	L-Ascorbate	-0.618221	0.0426286
SOX10	Riboflavin	0.675271	0.0226021
SOX10	2-Aminoethanesulfinic Acid	-0.877345	0.000387647
SOX10	2-Hydroxyisocaproic Acid	-0.677671	0.0219453
SOX10	3,5-Dimethoxy-4-Hydroxycinnamic Acid	-0.394479	0.229915
SOX10	3-Aminoisobutanoic Acid	-0.580754	0.0610048
SOX10	Guanidinoethyl Sulfonate	-0.438273	0.17755
SOX10	Kynurenic Acid	-0.668063	0.0246578
SOX10	Methylmalonic Acid	-0.644088	0.032448
SOX10	LPE(18:0/0:0)	0.694799	0.017647
SOX10	LPE(16:0/0:0)	0.777473	0.00485521
SOX10	LPE(14:0/0:0)	0.818348	0.00207512
SOX10	DHA	0.796612	0.00333713
SOX10	5-Hydroxyhexanoic Acid	-0.622534	0.0407956
SOX10	2'-Deoxycytidine-5'-Monophosphate	-0.793371	0.00356521
SOX10	Aminomalonic Acid	-0.653258	0.02929
SOX10	Xanthosine	-0.748002	0.00811316
SOX10	ADP-ribose	0.943627	1.2936e-05
SOX10	Hydroxyphenyllactic acid	-0.846437	0.00101713
SOX10	N-lactoyl-phenylalanine	-0.474433	0.140366
SOX10	D-Malic acid	-0.612477	0.0451573
SOX10	(±)12-HETE	0.765611	0.00602076
SOX10	3-Hydroxyglutaric acid	-0.894828	0.000199182
SOX10	Cysteine glutathione disulfide	-0.692234	0.0182486
SOX10	N-Amidino-L-Aspartate	-0.736996	0.00966432
SOX10	Phosphoenolpyruvate	-0.612045	0.0453518
SOX10	2-Hydroxyglutaric acid	-0.881593	0.000332903
SOX10	D-Calcium Pantothenate	-0.612574	0.0451138
SOX10	Iminodiacetic acid	-0.927778	3.85379e-05
SOX10	FFA(22:6)	0.796612	0.00333713
SOX10	7-ketolithocholic acid	-0.402094	0.220229
SOX10	12-ketolithocholic acid	-0.402094	0.220229
SOX10	D-Ribono-1,4-lactone	-0.894828	0.000199182
SOX10	Apocholic acid	-0.402094	0.220229
SOX10	L-2-amino-6-oximelic acid	-0.834667	0.00139292
SOX10	LPE(0:0/22:6)	0.724599	0.0116581
SOX10	LPE(22:6/0:0)	0.724599	0.0116581
SOX10	LPE(0:0/20:3)	0.67987	0.0213557
SOX10	LPE(20:3/0:0)	0.67987	0.0213557
SOX10	LPE(20:4/0:0)	0.694412	0.0177369
SOX10	LPE(0:0/20:5)	0.622504	0.0408079
SOX10	LPE(20:5/0:0)	0.622504	0.0408079
SOX10	LPE(0:0/18:0)	0.694799	0.017647
SOX10	LPE(0:0/16:0)	0.777473	0.00485521
SOX10	LPE(0:0/16:1)	0.710796	0.014211
SOX10	(S)-Leucic acid	-0.673215	0.0231754
SOX10	Glycerophospho-N-Arachidonoyl Ethanolamine	0.690921	0.0185623
SOX10	2-Hydroxyhexanoic acid	-0.622534	0.0407956
SOX10	Acetylvaline	-0.746228	0.00834995
SOX10	2-Deoxyribose-5'-phosphate	-0.619901	0.041908
SOX10	D-Homocysteine	-0.719371	0.0125822
SOX10	L-Tyrosine	-0.814895	0.00224666
SOX10	L-Ornithine	-0.532417	0.0917855
SOX10	Glutathione Oxidized	-0.898431	0.000171183
SOX10	L-Cysteine	-0.730721	0.0106397
SOX10	N,N-Dimethylglycine	-0.804836	0.00280692
SOX10	N-Acetyl-L-Glutamic Acid	-0.531809	0.0922268
SOX10	N-Acetyl-L-Tyrosine	-0.713626	0.0136576
SOX10	P-Coumaric Acid	-0.822229	0.0018942
SOX10	Nicotinic Acid Adenine Dinucleotide	-0.509717	0.109228
SOX10	Thymine	-0.777981	0.00480934
SOX10	Trigonelline	-0.765265	0.00605758
SOX10	5-Aminovaleric Acid	-0.629909	0.037789
SOX10	Guanidineacetic Acid	-0.639416	0.0341452
SOX10	2-(Formylamino)Benzoic Acid	-0.414855	0.204546
SOX10	Cys-Gly	-0.88747	0.00026708
SOX10	Imidazoleacetic acid	0.669278	0.0243024
SOX10	2-Aminoadipic Acid	-0.674591	0.0227906
SOX10	LPC(0:0/18:2)	0.75083	0.00774593
SOX10	2-Hydroxycinnamic acid	-0.822229	0.0018942
SOX10	LPE(16:1/0:0)	0.662189	0.0264284
SOX10	L-Tyrosine methyl ester	-0.651282	0.0299513
SOX10	Pyrrolidine	-0.686012	0.0197687
SOX10	N-Methylalanine	-0.804836	0.00280692
SOX10	N-Methyl-L-Glutamate	-0.674591	0.0227906
SOX10	Thiamine Monophosphate	-0.768762	0.00569304
SOX10	Pyridoxal	0.804238	0.00284321
SOX10	2-Aminoisobutyric Acid	-0.804836	0.00280692
SOX10	aminoisobutyric acid	-0.804836	0.00280692
SOX10	6-O-methylguanine	0.898755	0.000168816
SOX10	2'-O-methyladenosine	0.795662	0.00340282
SOX10	1-Methylguanine	0.898755	0.000168816
SOX10	Glycidyl oleate	0.538642	0.0873448
SOX10	20,26-dihydroxyecdysone	0.771723	0.00539723
SOX10	S-Adenosyl-L-Methionine	-0.570854	0.0666338
SOX10	Ala-Tyr	-0.693745	0.0178925
SOX10	Carnitine C20:1-OH	-0.891821	0.000225113
SOX10	Carnitine C21:2	-0.42931	0.18761
SOX10	Carnitine ph-C14	-0.749698	0.00789143
SOX10	Carnitine C20:5	-0.579955	0.0614471
SOX10	Carnitine C18:2-OH	-0.695681	0.0174434
SOX10	Carnitine C13:1	0.530388	0.0932642
SOX10	Carnitine C9:DC	-0.863015	0.000623753
SOX10	Carnitine C8-OH	-0.576633	0.0633075
SOX10	Carnitine C7:DC	-0.857283	0.000743646
SOX10	Carnitine C7-OH	-0.876771	0.000395531
SOX10	Carnitine C5:DC	-0.693565	0.0179346
SOX10	Carnitine C7:0	-0.809585	0.00253082
SOX10	Carnitine C9:1	-0.616682	0.0432963
SOX10	Carnitine C10:2	0.691162	0.0185043
SOX10	Carnitine C16:2-OH	-0.70249	0.0159284
SOX10	Carnitine C18:1-OH	-0.754109	0.00733547
SOX10	LPC(12:0/0:0)	-0.721498	0.0122
SOX10	Acrylamide	-0.716951	0.0130274
SOX10	Leu-Ala	0.555586	0.0759848
SOX10	L-Norvaline	-0.692174	0.018263
SOX10	Leu-Phe	0.564282	0.070558
SOX10	Nicotinamide riboside (chloride)	-0.715401	0.0133186
SOX10	N-methyl-4-aminobutyric acid	-0.760763	0.00655179
SOX10	Gly-Phe-Phe	-0.623198	0.0405181
SOX10	His-Leu	-0.904879	0.00012866
SOX10	N-Acetyl-L-phenylalanine	-0.536726	0.0886963
SOX10	Cyclopentylglycine	-0.792891	0.00359996
SOX10	Leu-Leu	0.574361	0.0646013
SOX10	N-Acetyl-L-Leucine	-0.785368	0.00417784
SOX10	N-MethyTrans-4-Hydroxy-Proline	-0.512981	0.106597
SOX10	2-Aminopurine	-0.459266	0.155303
SOX10	1-Methylpiperidine-2-carboxylic acid	-0.792891	0.00359996
SOX10	DL-2-Methylglutamic acid	-0.514308	0.10554
DCT	L-Aspartic Acid	-0.955529	4.52767e-06
DCT	L-Isoleucine	0.609842	0.0463516
DCT	3-N-Methyl-L-Histidine	-0.830727	0.00153937
DCT	Glutathione Reducedform	-0.800023	0.00310893
DCT	N6-Acetyl-L-Lysine	-0.719518	0.0125556
DCT	5-Hydroxymethyluracil	-0.756909	0.00699777
DCT	Cytidine-5-Monophosphate	-0.534047	0.0906086
DCT	Succinic Acid	-0.732579	0.0103438
DCT	Citramalic Acid	-0.827077	0.00168505
DCT	D-Arabitol	-0.805679	0.00275634
DCT	L-Ascorbate	-0.599525	0.0512355
DCT	Riboflavin	0.595223	0.0533724
DCT	2-Aminoethanesulfinic Acid	-0.843933	0.00108976
DCT	2-Hydroxyisocaproic Acid	-0.806733	0.00269409
DCT	3,5-Dimethoxy-4-Hydroxycinnamic Acid	-0.356919	0.281252
DCT	3-Aminoisobutanoic Acid	-0.687844	0.019312
DCT	Guanidinoethyl Sulfonate	-0.369798	0.262984
DCT	Kynurenic Acid	-0.755604	0.00715368
DCT	Methylmalonic Acid	-0.732579	0.0103438
DCT	LPE(18:0/0:0)	0.690936	0.0185586
DCT	LPE(16:0/0:0)	0.816525	0.00216442
DCT	LPE(14:0/0:0)	0.849464	0.000934238
DCT	DHA	0.709429	0.0144839
DCT	5-Hydroxyhexanoic Acid	-0.738211	0.0094833
DCT	2'-Deoxycytidine-5'-Monophosphate	-0.835603	0.00135973
DCT	Aminomalonic Acid	-0.735421	0.00990271
DCT	Xanthosine	-0.712319	0.0139111
DCT	ADP-ribose	0.95588	4.37126e-06
DCT	Hydroxyphenyllactic acid	-0.785369	0.00417781
DCT	N-lactoyl-phenylalanine	-0.571964	0.0659859
DCT	D-Malic acid	-0.698253	0.0168596
DCT	(±)12-HETE	0.7308	0.0106269
DCT	3-Hydroxyglutaric acid	-0.854352	0.000811272
DCT	Cysteine glutathione disulfide	-0.596649	0.0526577
DCT	N-Amidino-L-Aspartate	-0.731963	0.0104411
DCT	Phosphoenolpyruvate	-0.573952	0.0648363
DCT	2-Hydroxyglutaric acid	-0.827077	0.00168505
DCT	D-Calcium Pantothenate	-0.716063	0.0131936
DCT	Iminodiacetic acid	-0.954897	4.81995e-06
DCT	FFA(22:6)	0.709429	0.0144839
DCT	7-ketolithocholic acid	-0.385485	0.24167
DCT	12-ketolithocholic acid	-0.385485	0.24167
DCT	D-Ribono-1,4-lactone	-0.854352	0.000811272
DCT	Apocholic acid	-0.385485	0.24167
DCT	L-2-amino-6-oximelic acid	-0.885991	0.00028261
DCT	LPE(0:0/22:6)	0.782128	0.00444677
DCT	LPE(22:6/0:0)	0.782128	0.00444677
DCT	LPE(0:0/20:3)	0.706745	0.0150309
DCT	LPE(20:3/0:0)	0.706745	0.0150309
DCT	LPE(20:4/0:0)	0.658681	0.0275278
DCT	LPE(0:0/20:5)	0.678804	0.0216401
DCT	LPE(20:5/0:0)	0.678804	0.0216401
DCT	LPE(0:0/18:0)	0.690936	0.0185586
DCT	LPE(0:0/16:0)	0.816525	0.00216442
DCT	LPE(0:0/16:1)	0.744927	0.00852671
DCT	(S)-Leucic acid	-0.755553	0.00715989
DCT	Glycerophospho-N-Arachidonoyl Ethanolamine	0.659821	0.0271672
DCT	2-Hydroxyhexanoic acid	-0.738211	0.0094833
DCT	Acetylvaline	-0.825782	0.00173911
DCT	2-Deoxyribose-5'-phosphate	-0.619112	0.0422453
DCT	D-Homocysteine	-0.78764	0.00399664
DCT	L-Tyrosine	-0.857047	0.00074893
DCT	L-Ornithine	-0.59848	0.0517491
DCT	Glutathione Oxidized	-0.894889	0.000198678
DCT	L-Cysteine	-0.628332	0.0384182
DCT	N,N-Dimethylglycine	-0.789553	0.00384858
DCT	N-Acetyl-L-Glutamic Acid	-0.622778	0.0406936
DCT	N-Acetyl-L-Tyrosine	-0.734138	0.0101001
DCT	P-Coumaric Acid	-0.844215	0.00108139
DCT	Nicotinic Acid Adenine Dinucleotide	-0.526431	0.0961935
DCT	Thymine	-0.778476	0.00476502
DCT	Trigonelline	-0.757164	0.00696755
DCT	5-Aminovaleric Acid	-0.673263	0.023162
DCT	Guanidineacetic Acid	-0.671581	0.0236385
DCT	2-(Formylamino)Benzoic Acid	-0.516795	0.103576
DCT	Cys-Gly	-0.875458	0.000414035
DCT	Imidazoleacetic acid	0.79775	0.00325967
DCT	2-Aminoadipic Acid	-0.74828	0.00807647
DCT	LPC(0:0/18:2)	0.718713	0.0127022
DCT	2-Hydroxycinnamic acid	-0.844215	0.00108139
DCT	LPE(16:1/0:0)	0.657675	0.027849
DCT	L-Tyrosine methyl ester	-0.574837	0.0643289
DCT	Pyrrolidine	-0.797831	0.00325417
DCT	N-Methylalanine	-0.789553	0.00384858
DCT	N-Methyl-L-Glutamate	-0.74828	0.00807647
DCT	Thiamine Monophosphate	-0.759751	0.00666682
DCT	Pyridoxal	0.790115	0.00380587
DCT	2-Aminoisobutyric Acid	-0.789553	0.00384858
DCT	aminoisobutyric acid	-0.789553	0.00384858
DCT	6-O-methylguanine	0.916064	7.44979e-05
DCT	2'-O-methyladenosine	0.710011	0.0143672
DCT	1-Methylguanine	0.916064	7.44979e-05
DCT	Glycidyl oleate	0.514079	0.105722
DCT	20,26-dihydroxyecdysone	0.725656	0.0114775
DCT	S-Adenosyl-L-Methionine	-0.694808	0.0176449
DCT	Ala-Tyr	-0.684277	0.0202082
DCT	Carnitine C20:1-OH	-0.835105	0.00137733
DCT	Carnitine C21:2	-0.48136	0.133857
DCT	Carnitine ph-C14	-0.697767	0.0169689
DCT	Carnitine C20:5	-0.509488	0.109414
DCT	Carnitine C18:2-OH	-0.629109	0.0381072
DCT	Carnitine C13:1	0.471499	0.143182
DCT	Carnitine C9:DC	-0.793295	0.00357071
DCT	Carnitine C8-OH	-0.556327	0.0755118
DCT	Carnitine C7:DC	-0.797014	0.0033096
DCT	Carnitine C7-OH	-0.877958	0.000379344
DCT	Carnitine C5:DC	-0.693291	0.017999
DCT	Carnitine C7:0	-0.755175	0.00720549
DCT	Carnitine C9:1	-0.632448	0.0367905
DCT	Carnitine C10:2	0.646887	0.03146
DCT	Carnitine C16:2-OH	-0.644856	0.0321746
DCT	Carnitine C18:1-OH	-0.690673	0.0186217
DCT	LPC(12:0/0:0)	-0.692811	0.018112
DCT	Acrylamide	-0.828556	0.0016248
DCT	Leu-Ala	0.531152	0.0927055
DCT	L-Norvaline	-0.795563	0.00340976
DCT	Leu-Phe	0.528547	0.0946193
DCT	Nicotinamide riboside (chloride)	-0.813013	0.00234453
DCT	N-methyl-4-aminobutyric acid	-0.769207	0.0056478
DCT	Gly-Phe-Phe	-0.579541	0.061677
DCT	His-Leu	-0.914437	8.10249e-05
DCT	N-Acetyl-L-phenylalanine	-0.651825	0.0297687
DCT	Cyclopentylglycine	-0.86636	0.000560911
DCT	Leu-Leu	0.525228	0.0970958
DCT	N-Acetyl-L-Leucine	-0.875074	0.000419569
DCT	N-MethyTrans-4-Hydroxy-Proline	-0.601882	0.0500899
DCT	2-Aminopurine	-0.450521	0.164347
DCT	1-Methylpiperidine-2-carboxylic acid	-0.86636	0.000560911
DCT	DL-2-Methylglutamic acid	-0.623621	0.0403423
TRPM1	L-Aspartic Acid	-0.837919	0.00128014
TRPM1	L-Isoleucine	0.535006	0.0899207
TRPM1	3-N-Methyl-L-Histidine	-0.76548	0.00603468
TRPM1	Glutathione Reducedform	-0.627322	0.0388252
TRPM1	N6-Acetyl-L-Lysine	-0.640797	0.033637
TRPM1	5-Hydroxymethyluracil	-0.597028	0.0524685
TRPM1	Cytidine-5-Monophosphate	-0.64168	0.033315
TRPM1	Succinic Acid	-0.650587	0.0301865
TRPM1	Citramalic Acid	-0.814995	0.00224158
TRPM1	D-Arabitol	-0.707752	0.014824
TRPM1	L-Ascorbate	-0.756098	0.00709433
TRPM1	Riboflavin	0.723214	0.011898
TRPM1	2-Aminoethanesulfinic Acid	-0.783859	0.00430156
TRPM1	2-Hydroxyisocaproic Acid	-0.605581	0.0483278
TRPM1	3,5-Dimethoxy-4-Hydroxycinnamic Acid	-0.609722	0.0464062
TRPM1	3-Aminoisobutanoic Acid	-0.531942	0.0921307
TRPM1	Guanidinoethyl Sulfonate	-0.639892	0.0339695
TRPM1	Kynurenic Acid	-0.610978	0.0458343
TRPM1	Methylmalonic Acid	-0.650587	0.0301865
TRPM1	LPE(18:0/0:0)	0.821859	0.00191091
TRPM1	LPE(16:0/0:0)	0.813538	0.00231689
TRPM1	LPE(14:0/0:0)	0.759581	0.00668626
TRPM1	DHA	0.876306	0.00040201
TRPM1	5-Hydroxyhexanoic Acid	-0.552907	0.0777113
TRPM1	2'-Deoxycytidine-5'-Monophosphate	-0.572495	0.0656779
TRPM1	Aminomalonic Acid	-0.654917	0.0287425
TRPM1	Xanthosine	-0.825092	0.00176845
TRPM1	ADP-ribose	0.796603	0.00333774
TRPM1	Hydroxyphenyllactic acid	-0.831279	0.00151819
TRPM1	N-lactoyl-phenylalanine	-0.500012	0.117297
TRPM1	D-Malic acid	-0.522363	0.0992666
TRPM1	(±)12-HETE	0.833163	0.00144753
TRPM1	3-Hydroxyglutaric acid	-0.780544	0.00458284
TRPM1	Cysteine glutathione disulfide	-0.559354	0.0736005
TRPM1	N-Amidino-L-Aspartate	-0.768037	0.00576728
TRPM1	Phosphoenolpyruvate	-0.737516	0.00958652
TRPM1	2-Hydroxyglutaric acid	-0.814995	0.00224158
TRPM1	D-Calcium Pantothenate	-0.527184	0.0956313
TRPM1	Iminodiacetic acid	-0.855021	0.000795451
TRPM1	FFA(22:6)	0.876306	0.00040201
TRPM1	7-ketolithocholic acid	-0.616142	0.0435323
TRPM1	12-ketolithocholic acid	-0.616142	0.0435323
TRPM1	D-Ribono-1,4-lactone	-0.780544	0.00458284
TRPM1	Apocholic acid	-0.616142	0.0435323
TRPM1	L-2-amino-6-oximelic acid	-0.666388	0.025154
TRPM1	LPE(0:0/22:6)	0.730852	0.0106185
TRPM1	LPE(22:6/0:0)	0.730852	0.0106185
TRPM1	LPE(0:0/20:3)	0.694273	0.0177693
TRPM1	LPE(20:3/0:0)	0.694273	0.0177693
TRPM1	LPE(20:4/0:0)	0.820361	0.00197974
TRPM1	LPE(0:0/20:5)	0.556671	0.075293
TRPM1	LPE(20:5/0:0)	0.556671	0.075293
TRPM1	LPE(0:0/18:0)	0.821859	0.00191091
TRPM1	LPE(0:0/16:0)	0.813538	0.00231689
TRPM1	LPE(0:0/16:1)	0.536564	0.0888115
TRPM1	(S)-Leucic acid	-0.633467	0.0363949
TRPM1	Glycerophospho-N-Arachidonoyl Ethanolamine	0.819805	0.00200577
TRPM1	2-Hydroxyhexanoic acid	-0.552907	0.0777113
TRPM1	Acetylvaline	-0.642527	0.0330082
TRPM1	2-Deoxyribose-5'-phosphate	-0.491314	0.124846
TRPM1	D-Homocysteine	-0.645351	0.0319992
TRPM1	L-Tyrosine	-0.77268	0.00530402
TRPM1	L-Ornithine	-0.447029	0.168047
TRPM1	Glutathione Oxidized	-0.769569	0.00561129
TRPM1	L-Cysteine	-0.59483	0.0535705
TRPM1	N,N-Dimethylglycine	-0.75359	0.00739933
TRPM1	N-Acetyl-L-Glutamic Acid	-0.68067	0.0211439
TRPM1	N-Acetyl-L-Tyrosine	-0.679505	0.0214528
TRPM1	P-Coumaric Acid	-0.72467	0.0116459
TRPM1	Nicotinic Acid Adenine Dinucleotide	-0.601546	0.0502522
TRPM1	Thymine	-0.796385	0.00335274
TRPM1	Trigonelline	-0.636571	0.0352084
TRPM1	5-Aminovaleric Acid	-0.582088	0.060272
TRPM1	Guanidineacetic Acid	-0.549323	0.0800614
TRPM1	2-(Formylamino)Benzoic Acid	-0.40094	0.221681
TRPM1	Cys-Gly	-0.722469	0.0120284
TRPM1	Imidazoleacetic acid	0.617596	0.0428991
TRPM1	2-Aminoadipic Acid	-0.462144	0.152396
TRPM1	LPC(0:0/18:2)	0.869376	0.000508443
TRPM1	2-Hydroxycinnamic acid	-0.72467	0.0116459
TRPM1	LPE(16:1/0:0)	0.525717	0.0967281
TRPM1	L-Tyrosine methyl ester	-0.507697	0.110877
TRPM1	Pyrrolidine	-0.567026	0.0689014
TRPM1	N-Methylalanine	-0.75359	0.00739933
TRPM1	N-Methyl-L-Glutamate	-0.462144	0.152396
TRPM1	Thiamine Monophosphate	-0.793018	0.00359075
TRPM1	Pyridoxal	0.907389	0.000114493
TRPM1	2-Aminoisobutyric Acid	-0.75359	0.00739933
TRPM1	aminoisobutyric acid	-0.75359	0.00739933
TRPM1	6-O-methylguanine	0.705649	0.0152585
TRPM1	2'-O-methyladenosine	0.814019	0.00229184
TRPM1	1-Methylguanine	0.705649	0.0152585
TRPM1	Glycidyl oleate	0.532052	0.0920503
TRPM1	20,26-dihydroxyecdysone	0.849841	0.000924305
TRPM1	S-Adenosyl-L-Methionine	-0.422515	0.195461
TRPM1	Ala-Tyr	-0.727904	0.0110998
TRPM1	Carnitine C20:1-OH	-0.844771	0.00106503
TRPM1	Carnitine C21:2	-0.507766	0.11082
TRPM1	Carnitine ph-C14	-0.857365	0.000741808
TRPM1	Carnitine C20:5	-0.763896	0.00620482
TRPM1	Carnitine C18:2-OH	-0.756	0.00710606
TRPM1	Carnitine C13:1	0.350324	0.290872
TRPM1	Carnitine C9:DC	-0.852192	0.000864002
TRPM1	Carnitine C8-OH	-0.660156	0.0270617
TRPM1	Carnitine C7:DC	-0.902305	0.000144527
TRPM1	Carnitine C7-OH	-0.873827	0.00043793
TRPM1	Carnitine C5:DC	-0.616377	0.0434294
TRPM1	Carnitine C7:0	-0.827396	0.00167191
TRPM1	Carnitine C9:1	-0.709791	0.0144113
TRPM1	Carnitine C10:2	0.475054	0.139774
TRPM1	Carnitine C16:2-OH	-0.733794	0.0101534
TRPM1	Carnitine C18:1-OH	-0.75746	0.00693272
TRPM1	LPC(12:0/0:0)	-0.577663	0.0627263
TRPM1	Acrylamide	-0.563995	0.0707326
TRPM1	Leu-Ala	0.570101	0.0670757
TRPM1	L-Norvaline	-0.565687	0.0697067
TRPM1	Leu-Phe	0.541393	0.0854287
TRPM1	Nicotinamide riboside (chloride)	-0.590761	0.0556525
TRPM1	N-methyl-4-aminobutyric acid	-0.756995	0.00698761
TRPM1	Gly-Phe-Phe	-0.524236	0.0978437
TRPM1	His-Leu	-0.8092	0.00255245
TRPM1	N-Acetyl-L-phenylalanine	-0.548742	0.0804469
TRPM1	Cyclopentylglycine	-0.706966	0.0149853
TRPM1	Leu-Leu	0.621489	0.0412347
TRPM1	N-Acetyl-L-Leucine	-0.692445	0.0181985
TRPM1	N-MethyTrans-4-Hydroxy-Proline	-0.352589	0.287547
TRPM1	2-Aminopurine	-0.542903	0.0843892
TRPM1	1-Methylpiperidine-2-carboxylic acid	-0.706966	0.0149853
TRPM1	DL-2-Methylglutamic acid	-0.439646	0.176038

## Sheet: melanin-DAMs
Supplementary Table S8. Information about potential melanin-related DAMs (| r | > 0.9, p < 0.05) are identified through the co-expression anlysis with key melanogenic genes and all DAMs in SK vs AA.
Index	Compounds	Class I	Class II	Q1 (Da)	Molecular Weight (Da)	Ionization model	Formula	Level	cpd_ID	HMDB	Pubchem CID	CAS	SK1	SK2	SK3	SK4	SK5	AA1	AA2	AA3	AA4	AA5	AA6	VIP	P-value	FDR	Fold_Change	Log2FC	Type
MEDN0009	L-Aspartic Acid	Amino acid and Its metabolomics	Amino acids	132.03	133.038	[M-H]-	C4H7NO4	1	C00049	HMDB0000191	5960	56-84-8	2202800	2269000	2880300	3526100	2921400	10484000	7841100	10439000	9549500	7796700	11614000	2.1167	3.40727e-05	0.00912012	0.286873	-1.80152	down
MEDN0537	ADP-ribose	Nucleotide And Its metabolomics	Nucleotide and Its metabolomics	558.064	559.072	[M-H]-	C15H23N5O14P2	1	C00301	HMDB0001178	6059	20762-30-5	59784000	66174000	66330000	56017000	57795000	10376000	24941000	9804600	9109100	10456000	18592000	2.03581	2.30519e-07	0.000185107	4.41073	2.14102	up
MEDN1056	Iminodiacetic acid	Organic acid And Its derivatives	Organic acid And Its derivatives	132.03	133.037	[M-H]-	C4H7NO4	3	C19911	HMDB0011753	8897	142-73-4	2117200	2138000	2890900	3143500	2681700	9108200	7737100	10495000	8856700	6912300	10806000	2.12255	6.08525e-05	0.0122161	0.288704	-1.79234	down
MEDP0009	L-Tyrosine	Amino acid and Its metabolomics	Amino acids	182.1	181.074	[M+H]+	C9H11NO3	1	C00082	HMDB0000158	6057	60-18-4	21768000	18550000	30074000	23658000	30152000	56090000	60817000	41410000	50673000	47525000	72553000	1.99289	0.000471132	0.0630532	0.452923	-1.14266	down
MEDP0043	Glutathione Oxidized	Amino acid and Its metabolomics	Small Peptide	613.152	612.152	[M+H]+	C20H32N6O12S2	1	-	-	65359	121-24-4	260150	252550	390920	199430	219330	1118800	693890	692710	463030	755880	1003300	1.94374	0.00202002	0.0737149	0.335657	-1.57494	down
MEDP1869	His-Leu	Amino acid and Its metabolomics	Small Peptide	251.15	261.143	[M+H-H2O]+	C12H20N4O3	1	C05010	HMDB0028889	189008	7763-65-7	6572.2	8874	9930.3	9561.5	12744	30533	24446	30974	22348	26012	30645	2.08899	7.12544e-06	0.00286086	0.346866	-1.52755	down
MEDP1513	Carnitine C9:1	FA	CAR	300.217	299.21	[M+H]+	C16H29NO4	3	-	-	-	-	17066	8096.1	12222	9550.8	9176.6	17553	19714	99129	19490	12490	14356	1.24334	0.222945	0.508593	0.368484	-1.44033	down
MEDN0279	2-Aminoethanesulfinic Acid	Organic acid And Its derivatives	Sulfonic acids	108.012	109.02	[M-H]-	C2H7NO2S	3	C00519	HMDB0000965	107812	300-84-5	109570	82281	151630	77625	163870	569690	432180	376890	229800	940440	692320	1.90482	0.00877449	0.135498	0.21657	-2.2071	down
MEDN0820	3-Hydroxyglutaric acid	Organic acid And Its derivatives	Organic acid And Its derivatives	147.029	148.037	[M-H]-	C5H8O5	3	-	HMDB0000428	181976	638-18-6	24442	27825	21473	18819	16687	59055	49851	45506	31244	44693	66405	1.88816	0.00169247	0.0715293	0.441764	-1.17865	down
MEDN1114	D-Ribono-1,4-lactone	Carboxylic acids and derivatives	Sugar acids	147.029	148.037	[M-H]-	C5H8O5	3	-	HMDB0001900	111064	5336/8/3	24442	27825	21473	18819	16687	59055	49851	45506	31244	44693	66405	1.88816	0.00169247	0.0715293	0.441764	-1.17865	down
MEDP0101	P-Coumaric Acid	Benzene and substituted derivatives	Phenolic acids	165.047	164.047	[M+H]+	C9H8O3	1	C00811	HMDB0002035	637542	501-98-4	4313300	4635600	5418100	5305700	7364700	12983000	11460000	9304100	9216700	11275000	17432000	1.94664	0.00211139	0.0737149	0.452693	-1.14339	down
MEDP0507	2-Hydroxycinnamic acid	Benzene and substituted derivatives	Phenolic acids	165.047	164.047	[M+H]+	C9H8O3	3	C01772	HMDB0002641	637540	614-60-8	4313300	4635600	5418100	5305700	7364700	12983000	11460000	9304100	9216700	11275000	17432000	1.94664	0.00211139	0.0737149	0.452693	-1.14339	down
MEDP1073	6-O-methylguanine	Nucleotide And Its metabolomics	Nucleotide and Its metabolomics	166.071	165.065	[M+H]+	C6H7N5O	1	-	-	65275	20535-83-5	297890	837600	955500	829860	430470	54713	364780	65964	50321	28740	67629	1.83384	0.0085062	0.133931	6.36179	2.66943	up
MEDP1162	1-Methylguanine	Nucleotide And Its metabolomics	Nucleotide and Its metabolomics	166.071	165.065	[M+H]+	C6H7N5O	1	C04152	HMDB0003282	3778	938-85-2	297890	837600	955500	829860	430470	54713	364780	65964	50321	28740	67629	1.83384	0.0085062	0.133931	6.36179	2.66943	up
MEDP0898	Pyridoxal	Heterocyclic compounds	Pteridines and derivatives	168.3	167.058	[M+H]+	C8H9NO3	1	C00250	HMDB0001545	1050	66-72-8	347930	1659300	353020	262080	624250	120420	74423	38760	113960	150580	217890	1.74513	0.110799	0.36315	5.44094	2.44386	up
MEDP1423	Carnitine C7:DC	FA	CAR	304.2	304.2	[M+H]+	C14H25NO6	3	-	-	-	-	5057.9	3660	6465.5	1981.5	2228.8	17716	36270	74774	8237.2	21143	13902	1.81302	0.055667	0.295277	0.135272	-2.88607	down
